# Supplementary material for: Systems perspectives on erythromycin biosynthesis by comparative genomic and transcriptomic analyses of S. erythraea E3 and NRRL23338 strains
Source: BMC Genomics. 2013 Jul 31;14:523. doi: 10.1186/1471-2164-14-523 (PMC3733707; doi:10.1186/1471-2164-14-523)
Supplement: Additional file 1: Table S1 — All nucleotide variations detected in E3 compared with NRRL23338. [file 1471-2164-14-523-S1.xls]

## Sheet: all
The variation column indicates the type of genomic variations (S: single nucleotide variations, I: insertions, D: deletions)
Strain NRRL23338 is used as reference for the defination of genomic variations.
	Strain E3					Strain NRRL23338
Variation	Start position	End position	Length	Nucleotide		Nucleotide	Start position	End position	Length	Locus	Gene product
S	10277	10277	1	a	<=>	g	10277	10277	1	SACE_0008	DNA gyrase subunit B
S	28000	28000	1	t	<=>	c	28000	28000	1	SACE_0019	AMP-dependent synthetase and ligase
S	28001	28001	1	t	<=>	c	28001	28001	1	SACE_0019	AMP-dependent synthetase and ligase
S	39925	39925	1	t	<=>	c	39925	39925	1	SACE_0023	beta-ketoacyl synthase
S	40256	40256	1	a	<=>	g	40256	40256	1	SACE_0023	beta-ketoacyl synthase
S	57361	57361	1	a	<=>	g	57361	57361	1
I	124033	124074	42	tgtgcacagctgcggacggggttgtccacagctgtgcacaac	<=>	-	124032	124033
S	125533	125533	1	t	<=>	c	125491	125491	1	SACE_0101	two component system response regulator
S	138299	138299	1	t	<=>	c	138257	138257	1	SACE_0110	secreted chitin binding protein
S	184418	184418	1	t	<=>	c	184376	184376	1	SACE_0157	hypothetical protein
S	189523	189523	1	a	<=>	g	189481	189481	1	SACE_0163	LGFP
D	196014	196015		-	<=>	c	195973	195973	1	SACE_0168	phosphoribose diphosphate:decaprenyl-phosphate phosphoribosyltransferase
D	273613	273614		-	<=>	data not shown	273644	285239	11596
S	303501	303501	1	g	<=>	c	315126	315126	1
S	367125	367125	1	t	<=>	c	378750	378750	1	SACE_0342	mandelate racemase/muconate lactonizing enzyme
S	375660	375660	1	t	<=>	c	387285	387285	1	SACE_0351	esterase
S	375661	375661	1	t	<=>	c	387286	387286	1	SACE_0351	esterase
S	452900	452900	1	t	<=>	c	464525	464525	1	SACE_0414	putative ATP-dependent Clp protease
S	453374	453374	1	c	<=>	g	464999	464999	1	SACE_0414	putative ATP-dependent Clp protease
S	453375	453375	1	g	<=>	c	465000	465000	1	SACE_0414	putative ATP-dependent Clp protease
S	453398	453398	1	g	<=>	c	465023	465023	1	SACE_0414	putative ATP-dependent Clp protease
S	453450	453450	1	c	<=>	g	465075	465075	1	SACE_0414	putative ATP-dependent Clp protease
D	453571	453572		-	<=>	t	465197	465197	1	SACE_0414	putative ATP-dependent Clp protease
S	453573	453573	1	g	<=>	c	465199	465199	1	SACE_0414	putative ATP-dependent Clp protease
I	453578	453579	2	ag	<=>	-	465203	465204		SACE_0414	putative ATP-dependent Clp protease
S	453582	453582	1	g	<=>	c	465206	465206	1	SACE_0414	putative ATP-dependent Clp protease
S	453586	453586	1	g	<=>	c	465210	465210	1	SACE_0414	putative ATP-dependent Clp protease
S	453587	453587	1	a	<=>	g	465211	465211	1	SACE_0414	putative ATP-dependent Clp protease
S	453590	453590	1	t	<=>	a	465214	465214	1	SACE_0414	putative ATP-dependent Clp protease
S	453592	453592	1	g	<=>	t	465216	465216	1	SACE_0414	putative ATP-dependent Clp protease
S	453594	453594	1	g	<=>	c	465218	465218	1	SACE_0414	putative ATP-dependent Clp protease
S	453595	453595	1	t	<=>	g	465219	465219	1	SACE_0414	putative ATP-dependent Clp protease
S	453596	453596	1	c	<=>	a	465220	465220	1	SACE_0414	putative ATP-dependent Clp protease
S	453601	453601	1	g	<=>	a	465225	465225	1	SACE_0414	putative ATP-dependent Clp protease
S	453607	453607	1	c	<=>	g	465231	465231	1	SACE_0414	putative ATP-dependent Clp protease
S	453609	453609	1	g	<=>	c	465233	465233	1	SACE_0414	putative ATP-dependent Clp protease
S	453616	453616	1	g	<=>	c	465240	465240	1	SACE_0414	putative ATP-dependent Clp protease
S	453617	453617	1	t	<=>	g	465241	465241	1	SACE_0414	putative ATP-dependent Clp protease
S	453619	453619	1	t	<=>	c	465243	465243	1	SACE_0414	putative ATP-dependent Clp protease
S	453633	453633	1	g	<=>	c	465257	465257	1	SACE_0414	putative ATP-dependent Clp protease
S	453636	453636	1	c	<=>	g	465260	465260	1	SACE_0414	putative ATP-dependent Clp protease
S	453644	453644	1	a	<=>	c	465268	465268	1	SACE_0414	putative ATP-dependent Clp protease
S	453647	453647	1	t	<=>	a	465271	465271	1	SACE_0414	putative ATP-dependent Clp protease
S	453648	453648	1	c	<=>	g	465272	465272	1	SACE_0414	putative ATP-dependent Clp protease
S	453664	453664	1	c	<=>	g	465288	465288	1	SACE_0414	putative ATP-dependent Clp protease
S	453670	453670	1	a	<=>	c	465294	465294	1	SACE_0414	putative ATP-dependent Clp protease
S	453675	453675	1	g	<=>	c	465299	465299	1	SACE_0414	putative ATP-dependent Clp protease
S	453677	453677	1	t	<=>	a	465301	465301	1	SACE_0414	putative ATP-dependent Clp protease
S	453681	453681	1	c	<=>	g	465305	465305	1	SACE_0414	putative ATP-dependent Clp protease
S	453699	453699	1	c	<=>	g	465323	465323	1	SACE_0414	putative ATP-dependent Clp protease
S	453702	453702	1	c	<=>	g	465326	465326	1	SACE_0414	putative ATP-dependent Clp protease
S	453706	453706	1	a	<=>	g	465330	465330	1	SACE_0414	putative ATP-dependent Clp protease
S	453707	453707	1	t	<=>	a	465331	465331	1	SACE_0414	putative ATP-dependent Clp protease
S	453708	453708	1	g	<=>	c	465332	465332	1	SACE_0414	putative ATP-dependent Clp protease
S	453711	453711	1	c	<=>	g	465335	465335	1	SACE_0414	putative ATP-dependent Clp protease
S	453712	453712	1	a	<=>	c	465336	465336	1	SACE_0414	putative ATP-dependent Clp protease
S	453713	453713	1	t	<=>	g	465337	465337	1	SACE_0414	putative ATP-dependent Clp protease
S	453715	453715	1	c	<=>	g	465339	465339	1	SACE_0414	putative ATP-dependent Clp protease
S	453723	453723	1	c	<=>	g	465347	465347	1	SACE_0414	putative ATP-dependent Clp protease
S	453725	453725	1	c	<=>	g	465349	465349	1	SACE_0414	putative ATP-dependent Clp protease
S	453728	453728	1	c	<=>	a	465352	465352	1	SACE_0414	putative ATP-dependent Clp protease
S	453734	453734	1	a	<=>	g	465358	465358	1	SACE_0414	putative ATP-dependent Clp protease
S	453735	453735	1	g	<=>	c	465359	465359	1	SACE_0414	putative ATP-dependent Clp protease
S	453741	453741	1	g	<=>	c	465365	465365	1	SACE_0414	putative ATP-dependent Clp protease
S	453747	453747	1	g	<=>	c	465371	465371	1	SACE_0414	putative ATP-dependent Clp protease
S	453750	453750	1	g	<=>	c	465374	465374	1	SACE_0414	putative ATP-dependent Clp protease
S	453751	453751	1	t	<=>	g	465375	465375	1	SACE_0414	putative ATP-dependent Clp protease
I	456009	456009	1	g	<=>	-	467632	467633		SACE_0415	transposase, ISlxx5
I	456571	456571	1	g	<=>	-	468193	468194
S	456614	456614	1	g	<=>	t	468236	468236	1	SACE_0416	transposase, ISlxx1-degenerated
I	456615	456615	1	a	<=>	-	468236	468237		SACE_0416	transposase, ISlxx1-degenerated
I	456623	456623	1	g	<=>	-	468243	468244		SACE_0416	transposase, ISlxx1-degenerated
S	456635	456635	1	g	<=>	c	468255	468255	1	SACE_0416	transposase, ISlxx1-degenerated
S	456640	456640	1	c	<=>	g	468260	468260	1	SACE_0416	transposase, ISlxx1-degenerated
I	456641	456641	1	t	<=>	-	468260	468261		SACE_0416	transposase, ISlxx1-degenerated
S	456650	456650	1	a	<=>	g	468269	468269	1	SACE_0416	transposase, ISlxx1-degenerated
S	456659	456659	1	a	<=>	g	468278	468278	1	SACE_0416	transposase, ISlxx1-degenerated
I	456663	456663	1	t	<=>	-	468281	468282		SACE_0416	transposase, ISlxx1-degenerated
I	456677	456677	1	g	<=>	-	468294	468295		SACE_0416	transposase, ISlxx1-degenerated
S	456680	456680	1	g	<=>	c	468297	468297	1	SACE_0416	transposase, ISlxx1-degenerated
S	456682	456682	1	a	<=>	t	468299	468299	1	SACE_0416	transposase, ISlxx1-degenerated
S	484245	484245	1	a	<=>	g	495862	495862	1	SACE_0443	cysteinyl-tRNA synthetase
S	499621	499621	1	t	<=>	c	511238	511238	1	SACE_0458	hypothetical protein
D	510289	510290		-	<=>	gccgtcccaagcgtcccagtgctggtcaggctgggacggcttgcaggcgtgggacggctcgtgccgtcccagcagtgcgcgccgctggggtcggtgggacggctcgtgccgtcccagggcgtgttgccgtcccgcgctgacctgcggtgggacggctgggacggctgggacggcaccccctccca	521907	522091	185	SACE_0465a	hypothetical protein
D	532301	532302		-	<=>	gtgagcccccgcgcggtgggccagttgacccgccgcgcggtgggccag	544104	544151	48
I	532932	532956	25	gatgctggcgatggtccgcgtggtc	<=>	-	544781	544782
I	533427	533427	1	c	<=>	-	545251	545252
S	545454	545454	1	g	<=>	a	557278	557278	1
S	554731	554731	1	a	<=>	g	566555	566555	1	SACE_0511	thiamine biosynthesis protein ThiC
S	587092	587092	1	t	<=>	c	598916	598916	1	SACE_0541	O-succinylbenzoate synthase
S	610286	610286	1	t	<=>	c	622110	622110	1	SACE_0562	hypothetical protein
S	633726	633726	1	a	<=>	g	645550	645550	1	SACE_0584	hypothetical protein
S	669994	669994	1	a	<=>	g	681818	681818	1	SACE_0618	integral membrane cytochrome biogenesis protein
D	684770	684771		-	<=>	gcggg	696595	696599	5	SACE_0633	citrate synthase
S	693666	693666	1	c	<=>	a	705495	705495	1
S	696719	696719	1	t	<=>	c	708548	708548	1
S	704594	704594	1	a	<=>	g	716423	716423	1	SACE_0652	putative glucosyltransferase
S	704595	704595	1	a	<=>	g	716424	716424	1	SACE_0652	putative glucosyltransferase
S	709733	709733	1	c	<=>	a	721562	721562	1	SACE_0657	IS1647-like transposase
D	742522	742523		-	<=>	c	754352	754352	1
S	743194	743194	1	t	<=>	c	755024	755024	1	SACE_0686	transposase for IS3518
S	773432	773432	1	c	<=>	t	785262	785262	1	SACE_0718	TDP-desosamine-N-dimethyltransferase
S	775882	775882	1	t	<=>	c	787712	787712	1	SACE_0720	dTDP-4-keto-6-deoxy-L-hexose 4-reductase
S	818520	818520	1	a	<=>	c	830350	830350	1
S	818521	818521	1	g	<=>	a	830351	830351	1
I	818523	818528	6	acgggg	<=>	-	830352	830353
S	828655	828655	1	g	<=>	c	840479	840479	1	SACE_0745	transposase, ISlxx1-degenerated
I	828656	828657	2	cg	<=>	-	840479	840480		SACE_0745	transposase, ISlxx1-degenerated
I	828975	828975	1	c	<=>	-	840796	840797		SACE_0745	transposase, ISlxx1-degenerated
I	829144	829144	1	t	<=>	-	840964	840965
D	829423	829424		-	<=>	c	841244	841244	1	SACE_0746	transposase
I	831855	831862	8	ttccgagg	<=>	-	843675	843676
S	838532	838532	1	a	<=>	g	850345	850345	1	SACE_0758	carboxyvinyl-carboxyphosphonate phosphorylmutase
S	859286	859286	1	a	<=>	g	871099	871099	1	SACE_0781	NADPH-dependent FMN reductase
S	859287	859287	1	a	<=>	g	871100	871100	1	SACE_0781	NADPH-dependent FMN reductase
S	881225	881225	1	t	<=>	c	893038	893038	1	SACE_0799	methionyl-tRNA synthetase
S	965283	965283	1	a	<=>	g	977096	977096	1	SACE_0871	type I restriction-modification system methyltransferase subunit
I	988027	988027	1	g	<=>	-	999839	999840		SACE_0891	TetR family transcriptional regulator
S	999936	999936	1	t	<=>	a	1011748	1011748	1	SACE_0901	transposase, ISlxx5
S	999950	999950	1	t	<=>	c	1011762	1011762	1	SACE_0901	transposase, ISlxx5
S	999954	999954	1	g	<=>	a	1011766	1011766	1	SACE_0901	transposase, ISlxx5
S	999960	999960	1	g	<=>	a	1011772	1011772	1	SACE_0901	transposase, ISlxx5
S	999972	999972	1	t	<=>	c	1011784	1011784	1	SACE_0901	transposase, ISlxx5
S	1000005	1000005	1	c	<=>	t	1011817	1011817	1	SACE_0901	transposase, ISlxx5
S	1000008	1000008	1	t	<=>	c	1011820	1011820	1	SACE_0901	transposase, ISlxx5
S	1000014	1000014	1	g	<=>	a	1011826	1011826	1	SACE_0901	transposase, ISlxx5
S	1000086	1000086	1	g	<=>	c	1011898	1011898	1	SACE_0901	transposase, ISlxx5
S	1000087	1000087	1	g	<=>	t	1011899	1011899	1	SACE_0901	transposase, ISlxx5
S	1000090	1000090	1	g	<=>	a	1011902	1011902	1	SACE_0901	transposase, ISlxx5
S	1000098	1000098	1	g	<=>	a	1011910	1011910	1	SACE_0901	transposase, ISlxx5
S	1000365	1000365	1	t	<=>	c	1012177	1012177	1	SACE_0901	transposase, ISlxx5
S	1000371	1000371	1	g	<=>	t	1012183	1012183	1	SACE_0901	transposase, ISlxx5
S	1000413	1000413	1	g	<=>	a	1012225	1012225	1	SACE_0901	transposase, ISlxx5
S	1000497	1000497	1	t	<=>	c	1012309	1012309	1	SACE_0901	transposase, ISlxx5
S	1000500	1000500	1	g	<=>	c	1012312	1012312	1	SACE_0901	transposase, ISlxx5
S	1000512	1000512	1	g	<=>	c	1012324	1012324	1	SACE_0901	transposase, ISlxx5
S	1000513	1000513	1	c	<=>	t	1012325	1012325	1	SACE_0901	transposase, ISlxx5
S	1000521	1000521	1	g	<=>	c	1012333	1012333	1	SACE_0901	transposase, ISlxx5
S	1000522	1000522	1	t	<=>	g	1012334	1012334	1	SACE_0901	transposase, ISlxx5
S	1000647	1000647	1	g	<=>	a	1012459	1012459	1	SACE_0901	transposase, ISlxx5
S	1035599	1035599	1	t	<=>	g	1047411	1047411	1
S	1120149	1120149	1	a	<=>	g	1131961	1131961	1	SACE_1016	hypothetical protein
S	1143757	1143757	1	t	<=>	c	1155569	1155569	1	SACE_1040	MarR family transcriptional regulator
S	1178472	1178472	1	t	<=>	c	1190284	1190284	1	SACE_1076	chitinase A
S	1180639	1180639	1	g	<=>	a	1192451	1192451	1	SACE_1077	ATP-dependent DNA helicase
D	1221721	1221722		-	<=>	ccgccttcggtggccttcgccctttggggcctgttcggcgcgctggcgggtgcctttcaggcttcttgttttgtacgggggccgagtgcccgtaggcccctacggtgcggtgggggcgttcgtcggcttctcggctttgggggcgttgccggcctggttctggaccagccccatctcttgg	1233534	1233714	181
I	1233914	1233914	1	a	<=>	-	1245906	1245907
S	1239793	1239793	1	g	<=>	a	1251785	1251785	1	SACE_1128	hypothetical protein
D	1242100	1242101		-	<=>	g	1254093	1254093	1	SACE_1129	hypothetical protein
S	1257307	1257307	1	t	<=>	c	1269300	1269300	1	SACE_1148	hypothetical protein
S	1280105	1280105	1	t	<=>	c	1292098	1292098	1	SACE_1170	succinate dehydrogenase flavoprotein subunit
I	1286512	1286512	1	c	<=>	-	1298504	1298505		SACE_1175	PE-PGRS family protein
S	1366455	1366455	1	a	<=>	g	1378447	1378447	1	SACE_1257	hypothetical protein
S	1366456	1366456	1	a	<=>	g	1378448	1378448	1	SACE_1257	hypothetical protein
S	1398772	1398772	1	t	<=>	c	1410764	1410764	1	SACE_1282	ribonucleotide-diphosphate reductase subunit beta
S	1399734	1399734	1	t	<=>	c	1411726	1411726	1	SACE_1282	ribonucleotide-diphosphate reductase subunit beta
S	1460951	1460951	1	a	<=>	g	1472943	1472943	1	SACE_1328	putative transposon tn5714 transposase
S	1461077	1461077	1	c	<=>	t	1473069	1473069	1	SACE_1328	putative transposon tn5714 transposase
S	1461080	1461080	1	a	<=>	g	1473072	1473072	1	SACE_1328	putative transposon tn5714 transposase
S	1461115	1461115	1	c	<=>	a	1473107	1473107	1	SACE_1328	putative transposon tn5714 transposase
S	1461134	1461134	1	c	<=>	g	1473126	1473126	1	SACE_1328	putative transposon tn5714 transposase
S	1461263	1461263	1	a	<=>	g	1473255	1473255	1	SACE_1328	putative transposon tn5714 transposase
S	1461359	1461359	1	c	<=>	t	1473351	1473351	1	SACE_1328	putative transposon tn5714 transposase
S	1461419	1461419	1	c	<=>	t	1473411	1473411	1	SACE_1328	putative transposon tn5714 transposase
S	1461421	1461421	1	c	<=>	a	1473413	1473413	1	SACE_1328	putative transposon tn5714 transposase
S	1461447	1461447	1	c	<=>	t	1473439	1473439	1	SACE_1328	putative transposon tn5714 transposase
S	1461547	1461547	1	c	<=>	t	1473539	1473539	1	SACE_1328	putative transposon tn5714 transposase
S	1461553	1461553	1	c	<=>	t	1473545	1473545	1	SACE_1328	putative transposon tn5714 transposase
S	1461569	1461569	1	g	<=>	a	1473561	1473561	1
S	1461702	1461702	1	c	<=>	t	1473694	1473694	1
S	1471977	1471977	1	g	<=>	t	1483969	1483969	1
S	1487227	1487227	1	c	<=>	t	1499219	1499219	1	SACE_1351	formamidopyrimidine-DNA glycosylase
I	1542358	1542359	2	cg	<=>	-	1554349	1554350		SACE_1406	ribonuclease
S	1587376	1587376	1	g	<=>	a	1599366	1599366	1
I	1588874	1588874	1	t	<=>	-	1600863	1600864
S	1591434	1591434	1	a	<=>	g	1603423	1603423	1	SACE_1452	O-methyltransferase
S	1626885	1626885	1	t	<=>	c	1638874	1638874	1
S	1747609	1747609	1	t	<=>	c	1759598	1759598	1	SACE_1605	cyclohexadienyl dehydratase
S	1764991	1764991	1	t	<=>	g	1776980	1776980	1
S	1769950	1769950	1	c	<=>	a	1781939	1781939	1
S	1779909	1779909	1	a	<=>	g	1791898	1791898	1	SACE_1623	glutamine synthetase
S	1793295	1793295	1	g	<=>	a	1805284	1805284	1	SACE_1638	dihydrolipoamide succinyltransferase
S	1867453	1867453	1	g	<=>	c	1879442	1879442	1	SACE_1709	hypothetical protein
I	1922472	1922472	1	g	<=>	-	1934460	1934461		SACE_1758	transposase for IS3508i
S	1922476	1922476	1	g	<=>	t	1934464	1934464	1	SACE_1758	transposase for IS3508i
S	1922860	1922860	1	a	<=>	g	1934848	1934848	1	SACE_1758	transposase for IS3508i
S	1923117	1923117	1	c	<=>	t	1935105	1935105	1	SACE_1758	transposase for IS3508i
S	1923289	1923289	1	a	<=>	g	1935277	1935277	1	SACE_1758	transposase for IS3508i
S	1923520	1923520	1	c	<=>	g	1935508	1935508	1	SACE_1758	transposase for IS3508i
S	1931591	1931591	1	g	<=>	c	1943579	1943579	1
S	1976679	1976679	1	t	<=>	c	1988667	1988667	1	SACE_1805	hypothetical protein
S	1998593	1998593	1	g	<=>	a	2010581	2010581	1	SACE_1826	transposase
I	1998681	1998681	1	t	<=>	-	2010668	2010669		SACE_1827	IS1533 transposase
S	1998723	1998723	1	t	<=>	c	2010710	2010710	1	SACE_1827	IS1533 transposase
S	1998727	1998727	1	t	<=>	c	2010714	2010714	1	SACE_1827	IS1533 transposase
S	1998761	1998761	1	t	<=>	a	2010748	2010748	1	SACE_1827	IS1533 transposase
S	1998785	1998785	1	t	<=>	c	2010772	2010772	1	SACE_1827	IS1533 transposase
S	1998865	1998865	1	t	<=>	c	2010852	2010852	1	SACE_1827	IS1533 transposase
I	1998933	1998933	1	a	<=>	-	2010919	2010920		SACE_1827	IS1533 transposase
I	1999224	1999224	1	c	<=>	-	2011209	2011210		SACE_1828	IS21 family transposase
S	1999244	1999244	1	c	<=>	a	2011229	2011229	1	SACE_1828	IS21 family transposase
I	1999513	1999539	27	tagcgggatatcgaccggcgggaaccc	<=>	-	2011497	2011498		SACE_1828	IS21 family transposase
S	1999594	1999594	1	g	<=>	c	2011552	2011552	1	SACE_1828	IS21 family transposase
S	1999609	1999609	1	a	<=>	c	2011567	2011567	1	SACE_1828	IS21 family transposase
D	2003556	2003557		-	<=>	g	2015515	2015515	1	SACE_1833	two-component system response regulator
I	2005539	2005573	35	tcgccagttcgggatcgagctccacccgcaggtag	<=>	-	2017497	2017498		SACE_1835	hypothetical protein
S	2013305	2013305	1	t	<=>	c	2025229	2025229	1	SACE_1844	XRE family transcriptional regulator
I	2059537	2059537	1	c	<=>	-	2071460	2071461		SACE_1895	XRE family transcriptional regulator
D	2101181	2101182		-	<=>	cggcatcggc	2113105	2113114	10	SACE_1935	glyoxylate carboligase
I	2108284	2108284	1	g	<=>	-	2120216	2120217		SACE_1940	beta-D-galactosidase protein
S	2138076	2138076	1	g	<=>	t	2150008	2150008	1	SACE_1969	twin-arginine translocation pathway signal
S	2159796	2159796	1	a	<=>	g	2171728	2171728	1	SACE_1988	universal stress protein UspA
S	2171783	2171783	1	c	<=>	t	2183715	2183715	1	SACE_1999	transposase for IS3517
S	2172322	2172322	1	t	<=>	g	2184254	2184254	1	SACE_2000	transposase for IS3518
S	2190796	2190796	1	g	<=>	c	2202728	2202728	1	SACE_2016	L-asparagine permease
S	2253923	2253923	1	t	<=>	c	2265855	2265855	1	SACE_2080	dihydroorotase
S	2253924	2253924	1	t	<=>	c	2265856	2265856	1	SACE_2080	dihydroorotase
S	2255137	2255137	1	a	<=>	g	2267069	2267069	1	SACE_2081	integral membrane protein
S	2285785	2285785	1	a	<=>	g	2297717	2297717	1	SACE_2111	putative gamma-glutamyltranspeptidase
S	2302572	2302572	1	a	<=>	g	2314504	2314504	1	SACE_2131	hypothetical protein
I	2304763	2304820	58	gtcccgcgccgcgacaggggaaggtcgacggcgcgggacgcccgtcgctcagcccggc	<=>	-	2316694	2316695
D	2456878	2456879		-	<=>	tcgatacgccccaccagtaatccgccccggcg	2468753	2468784	32
S	2474866	2474866	1	c	<=>	t	2486772	2486772	1
S	2483120	2483120	1	t	<=>	g	2495026	2495026	1
S	2509768	2509768	1	a	<=>	g	2521674	2521674	1
S	2534264	2534264	1	c	<=>	t	2546170	2546170	1	SACE_2347	transcriptional regulator
S	2538242	2538242	1	c	<=>	t	2550148	2550148	1	SACE_2351	putative transposon tn5714 transposase
S	2538410	2538410	1	g	<=>	a	2550316	2550316	1	SACE_2351	putative transposon tn5714 transposase
S	2538436	2538436	1	g	<=>	t	2550342	2550342	1	SACE_2351	putative transposon tn5714 transposase
S	2538438	2538438	1	g	<=>	a	2550344	2550344	1	SACE_2351	putative transposon tn5714 transposase
S	2538498	2538498	1	g	<=>	a	2550404	2550404	1	SACE_2351	putative transposon tn5714 transposase
S	2538594	2538594	1	t	<=>	c	2550500	2550500	1	SACE_2351	putative transposon tn5714 transposase
S	2538742	2538742	1	g	<=>	t	2550648	2550648	1	SACE_2351	putative transposon tn5714 transposase
S	2538777	2538777	1	t	<=>	c	2550683	2550683	1	SACE_2351	putative transposon tn5714 transposase
S	2538780	2538780	1	g	<=>	a	2550686	2550686	1	SACE_2351	putative transposon tn5714 transposase
S	2538906	2538906	1	t	<=>	c	2550812	2550812	1	SACE_2351	putative transposon tn5714 transposase
S	2567492	2567492	1	c	<=>	a	2579398	2579398	1	SACE_2377	aldehyde dehydrogenase (NAD+)
S	2568176	2568176	1	c	<=>	t	2580082	2580082	1	SACE_2377	aldehyde dehydrogenase (NAD+)
S	2568431	2568431	1	t	<=>	g	2580337	2580337	1	SACE_2377	aldehyde dehydrogenase (NAD+)
S	2603444	2603444	1	c	<=>	t	2615350	2615350	1	SACE_2410	putative glycine betaine/proline ABC transporter
S	2638848	2638848	1	c	<=>	t	2650754	2650754	1	SACE_2442	universal stress protein
S	2654709	2654709	1	a	<=>	g	2666615	2666615	1	SACE_2456	hypothetical protein
S	2681866	2681866	1	c	<=>	t	2693772	2693772	1
S	2682070	2682070	1	a	<=>	g	2693976	2693976	1	SACE_2480	hypothetical protein
S	2720243	2720243	1	g	<=>	a	2732149	2732149	1
D	2732412	2732413		-	<=>	ct	2744319	2744320	2
S	2732584	2732584	1	g	<=>	a	2744492	2744492	1
S	2762622	2762622	1	g	<=>	t	2774530	2774530	1	SACE_2567	IS30 transposase
S	2792960	2792960	1	a	<=>	g	2804868	2804868	1	SACE_2595	polyketide synthase type I
S	2793251	2793251	1	a	<=>	g	2805159	2805159	1	SACE_2595	polyketide synthase type I
S	2810916	2810916	1	c	<=>	g	2822824	2822824	1	SACE_2610	hypothetical protein
S	2810920	2810920	1	a	<=>	g	2822828	2822828	1	SACE_2610	hypothetical protein
S	2810922	2810922	1	c	<=>	t	2822830	2822830	1	SACE_2610	hypothetical protein
S	2810924	2810924	1	c	<=>	g	2822832	2822832	1	SACE_2610	hypothetical protein
S	2810925	2810925	1	c	<=>	g	2822833	2822833	1	SACE_2610	hypothetical protein
S	2810929	2810929	1	c	<=>	t	2822837	2822837	1	SACE_2610	hypothetical protein
S	2810933	2810933	1	c	<=>	g	2822841	2822841	1	SACE_2610	hypothetical protein
S	2810934	2810934	1	g	<=>	c	2822842	2822842	1	SACE_2610	hypothetical protein
S	2810936	2810936	1	c	<=>	g	2822844	2822844	1	SACE_2610	hypothetical protein
S	2810941	2810941	1	a	<=>	c	2822849	2822849	1	SACE_2610	hypothetical protein
S	2810942	2810942	1	c	<=>	g	2822850	2822850	1	SACE_2610	hypothetical protein
S	2810950	2810950	1	a	<=>	g	2822858	2822858	1	SACE_2610	hypothetical protein
S	2810960	2810960	1	t	<=>	g	2822868	2822868	1	SACE_2610	hypothetical protein
S	2810962	2810962	1	c	<=>	t	2822870	2822870	1	SACE_2610	hypothetical protein
S	2810972	2810972	1	t	<=>	g	2822880	2822880	1	SACE_2610	hypothetical protein
S	2810975	2810975	1	a	<=>	g	2822883	2822883	1	SACE_2610	hypothetical protein
I	2810977	2810977	1	a	<=>	-	2822884	2822885		SACE_2610	hypothetical protein
S	2810988	2810988	1	t	<=>	g	2822895	2822895	1	SACE_2610	hypothetical protein
S	2810991	2810991	1	c	<=>	g	2822898	2822898	1	SACE_2610	hypothetical protein
S	2810997	2810997	1	c	<=>	g	2822904	2822904	1	SACE_2610	hypothetical protein
S	2811000	2811000	1	a	<=>	g	2822907	2822907	1	SACE_2610	hypothetical protein
S	2811006	2811006	1	t	<=>	g	2822913	2822913	1	SACE_2610	hypothetical protein
S	2811008	2811008	1	c	<=>	g	2822915	2822915	1	SACE_2610	hypothetical protein
S	2811012	2811012	1	c	<=>	g	2822919	2822919	1	SACE_2610	hypothetical protein
S	2811024	2811024	1	a	<=>	g	2822931	2822931	1	SACE_2610	hypothetical protein
S	2811033	2811033	1	c	<=>	g	2822940	2822940	1	SACE_2610	hypothetical protein
S	2811036	2811036	1	t	<=>	g	2822943	2822943	1	SACE_2610	hypothetical protein
S	2811039	2811039	1	t	<=>	g	2822946	2822946	1	SACE_2610	hypothetical protein
S	2811043	2811043	1	t	<=>	g	2822950	2822950	1	SACE_2610	hypothetical protein
S	2811048	2811048	1	t	<=>	g	2822955	2822955	1	SACE_2610	hypothetical protein
S	2811051	2811051	1	a	<=>	g	2822958	2822958	1	SACE_2610	hypothetical protein
S	2811054	2811054	1	a	<=>	t	2822961	2822961	1	SACE_2610	hypothetical protein
S	2811055	2811055	1	c	<=>	g	2822962	2822962	1	SACE_2610	hypothetical protein
S	2811057	2811057	1	t	<=>	g	2822964	2822964	1	SACE_2610	hypothetical protein
I	2811058	2811059	2	ac	<=>	-	2822964	2822965		SACE_2610	hypothetical protein
S	2811068	2811068	1	c	<=>	g	2822973	2822973	1	SACE_2610	hypothetical protein
S	2811073	2811073	1	a	<=>	g	2822978	2822978	1	SACE_2610	hypothetical protein
S	2811083	2811083	1	c	<=>	g	2822988	2822988	1	SACE_2610	hypothetical protein
S	2811097	2811097	1	t	<=>	c	2823002	2823002	1	SACE_2610	hypothetical protein
S	2811098	2811098	1	t	<=>	g	2823003	2823003	1	SACE_2610	hypothetical protein
S	2811101	2811101	1	c	<=>	g	2823006	2823006	1	SACE_2610	hypothetical protein
S	2811102	2811102	1	t	<=>	g	2823007	2823007	1	SACE_2610	hypothetical protein
S	2811114	2811114	1	t	<=>	g	2823019	2823019	1	SACE_2610	hypothetical protein
S	2811125	2811125	1	a	<=>	g	2823030	2823030	1	SACE_2610	hypothetical protein
S	2811128	2811128	1	c	<=>	g	2823033	2823033	1	SACE_2610	hypothetical protein
S	2811131	2811131	1	c	<=>	g	2823036	2823036	1	SACE_2610	hypothetical protein
S	2811138	2811138	1	t	<=>	g	2823043	2823043	1	SACE_2610	hypothetical protein
D	2811141	2811142		-	<=>	gggggttgggtgatgcggtggatggggaggtgttggcggcggcggcgaggcacgcggtggccgagcatgcccagaagtatccgatttcggcgatggcgcgttttgctgacgcggtgggggagagtttgcgggattatggggggatgtcgttgggggggatgtgggctgcgcgggtggggtcggggttgggggaggcaattggtgaggggttgacggagatgttcggggaggcggcgtatggggcggtgacggggg	2823047	2823858	812	SACE_2610	hypothetical protein
S	2811168	2811168	1	t	<=>	c	2823885	2823885	1	SACE_2610	hypothetical protein
S	2811173	2811173	1	c	<=>	t	2823890	2823890	1	SACE_2610	hypothetical protein
S	2811180	2811180	1	t	<=>	c	2823897	2823897	1	SACE_2610	hypothetical protein
S	2811371	2811371	1	a	<=>	g	2824088	2824088	1	SACE_2610	hypothetical protein
I	2811376	2811393	18	cctggtgtgtcgggttcg	<=>	-	2824092	2824093		SACE_2610	hypothetical protein
S	2811396	2811396	1	t	<=>	c	2824095	2824095	1	SACE_2610	hypothetical protein
S	2811397	2811397	1	g	<=>	t	2824096	2824096	1	SACE_2610	hypothetical protein
S	2811401	2811401	1	t	<=>	c	2824100	2824100	1	SACE_2610	hypothetical protein
S	2811403	2811403	1	g	<=>	a	2824102	2824102	1	SACE_2610	hypothetical protein
S	2811405	2811405	1	c	<=>	t	2824104	2824104	1	SACE_2610	hypothetical protein
S	2811410	2811410	1	t	<=>	c	2824109	2824109	1	SACE_2610	hypothetical protein
S	2811427	2811427	1	g	<=>	t	2824126	2824126	1	SACE_2610	hypothetical protein
S	2811477	2811477	1	c	<=>	t	2824176	2824176	1	SACE_2610	hypothetical protein
S	2854541	2854541	1	a	<=>	g	2867240	2867240	1	SACE_2630	modular polyketide synthase
S	2872383	2872383	1	c	<=>	t	2885082	2885082	1	SACE_2638	2-dehydro-3-deoxygalactonate kinase
S	2897981	2897981	1	g	<=>	a	2910680	2910680	1	SACE_2663	peptidase M50
S	2982404	2982404	1	g	<=>	c	2995103	2995103	1	SACE_2737	hypothetical protein
S	2996098	2996098	1	t	<=>	c	3008797	3008797	1	SACE_2751	hypothetical protein
S	3033869	3033869	1	t	<=>	c	3046568	3046568	1	SACE_2785	L-amino-acid oxidase
S	3035446	3035446	1	g	<=>	a	3048145	3048145	1	SACE_2786	34-dihydroxy-2-butanone 4-phosphate synthase
I	3062038	3062038	1	g	<=>	-	3074736	3074737
S	3064511	3064511	1	a	<=>	g	3077209	3077209	1	SACE_2816	methionine aminopeptidase
S	3113189	3113189	1	t	<=>	c	3125887	3125887	1	SACE_2864	alpha-ketoglutarate transporter
S	3113617	3113617	1	t	<=>	c	3126315	3126315	1	SACE_2864	alpha-ketoglutarate transporter
S	3113618	3113618	1	t	<=>	c	3126316	3126316	1	SACE_2864	alpha-ketoglutarate transporter
S	3123814	3123814	1	t	<=>	c	3136512	3136512	1
S	3129768	3129768	1	a	<=>	g	3142466	3142466	1	SACE_2875	modular polyketide synthase-
S	3151165	3151165	1	g	<=>	a	3163863	3163863	1	SACE_2888	aromatic-L-amino-acid decarboxylase
S	3182584	3182584	1	c	<=>	t	3195282	3195282	1	SACE_2915	aldehyde dehydrogenase (NAD+)
S	3182713	3182713	1	t	<=>	c	3195411	3195411	1	SACE_2915	aldehyde dehydrogenase (NAD+)
S	3199215	3199215	1	a	<=>	g	3211913	3211913	1	SACE_2927	SARP family transcriptional regulator
I	3221522	3221522	1	c	<=>	-	3234219	3234220		SACE_2951	putative ATP-dependent Clp protease
S	3234611	3234611	1	g	<=>	a	3247308	3247308	1	SACE_2964	GntR family transcriptional regulator
S	3235456	3235456	1	t	<=>	c	3248153	3248153	1
S	3242254	3242254	1	a	<=>	g	3254951	3254951	1	SACE_2969	PAS:GGDEF
S	3242255	3242255	1	a	<=>	g	3254952	3254952	1	SACE_2969	PAS:GGDEF
S	3295230	3295230	1	t	<=>	g	3307927	3307927	1	SACE_3016	SyrP-like protein
S	3314019	3314019	1	t	<=>	c	3326716	3326716	1	SACE_3033	putative peptide monooxygenase
S	3333801	3333801	1	g	<=>	a	3346498	3346498	1	SACE_3037	putative ABC transporter transmembrane
S	3336573	3336573	1	a	<=>	g	3349270	3349270	1
S	3346906	3346906	1	a	<=>	g	3359603	3359603	1
S	3365715	3365715	1	g	<=>	c	3378412	3378412	1	SACE_3073	hydrogenase expression/formation protein HypD
S	3430245	3430245	1	t	<=>	c	3442942	3442942	1	SACE_3126	acyl-CoA dehydrogenase
S	3445396	3445396	1	t	<=>	g	3458093	3458093	1
S	3445397	3445397	1	g	<=>	t	3458094	3458094	1
S	3448802	3448802	1	a	<=>	g	3461499	3461499	1
S	3460771	3460771	1	t	<=>	c	3473468	3473468	1	SACE_3150	ferredoxin subunits of nitrite reductase and ring-hydroxylating dioxygenase
I	3500489	3500510	22	ggcggcaatggccgccgggccc	<=>	-	3513185	3513186
S	3521828	3521828	1	t	<=>	c	3534503	3534503	1
D	3543118	3543119		-	<=>	g	3555794	3555794	1	SACE_3216	long-chain acyl-CoA synthetase, putative
S	3556529	3556529	1	t	<=>	c	3569205	3569205	1	SACE_3225	hypothetical protein
D	3594745	3594746		-	<=>	c	3607422	3607422	1
S	3598088	3598088	1	g	<=>	a	3610765	3610765	1
S	3686702	3686702	1	c	<=>	t	3699379	3699379	1	SACE_3346	oxidoreductase, molybdopterin binding
S	3687721	3687721	1	g	<=>	t	3700398	3700398	1	SACE_3348	XRE family transcriptional regulator
S	3693481	3693481	1	t	<=>	g	3706158	3706158	1	SACE_3355	hypothetical protein
S	3699469	3699469	1	a	<=>	g	3712146	3712146	1	SACE_3361	glycerophosphoryl diester phosphodiesterase family protein
S	3699470	3699470	1	a	<=>	g	3712147	3712147	1	SACE_3361	glycerophosphoryl diester phosphodiesterase family protein
I	3704610	3704610	1	a	<=>	-	3717286	3717287		SACE_3366	feruloyl esterase
S	3710681	3710681	1	a	<=>	g	3723357	3723357	1	SACE_3373	hypothetical protein
I	3713373	3713373	1	g	<=>	-	3726048	3726049
D	3720671	3720672		-	<=>	t	3733347	3733347	1	SACE_3381	universal stress protein
S	3740680	3740680	1	t	<=>	c	3753356	3753356	1	SACE_3400	acetyl/propionyl-CoA carboxylase alpha subunit
S	3740692	3740692	1	a	<=>	g	3753368	3753368	1	SACE_3400	acetyl/propionyl-CoA carboxylase alpha subunit
S	3740884	3740884	1	t	<=>	c	3753560	3753560	1	SACE_3400	acetyl/propionyl-CoA carboxylase alpha subunit
S	3741385	3741385	1	a	<=>	g	3754061	3754061	1
S	3743502	3743502	1	a	<=>	c	3756178	3756178	1	SACE_3403	amidase
D	3794266	3794267		-	<=>	gagatcgcggacaacacctccgcggtctcggtcgcggtgacccgcaggctgctgtggggcatgctcggcgcctcgaacccctgggaggcccaccggctcgactccagggcgatgcacgaactcggtgccggggccgacgcggcggaaggtgtcaccgcgttcctcgagaagcgcgaggcccgcttcc	3806943	3807129	187	SACE_3450	enoyl-CoA hydratase/isomerase
S	3805249	3805249	1	a	<=>	g	3818112	3818112	1
S	3822958	3822958	1	c	<=>	g	3835821	3835821	1	SACE_3478	putative fatty-acid--CoA ligase
S	3822959	3822959	1	g	<=>	a	3835822	3835822	1	SACE_3478	putative fatty-acid--CoA ligase
S	3822962	3822962	1	a	<=>	g	3835825	3835825	1	SACE_3478	putative fatty-acid--CoA ligase
S	3822963	3822963	1	g	<=>	a	3835826	3835826	1	SACE_3478	putative fatty-acid--CoA ligase
S	3822964	3822964	1	g	<=>	c	3835827	3835827	1	SACE_3478	putative fatty-acid--CoA ligase
S	3822965	3822965	1	g	<=>	t	3835828	3835828	1	SACE_3478	putative fatty-acid--CoA ligase
S	3822967	3822967	1	g	<=>	c	3835830	3835830	1	SACE_3478	putative fatty-acid--CoA ligase
S	3822968	3822968	1	g	<=>	c	3835831	3835831	1	SACE_3478	putative fatty-acid--CoA ligase
S	3822969	3822969	1	t	<=>	a	3835832	3835832	1	SACE_3478	putative fatty-acid--CoA ligase
S	3822972	3822972	1	c	<=>	a	3835835	3835835	1	SACE_3478	putative fatty-acid--CoA ligase
S	3822974	3822974	1	t	<=>	a	3835837	3835837	1	SACE_3478	putative fatty-acid--CoA ligase
D	3822975	3822976		-	<=>	cgac	3835839	3835842	4
S	3930530	3930530	1	a	<=>	g	3943397	3943397	1	SACE_3579	transposase, ISlxx5
S	3930542	3930542	1	c	<=>	g	3943409	3943409	1	SACE_3579	transposase, ISlxx5
S	3930547	3930547	1	c	<=>	t	3943414	3943414	1	SACE_3579	transposase, ISlxx5
S	3930680	3930680	1	g	<=>	t	3943547	3943547	1	SACE_3579	transposase, ISlxx5
S	3930682	3930682	1	a	<=>	c	3943549	3943549	1	SACE_3579	transposase, ISlxx5
S	3930862	3930862	1	t	<=>	g	3943729	3943729	1	SACE_3579	transposase, ISlxx5
S	3936514	3936514	1	a	<=>	g	3949381	3949381	1	SACE_3584	putative polyketide oxygenase/hydroxylase
S	3952582	3952582	1	a	<=>	c	3965449	3965449	1
S	3974507	3974507	1	g	<=>	a	3987374	3987374	1
S	3992802	3992802	1	a	<=>	g	4005669	4005669	1	SACE_3649	hypothetical protein
S	4008552	4008552	1	g	<=>	a	4021419	4021419	1	SACE_3662	carboxylesterase
S	4023379	4023379	1	a	<=>	g	4036246	4036246	1	SACE_3677	putative methylated-DNA--protein-cysteine S-methyltransferase
S	4023380	4023380	1	a	<=>	g	4036247	4036247	1	SACE_3677	putative methylated-DNA--protein-cysteine S-methyltransferase
S	4073739	4073739	1	a	<=>	g	4086606	4086606	1	SACE_3732	hypothetical protein
S	4086573	4086573	1	g	<=>	t	4099440	4099440	1	SACE_3745	enoyl-CoA hydratase
S	4097886	4097886	1	g	<=>	a	4110753	4110753	1	SACE_3756	Clp protease ATP binding subunit
S	4099015	4099015	1	a	<=>	g	4111882	4111882	1	SACE_3757	major facilitator superfamily multidrug resistance protein
S	4138380	4138380	1	c	<=>	t	4151247	4151247	1	SACE_3795	MoxR family transcriptional regulator
S	4163370	4163370	1	c	<=>	t	4176237	4176237	1	SACE_3814	DNA polymerase IV
S	4184848	4184848	1	t	<=>	c	4197715	4197715	1	SACE_3834	putative serine/threonine protein kinase
D	4242095	4242096		-	<=>	g	4254963	4254963	1	SACE_3884	pyruvate dehydrogenase (acetyl-transferring) beta subunit
S	4262697	4262697	1	a	<=>	g	4275565	4275565	1	SACE_3900	putative S-adenosylmethionine synthetase
S	4263033	4263033	1	a	<=>	g	4275901	4275901	1	SACE_3900	putative S-adenosylmethionine synthetase
S	4305139	4305139	1	a	<=>	c	4318007	4318007	1	SACE_3936	3-oxoacyl-[acyl-carrier protein] reductase
S	4305140	4305140	1	t	<=>	a	4318008	4318008	1	SACE_3936	3-oxoacyl-[acyl-carrier protein] reductase
I	4318098	4318098	1	g	<=>	-	4330965	4330966
S	4331654	4331654	1	t	<=>	g	4344521	4344521	1	SACE_3961	secreted protein
S	4360942	4360942	1	t	<=>	c	4373809	4373809	1	SACE_3986	TetR family transcriptional regulator
S	4382163	4382163	1	g	<=>	a	4395030	4395030	1	SACE_4000	transposase, IS891/IS1136/IS1341
S	4382230	4382230	1	c	<=>	t	4395097	4395097	1	SACE_4000	transposase, IS891/IS1136/IS1341
S	4423573	4423573	1	g	<=>	a	4436440	4436440	1	SACE_4034	transport integral membrane protein
D	4450004	4450005		-	<=>	cc	4462872	4462873	2	SACE_4058	hypothetical protein
S	4459506	4459506	1	a	<=>	g	4472375	4472375	1	SACE_4067	nitrate reductase gamma chain
S	4467242	4467242	1	t	<=>	c	4480111	4480111	1	SACE_4072	transposase, ISlxx5
S	4467243	4467243	1	g	<=>	c	4480112	4480112	1	SACE_4072	transposase, ISlxx5
S	4467281	4467281	1	g	<=>	a	4480150	4480150	1	SACE_4072	transposase, ISlxx5
S	4467285	4467285	1	g	<=>	a	4480154	4480154	1	SACE_4072	transposase, ISlxx5
S	4467294	4467294	1	t	<=>	c	4480163	4480163	1	SACE_4072	transposase, ISlxx5
S	4467300	4467300	1	a	<=>	c	4480169	4480169	1	SACE_4072	transposase, ISlxx5
S	4467304	4467304	1	g	<=>	t	4480173	4480173	1	SACE_4072	transposase, ISlxx5
S	4467360	4467360	1	a	<=>	g	4480229	4480229	1	SACE_4072	transposase, ISlxx5
S	4467362	4467362	1	g	<=>	a	4480231	4480231	1	SACE_4072	transposase, ISlxx5
S	4467378	4467378	1	c	<=>	t	4480247	4480247	1	SACE_4072	transposase, ISlxx5
S	4467381	4467381	1	g	<=>	c	4480250	4480250	1	SACE_4072	transposase, ISlxx5
S	4467630	4467630	1	c	<=>	t	4480499	4480499	1	SACE_4072	transposase, ISlxx5
S	4467717	4467717	1	g	<=>	a	4480586	4480586	1	SACE_4072	transposase, ISlxx5
S	4467720	4467720	1	a	<=>	g	4480589	4480589	1	SACE_4072	transposase, ISlxx5
S	4467738	4467738	1	g	<=>	c	4480607	4480607	1	SACE_4072	transposase, ISlxx5
S	4467765	4467765	1	t	<=>	c	4480634	4480634	1	SACE_4072	transposase, ISlxx5
S	4467801	4467801	1	t	<=>	g	4480670	4480670	1	SACE_4072	transposase, ISlxx5
S	4467818	4467818	1	c	<=>	a	4480687	4480687	1	SACE_4072	transposase, ISlxx5
S	4467825	4467825	1	t	<=>	c	4480694	4480694	1	SACE_4072	transposase, ISlxx5
S	4467997	4467997	1	a	<=>	g	4480866	4480866	1	SACE_4072	transposase, ISlxx5
S	4468000	4468000	1	g	<=>	a	4480869	4480869	1	SACE_4072	transposase, ISlxx5
S	4468001	4468001	1	t	<=>	c	4480870	4480870	1	SACE_4072	transposase, ISlxx5
S	4468020	4468020	1	t	<=>	c	4480889	4480889	1	SACE_4072	transposase, ISlxx5
S	4468023	4468023	1	a	<=>	g	4480892	4480892	1	SACE_4072	transposase, ISlxx5
S	4491298	4491298	1	t	<=>	c	4504167	4504167	1	SACE_4093	NAD-specific glutamate dehydrogenase
S	4529999	4529999	1	t	<=>	c	4542868	4542868	1	SACE_4121	EmrB/QacA family drug resistance transporter
I	4542029	4542029	1	c	<=>	-	4554897	4554898		SACE_4130	hypothetical protein
S	4556951	4556951	1	c	<=>	t	4569819	4569819	1	SACE_4138	type I PKS modular polyketide synthas
S	4578738	4578738	1	a	<=>	g	4591606	4591606	1	SACE_4140	type I modular polyketide synthase
S	4578774	4578774	1	c	<=>	a	4591642	4591642	1	SACE_4140	type I modular polyketide synthase
S	4667873	4667873	1	a	<=>	g	4680741	4680741	1	SACE_4206	hypothetical protein
D	4691497	4691498		-	<=>	c	4704366	4704366	1
S	4708106	4708106	1	a	<=>	g	4720975	4720975	1	SACE_4239	transposase for IS3517
S	4736484	4736484	1	a	<=>	g	4749353	4749353	1	SACE_4266	transposase
S	4736732	4736732	1	c	<=>	t	4749601	4749601	1
S	4741807	4741807	1	a	<=>	c	4754676	4754676	1
S	4816015	4816015	1	t	<=>	c	4828884	4828884	1	SACE_4307	putative transport integral membrane protein
S	4826507	4826507	1	g	<=>	a	4839376	4839376	1	SACE_4319	aspartate aminotransferase
D	4834117	4834118		-	<=>	g	4846987	4846987	1	SACE_4325	radical SAM family protein
I	4888537	4888537	1	c	<=>	-	4901406	4901407		SACE_4376	LuxR family transcriptional regulator
S	4948847	4948847	1	a	<=>	g	4961716	4961716	1	SACE_4434	taurine transport system permease protein TauC
S	4968468	4968468	1	a	<=>	g	4981337	4981337	1	SACE_4454	major facilitator superfamily metabolite/H(+) symporter
S	5001015	5001015	1	t	<=>	c	5013884	5013884	1
S	5071576	5071576	1	t	<=>	c	5084445	5084445	1	SACE_4548	4-hydroxythreonine-4-phosphate dehydrogenase
S	5089523	5089523	1	t	<=>	c	5102392	5102392	1	SACE_4563	hypothetical protein
I	5117962	5117965	4	cacc	<=>	-	5130830	5130831		SACE_4589	acyl-CoA dehydrogenase
S	5151274	5151274	1	t	<=>	c	5164139	5164139	1	SACE_4616	putative methylamine utilization protein
S	5189566	5189566	1	a	<=>	g	5202431	5202431	1	SACE_4651	taurine dioxygenase, 2-oxoglutarate-dependent
S	5273011	5273011	1	a	<=>	g	5285876	5285876	1	SACE_4729	acetyl-CoA synthetase
S	5273047	5273047	1	c	<=>	g	5285912	5285912	1	SACE_4729	acetyl-CoA synthetase
S	5319808	5319808	1	a	<=>	g	5332673	5332673	1	SACE_4772	putative NADH-flavin reductase
S	5322830	5322830	1	t	<=>	c	5335695	5335695	1	SACE_4775	MerR family transcriptional regulator
S	5394816	5394816	1	t	<=>	a	5407681	5407681	1
S	5420451	5420451	1	c	<=>	a	5433316	5433316	1	SACE_4861	putative transposase
S	5498209	5498209	1	t	<=>	c	5511074	5511074	1
S	5503663	5503663	1	t	<=>	c	5516528	5516528	1	SACE_4937	mandelate racemase/starvation sensing protein
S	5535593	5535593	1	g	<=>	a	5548458	5548458	1
S	5535755	5535755	1	c	<=>	t	5548620	5548620	1	SACE_4970	transposase
S	5541703	5541703	1	g	<=>	a	5554568	5554568	1
S	5541704	5541704	1	a	<=>	g	5554569	5554569	1
S	5546203	5546203	1	t	<=>	c	5559068	5559068	1	SACE_4982	integral membrane transport protein
I	5551221	5551221	1	t	<=>	-	5564085	5564086		SACE_4990	transposase, ISlxx1
S	5574792	5574792	1	t	<=>	c	5587656	5587656	1	SACE_5012	animal haem peroxidase
S	5574793	5574793	1	t	<=>	c	5587657	5587657	1	SACE_5012	animal haem peroxidase
S	5603679	5603679	1	a	<=>	g	5616543	5616543	1	SACE_5035	transposase, IS4
S	5618526	5618526	1	g	<=>	a	5631390	5631390	1	SACE_5046	GntR family transcription regulator
S	5620225	5620225	1	a	<=>	g	5633089	5633089	1	SACE_5048	2-pyrone-4,6-dicarboxylic acid hydrolase
S	5624470	5624470	1	a	<=>	g	5637334	5637334	1	SACE_5053	amidohydrolase 2
S	5624471	5624471	1	a	<=>	g	5637335	5637335	1	SACE_5053	amidohydrolase 2
S	5645617	5645617	1	a	<=>	g	5658481	5658481	1	SACE_5071	aspartate ammonia-lyase
S	5645926	5645926	1	a	<=>	g	5658790	5658790	1	SACE_5071	aspartate ammonia-lyase
S	5645959	5645959	1	a	<=>	g	5658823	5658823	1	SACE_5071	aspartate ammonia-lyase
S	5648440	5648440	1	c	<=>	g	5661304	5661304	1	SACE_5073	transposase for IS3508i
S	5652178	5652178	1	a	<=>	g	5665042	5665042	1
S	5659803	5659803	1	g	<=>	c	5672667	5672667	1
S	5667099	5667099	1	g	<=>	a	5679963	5679963	1	SACE_5088	hypothetical protein
S	5671998	5671998	1	a	<=>	g	5684862	5684862	1
S	5683215	5683215	1	t	<=>	g	5696079	5696079	1
S	5684210	5684210	1	a	<=>	t	5697074	5697074	1	SACE_5106	transposase
S	5684265	5684265	1	a	<=>	g	5697129	5697129	1	SACE_5106	transposase
S	5697993	5697993	1	a	<=>	g	5710857	5710857	1
S	5742393	5742393	1	a	<=>	c	5755257	5755257	1	SACE_5147	arabinosyl transferase
S	5746367	5746367	1	t	<=>	c	5759231	5759231	1
S	5749016	5749016	1	t	<=>	c	5761880	5761880	1
S	5750521	5750521	1	t	<=>	c	5763385	5763385	1	SACE_5154	putative beta-galactosidase
S	5794761	5794761	1	g	<=>	t	5807625	5807625	1	SACE_5196	cytosine deaminase
S	5808264	5808264	1	t	<=>	c	5821128	5821128	1	SACE_5208	arabinosyl transferase
S	5839261	5839261	1	t	<=>	c	5852125	5852125	1	SACE_5232	GTP-binding protein EngA
D	5867375	5867376		-	<=>	c	5880240	5880240	1
S	5871168	5871168	1	a	<=>	g	5884033	5884033	1	SACE_5255	DNA-3-methyladenine glycosylase II
S	5871169	5871169	1	a	<=>	g	5884034	5884034	1	SACE_5255	DNA-3-methyladenine glycosylase II
S	5882286	5882286	1	a	<=>	g	5895151	5895151	1	SACE_5268	putative transposase
S	5882291	5882291	1	c	<=>	t	5895156	5895156	1	SACE_5268	putative transposase
S	5882346	5882346	1	g	<=>	a	5895211	5895211	1	SACE_5268	putative transposase
S	5882366	5882366	1	c	<=>	a	5895231	5895231	1	SACE_5268	putative transposase
S	5882469	5882469	1	g	<=>	a	5895334	5895334	1	SACE_5268	putative transposase
I	5882533	5882533	1	a	<=>	-	5895397	5895398		SACE_5268	putative transposase
S	5882536	5882536	1	g	<=>	t	5895400	5895400	1	SACE_5268	putative transposase
S	5882552	5882552	1	t	<=>	g	5895416	5895416	1	SACE_5268	putative transposase
S	5882664	5882664	1	c	<=>	t	5895528	5895528	1	SACE_5268	putative transposase
S	5882691	5882691	1	t	<=>	g	5895555	5895555	1	SACE_5268	putative transposase
S	5882717	5882717	1	g	<=>	c	5895581	5895581	1	SACE_5268	putative transposase
S	5882719	5882719	1	g	<=>	c	5895583	5895583	1	SACE_5268	putative transposase
S	5882832	5882832	1	t	<=>	c	5895696	5895696	1	SACE_5268	putative transposase
S	5909960	5909960	1	a	<=>	g	5922824	5922824	1
S	5909961	5909961	1	a	<=>	c	5922825	5922825	1
S	5924967	5924967	1	t	<=>	c	5937831	5937831	1	SACE_5308	iterative type I polyketide synthase
D	5927678	5927679		-	<=>	a	5940543	5940543	1
S	5929820	5929820	1	a	<=>	g	5942685	5942685	1	SACE_5311	hypothetical protein
S	5941876	5941876	1	c	<=>	a	5954741	5954741	1	SACE_5321	putative transposase
S	5944602	5944602	1	c	<=>	t	5957467	5957467	1	SACE_5323	hypothetical protein
I	5952295	5952295	1	g	<=>	-	5965159	5965160
I	5952325	5952325	1	t	<=>	-	5965188	5965189
S	5953270	5953270	1	a	<=>	g	5966133	5966133	1
D	5983154	5983155		-	<=>	aggcgcccgccgcgtcgcggagctgtcgcaggcgcccgccgcgtcgcggagctgtcgc	5996018	5996075	58	SACE_5356	ethanolamine permease
S	5990018	5990018	1	a	<=>	g	6002939	6002939	1
S	6010360	6010360	1	a	<=>	g	6023281	6023281	1	SACE_5380	putative acyl-CoA dehydrogenase
S	6033484	6033484	1	g	<=>	a	6046405	6046405	1	SACE_5403	putative dehydrogenase/oxygenase subunit (flavoprotein)
S	6040738	6040738	1	t	<=>	c	6053659	6053659	1	SACE_5410	XRE family transcriptional regulator
S	6040739	6040739	1	t	<=>	c	6053660	6053660	1	SACE_5410	XRE family transcriptional regulator
S	6058060	6058060	1	g	<=>	a	6070981	6070981	1	SACE_5430	putative transposon tn5714 transposase
S	6058097	6058097	1	a	<=>	g	6071018	6071018	1	SACE_5430	putative transposon tn5714 transposase
S	6058261	6058261	1	c	<=>	a	6071182	6071182	1	SACE_5430	putative transposon tn5714 transposase
S	6058280	6058280	1	c	<=>	g	6071201	6071201	1	SACE_5430	putative transposon tn5714 transposase
S	6058409	6058409	1	a	<=>	g	6071330	6071330	1	SACE_5430	putative transposon tn5714 transposase
S	6058505	6058505	1	c	<=>	t	6071426	6071426	1	SACE_5430	putative transposon tn5714 transposase
S	6058565	6058565	1	c	<=>	t	6071486	6071486	1	SACE_5430	putative transposon tn5714 transposase
S	6058567	6058567	1	c	<=>	a	6071488	6071488	1	SACE_5430	putative transposon tn5714 transposase
S	6058693	6058693	1	c	<=>	t	6071614	6071614	1	SACE_5430	putative transposon tn5714 transposase
S	6058699	6058699	1	c	<=>	t	6071620	6071620	1	SACE_5430	putative transposon tn5714 transposase
S	6058761	6058761	1	g	<=>	a	6071682	6071682	1
S	6101616	6101616	1	a	<=>	g	6114537	6114537	1	SACE_5460	hypothetical protein
S	6101617	6101617	1	a	<=>	g	6114538	6114538	1	SACE_5460	hypothetical protein
S	6108862	6108862	1	a	<=>	g	6121783	6121783	1	SACE_5463	hypothetical protein
S	6130685	6130685	1	g	<=>	a	6143606	6143606	1	SACE_5463	hypothetical protein
S	6135576	6135576	1	g	<=>	a	6148497	6148497	1	SACE_5482	hypothetical protein
S	6144061	6144061	1	c	<=>	a	6156982	6156982	1	SACE_5483	hypothetical protein
S	6144344	6144344	1	c	<=>	g	6157265	6157265	1	SACE_5483	hypothetical protein
S	6147008	6147008	1	a	<=>	g	6159929	6159929	1	SACE_5483	hypothetical protein
S	6157614	6157614	1	c	<=>	t	6170535	6170535	1	SACE_5483	hypothetical protein
S	6170983	6170983	1	c	<=>	a	6183904	6183904	1	SACE_5483	hypothetical protein
I	6170985	6170996	12	cggcaccagtcg	<=>	-	6183905	6183906		SACE_5483	hypothetical protein
S	6171001	6171001	1	g	<=>	c	6183910	6183910	1	SACE_5483	hypothetical protein
S	6171002	6171002	1	c	<=>	a	6183911	6183911	1	SACE_5483	hypothetical protein
S	6171004	6171004	1	g	<=>	a	6183913	6183913	1	SACE_5483	hypothetical protein
S	6171005	6171005	1	c	<=>	g	6183914	6183914	1	SACE_5483	hypothetical protein
S	6171008	6171008	1	c	<=>	g	6183917	6183917	1	SACE_5483	hypothetical protein
I	6171015	6171029	15	actccccgccagcag	<=>	-	6183923	6183924		SACE_5483	hypothetical protein
S	6171031	6171031	1	a	<=>	t	6183925	6183925	1	SACE_5483	hypothetical protein
S	6171037	6171037	1	c	<=>	a	6183931	6183931	1	SACE_5483	hypothetical protein
S	6171039	6171039	1	g	<=>	c	6183933	6183933	1	SACE_5483	hypothetical protein
S	6171041	6171041	1	c	<=>	g	6183935	6183935	1	SACE_5483	hypothetical protein
S	6171053	6171053	1	c	<=>	g	6183947	6183947	1	SACE_5483	hypothetical protein
S	6171070	6171070	1	c	<=>	a	6183964	6183964	1	SACE_5483	hypothetical protein
I	6171077	6171155	79	accgacccctgcgaaaccggaccggcacccggagcacgcacccatccggcggaacacccggaaccaccggtacgactcg	<=>	-	6183970	6183971		SACE_5483	hypothetical protein
S	6171161	6171161	1	g	<=>	a	6183976	6183976	1	SACE_5483	hypothetical protein
S	6171173	6171173	1	a	<=>	c	6183988	6183988	1	SACE_5483	hypothetical protein
S	6171179	6171179	1	g	<=>	c	6183994	6183994	1	SACE_5483	hypothetical protein
S	6171194	6171194	1	c	<=>	t	6184009	6184009	1	SACE_5483	hypothetical protein
S	6171195	6171195	1	a	<=>	t	6184010	6184010	1	SACE_5483	hypothetical protein
S	6171199	6171199	1	a	<=>	c	6184014	6184014	1	SACE_5483	hypothetical protein
S	6171202	6171202	1	a	<=>	c	6184017	6184017	1	SACE_5483	hypothetical protein
S	6171203	6171203	1	g	<=>	a	6184018	6184018	1	SACE_5483	hypothetical protein
S	6171205	6171205	1	c	<=>	t	6184020	6184020	1	SACE_5483	hypothetical protein
I	6171207	6171218	12	accagaggggac	<=>	-	6184021	6184022		SACE_5483	hypothetical protein
S	6171220	6171220	1	c	<=>	t	6184023	6184023	1	SACE_5483	hypothetical protein
S	6171221	6171221	1	a	<=>	c	6184024	6184024	1	SACE_5483	hypothetical protein
S	6171222	6171222	1	c	<=>	g	6184025	6184025	1	SACE_5483	hypothetical protein
S	6171226	6171226	1	c	<=>	g	6184029	6184029	1	SACE_5483	hypothetical protein
S	6171227	6171227	1	g	<=>	a	6184030	6184030	1	SACE_5483	hypothetical protein
S	6171228	6171228	1	a	<=>	g	6184031	6184031	1	SACE_5483	hypothetical protein
S	6172240	6172240	1	c	<=>	g	6185043	6185043	1	SACE_5483	hypothetical protein
S	6172258	6172258	1	c	<=>	t	6185061	6185061	1	SACE_5483	hypothetical protein
D	6175221	6175222		-	<=>	cgtcccaccaccaggcggaggcgtgaagtccgtcccaccaccaggcggaggcgtgaagtccgtcccaccaccaggcggaggcgtgaagtccgtcccaccaccaggcggaggcgtgaagtc	6188025	6188144	120	SACE_5512	PE-PGRS family protein
S	6195458	6195458	1	t	<=>	c	6208381	6208381	1	SACE_5523	hypothetical protein
S	6197166	6197166	1	a	<=>	g	6210089	6210089	1	SACE_5523	hypothetical protein
S	6204621	6204621	1	c	<=>	g	6217544	6217544	1	SACE_5523	hypothetical protein
S	6204689	6204689	1	g	<=>	t	6217612	6217612	1	SACE_5523	hypothetical protein
S	6206663	6206663	1	c	<=>	t	6219586	6219586	1	SACE_5523	hypothetical protein
I	6207292	6207294	3	cca	<=>	-	6220214	6220215		SACE_5523	hypothetical protein
S	6209128	6209128	1	a	<=>	g	6222048	6222048	1	SACE_5523	hypothetical protein
S	6209358	6209358	1	c	<=>	g	6222278	6222278	1	SACE_5523	hypothetical protein
I	6249549	6249550	2	gt	<=>	-	6262468	6262469
S	6259717	6259717	1	a	<=>	g	6272635	6272635	1	SACE_5574	HAD family hydrolase
S	6291303	6291303	1	t	<=>	g	6304221	6304221	1	SACE_5610	putative transcriptional regulator
S	6318065	6318065	1	t	<=>	c	6330983	6330983	1	SACE_5634	putative regulatory protein
I	6318107	6318107	1	g	<=>	-	6331024	6331025		SACE_5634	putative regulatory protein
S	6331591	6331591	1	c	<=>	a	6344508	6344508	1	SACE_5648	putative transposase
S	6378831	6378831	1	t	<=>	a	6391748	6391748	1
S	6378837	6378837	1	g	<=>	a	6391754	6391754	1
D	6388188	6388189		-	<=>	ggtggcccggagcgctgggctccgggccaccggccgtccg	6401106	6401145	40
S	6405264	6405264	1	a	<=>	g	6418221	6418221	1	SACE_5713	penicillin binding protein
S	6413711	6413711	1	t	<=>	c	6426668	6426668	1	SACE_5726	ErfK/YbiS/YcfS/YnhG
S	6435583	6435583	1	c	<=>	a	6448540	6448540	1	SACE_5739	XRE family transcriptional regulator
S	6447487	6447487	1	a	<=>	g	6460444	6460444	1
S	6467707	6467707	1	t	<=>	c	6480664	6480664	1	SACE_5768	putative sodium:dicarboxylate symporter
S	6503256	6503256	1	a	<=>	c	6516213	6516213	1	SACE_5804	NUDIX hydrolase
S	6503837	6503837	1	a	<=>	g	6516794	6516794	1	SACE_5805	peptidase S16, lon-like
S	6503839	6503839	1	a	<=>	g	6516796	6516796	1	SACE_5805	peptidase S16, lon-like
S	6503840	6503840	1	a	<=>	g	6516797	6516797	1	SACE_5805	peptidase S16, lon-like
S	6526164	6526164	1	t	<=>	c	6539121	6539121	1
S	6526165	6526165	1	t	<=>	c	6539122	6539122	1
D	6537474	6537475		-	<=>	g	6550432	6550432	1
S	6597919	6597919	1	a	<=>	c	6610877	6610877	1
D	6632461	6632462		-	<=>	c	6645420	6645420	1	SACE_5919	hypothetical protein
S	6642508	6642508	1	a	<=>	g	6655467	6655467	1	SACE_5927	transcription elongation factor NusA
S	6644558	6644558	1	a	<=>	g	6657517	6657517	1	SACE_5930	hypothetical protein
D	6652118	6652119		-	<=>	cggcccgggggtggccgcgtccgcg	6665078	6665102	25
S	6713517	6713517	1	a	<=>	g	6726501	6726501	1
S	6741211	6741211	1	t	<=>	c	6754195	6754195	1	SACE_6018	L-amino-acid oxidase
S	6748104	6748104	1	t	<=>	c	6761088	6761088	1
S	6809658	6809658	1	c	<=>	t	6822642	6822642	1	SACE_6083	hypothetical protein
S	6811402	6811402	1	a	<=>	g	6824386	6824386	1	SACE_6086	sensor histidine kinase
S	6866134	6866134	1	a	<=>	g	6879118	6879118	1	SACE_6133	cysteine dioxygenase
S	6866135	6866135	1	a	<=>	g	6879119	6879119	1	SACE_6133	cysteine dioxygenase
D	6920354	6920355		-	<=>	g	6933339	6933339	1	SACE_6184	hypothetical protein
S	6978764	6978764	1	a	<=>	g	6991749	6991749	1	SACE_6239	putative transcriptional regulator
S	6984869	6984869	1	t	<=>	c	6997854	6997854	1	SACE_6245	hypothetical protein
D	7019391	7019392		-	<=>	c	7032377	7032377	1
D	7056280	7056281		-	<=>	a	7069267	7069267	1	SACE_6315	DeoR family transcriptional regulator
S	7060744	7060744	1	a	<=>	c	7073731	7073731	1
D	7086431	7086432		-	<=>	g	7099419	7099419	1
I	7092288	7092288	1	g	<=>	-	7105275	7105276
S	7144802	7144802	1	g	<=>	t	7157789	7157789	1	SACE_6385	alpha-ketoglutarate decarboxylase
S	7180421	7180421	1	a	<=>	g	7193408	7193408	1	SACE_6416	dTDP-4-dehydrorhamnose 3,5-epimerase
S	7206490	7206490	1	g	<=>	a	7219477	7219477	1
D	7216631	7216632		-	<=>	tggacg	7229619	7229624	6	SACE_6447	two-component response regulator
S	7246160	7246160	1	t	<=>	c	7259153	7259153	1	SACE_6472	putative dTDP-rhamnosyl transferase
S	7269915	7269915	1	g	<=>	t	7282908	7282908	1	SACE_6490	sensor kinase, two-component system
S	7289401	7289401	1	t	<=>	g	7302394	7302394	1	SACE_6509	acetyl/propionyl-CoA carboxylase alpha subunit
I	7290225	7290225	1	g	<=>	-	7303217	7303218		SACE_6509	acetyl/propionyl-CoA carboxylase alpha subunit
D	7299954	7299955		-	<=>	g	7312947	7312947	1	SACE_6518	glycerol kinase
S	7331227	7331227	1	t	<=>	c	7344220	7344220	1	SACE_6549	hypothetical protein
S	7346161	7346161	1	a	<=>	g	7359154	7359154	1	SACE_6564	putative deoxyribose-phosphate aldolase
S	7353801	7353801	1	t	<=>	c	7366794	7366794	1	SACE_6572	IclR family transcriptional regulator
S	7367725	7367725	1	t	<=>	c	7380718	7380718	1	SACE_6584	succinate dehydrogenase flavoprotein subunit
S	7402947	7402947	1	a	<=>	g	7415940	7415940	1	SACE_6619	transcriptional regulator
S	7418471	7418471	1	t	<=>	c	7431464	7431464	1	SACE_6636	isocitrate dehydrogenase
I	7420483	7420483	1	g	<=>	-	7433475	7433476
D	7435943	7435944		-	<=>	cgccgcagga	7448936	7448945	10	SACE_6654	hypothetical protein
I	7442697	7442697	1	c	<=>	-	7455698	7455699		SACE_6660	error-prone DNA polymerase
I	7455024	7455041	18	cgatctcgccgatcatca	<=>	-	7468024	7468025		SACE_6668	succinyl-CoA synthetase subunit alpha
S	7515470	7515470	1	t	<=>	c	7528453	7528453	1	SACE_6720	phosphodiesterase/alkaline phosphatase D
S	7515471	7515471	1	t	<=>	c	7528454	7528454	1	SACE_6720	phosphodiesterase/alkaline phosphatase D
S	7558184	7558184	1	c	<=>	t	7571167	7571167	1	SACE_6764	alanine racemase
D	7559435	7559436		-	<=>	g	7572419	7572419	1	SACE_6765	hputative ribokinase
S	7567521	7567521	1	c	<=>	g	7580505	7580505	1	SACE_6773	PE-PGRS family protein
D	7574793	7574794		-	<=>	g	7587778	7587778	1	SACE_6784	molecular chaperone
S	7609310	7609310	1	g	<=>	t	7622295	7622295	1
S	7669681	7669681	1	c	<=>	g	7682666	7682666	1
D	7677513	7677514		-	<=>	gccagggtcacccgcgcggccaggccggggcccgcctgcaggtcga	7690499	7690544	46
S	7708670	7708670	1	a	<=>	g	7721701	7721701	1
S	7708672	7708672	1	c	<=>	t	7721703	7721703	1
S	7708697	7708697	1	c	<=>	t	7721728	7721728	1
S	7730846	7730846	1	a	<=>	g	7743877	7743877	1	SACE_6927	integral membrane protein
S	7730847	7730847	1	a	<=>	g	7743878	7743878	1	SACE_6927	integral membrane protein
S	7778890	7778890	1	a	<=>	g	7791921	7791921	1	SACE_6971	glycosyl transferase
S	7779445	7779445	1	a	<=>	g	7792476	7792476	1	SACE_6972	putative MFS sugar transporter protein
S	7779446	7779446	1	a	<=>	g	7792477	7792477	1	SACE_6972	putative MFS sugar transporter protein
D	7800556	7800557		-	<=>	c	7813588	7813588	1	SACE_6996	hypothetical protein
S	7807833	7807833	1	t	<=>	c	7820865	7820865	1	SACE_7002	hypothetical protein
D	7825574	7825575		-	<=>	tcccagccgtcccaagcgtcccaccgcaggtcagagcgggacggcttgaccctctgggacggcatcagccgtcccaacgacgaacccgacccagacctctgggacggcacaagccgtcccaccgcaccgagccgtcccagcctgacctgcattgggacggctgggacggctgggacggacacccc	7838607	7838791	185	SACE_7030	phiRv2 prophage protein
D	7827246	7827247		-	<=>	c	7840464	7840464	1
S	7827261	7827261	1	g	<=>	a	7840479	7840479	1
S	7827262	7827262	1	a	<=>	c	7840480	7840480	1
S	7827263	7827263	1	c	<=>	g	7840481	7840481	1
I	7866963	7866963	1	g	<=>	-	7880180	7880181
D	7883117	7883118		-	<=>	caagccgaaccccgcggaacagggccacac	7896335	7896364	30
S	7914123	7914123	1	a	<=>	g	7927370	7927370	1	SACE_7125	amidophosphoribosyltransferase
S	7926638	7926638	1	a	<=>	c	7939885	7939885	1	SACE_7137	diguanylate cyclase/phosphodiesterase
I	7993979	7993979	1	g	<=>	-	8007225	8007226		SACE_7202	integral membrane transport protein
S	8012830	8012830	1	a	<=>	g	8026076	8026076	1	SACE_7220	iron-sulphur-binding reductase
S	8034173	8034173	1	t	<=>	c	8047419	8047419	1	SACE_7243	FAD-dependent oxygenase
S	8034174	8034174	1	t	<=>	c	8047420	8047420	1	SACE_7243	FAD-dependent oxygenase
S	8054915	8054915	1	t	<=>	c	8068161	8068161	1	SACE_7263	two-component system sensor kinase
S	8136346	8136346	1	g	<=>	t	8149592	8149592	1	SACE_7338	zinc-binding oxidoreductase
D	8150239	8150240		-	<=>	cggcggcgccgaggtggtcggcggggccgaggtcgg	8163486	8163521	36	SACE_7356	membrane carboxypeptidase (penicillin-binding protein)
S	8154385	8154385	1	c	<=>	g	8167667	8167667	1	SACE_7358	PadR-like family transcriptional regulator
S	8158975	8158975	1	c	<=>	t	8172257	8172257	1	SACE_7362	hypothetical protein
