# Supplementary material for: Systems perspectives on erythromycin biosynthesis by comparative genomic and transcriptomic analyses of S. erythraea E3 and NRRL23338 strains
Source: BMC Genomics. 2013 Jul 31;14:523. doi: 10.1186/1471-2164-14-523 (PMC3733707; doi:10.1186/1471-2164-14-523)
Supplement: Additional file 2: Table S2 — Single amino acid substitution detected in E3 compared with NRL23338. [file 1471-2164-14-523-S2.xls]

## Sheet: Sheet1
proteins whose amino acid sequence is changed by SNVs
Strain E3			Strain NRRL23338
Locus	Gene product	id of proteins changed by SNV	Locus	Gene product	Amino acids change at substitution site（NRRL23338->E3）	Comment
ETHR_0006	DNA gyrase subunit B	SNV001	SACE_0008	DNA gyrase subunit B	pos:591 V->I
ETHR_0017	AMP-dependent synthetase and ligase	SNV002	SACE_0019	AMP-dependent synthetase and ligase	pos:86 Q->*
ETHR_0021	beta-ketoacyl synthase	SNV003	SACE_0023	beta-ketoacyl synthase	pos:1707 D->N
ETHR_0099	two component system response regulator	SNV004	SACE_0101	two component system response regulator	pos:125 E->K
ETHR_0154	hypothetical protein	SNV005	SACE_0157	hypothetical protein	pos:295 P->L
ETHR_0333	esterase	SNV006	SACE_0351	esterase	pos:211 A->T
ETHR_0425	cysteinyl-tRNA synthetase	SNV007	SACE_0443	cysteinyl-tRNA synthetase	pos:198 G->S
ETHR_0440	hypothetical protein	SNV008	SACE_0458	hypothetical protein	pos:216 R->Q
ETHR_0490	thiamine biosynthesis protein ThiC	SNV009	SACE_0511	thiamine biosynthesis protein ThiC	pos:30 T->I
ETHR_0596	integral membrane cytochrome biogenesis protein	SNV010	SACE_0618	integral membrane cytochrome biogenesis protein	pos:38 G->S
ETHR_0629	putative glucosyltransferase	SNV011	SACE_0652	putative glucosyltransferase	pos:325 A->V
ETHR_0634	IS1647-like transposase	SNV012	SACE_0657	IS1647-like transposase	pos:102 V->G
ETHR_0661	transposase for IS3518	SNV013	SACE_0686	transposase for IS3518	pos:59 R->Q
ETHR_0692	TDP-desosamine-N-dimethyltransferase	SNV014	SACE_0718	TDP-desosamine-N-dimethyltransferase	pos:64 T->A
ETHR_0694	dTDP-4-keto-6-deoxy-L-hexose 4-reductase	SNV015	SACE_0720	dTDP-4-keto-6-deoxy-L-hexose 4-reductase	pos:3 G->E
ETHR_0756	NADPH-dependent FMN reductase	SNV016	SACE_0781	NADPH-dependent FMN reductase	pos:80 P->S
ETHR_0774	methionyl-tRNA synthetase	SNV017	SACE_0799	methionyl-tRNA synthetase	pos:569 P->S
ETHR_0868	transposase, ISlxx5	SNV018	SACE_0901	transposase, ISlxx5	pos:165 A->D pos:168 K->S pos:309 V->A pos:310 E->A pos:356 A->T
ETHR_1005	MarR family transcriptional regulator	SNV019	SACE_1040	MarR family transcriptional regulator	pos:30 R->C
ETHR_1041	chitinase A	SNV020	SACE_1076	chitinase A	pos:315 W->*
ETHR_1042	ATP-dependent DNA helicase	SNV021	SACE_1077	ATP-dependent DNA helicase	pos:336 Q->R
ETHR_1092	hypothetical protein	SNV022	SACE_1128	hypothetical protein	pos:113 V->A
ETHR_1216	hypothetical protein	SNV023	SACE_1257	hypothetical protein	pos:60 Q->*	cleaved as two proteins
ETHR_1217	hypothetical protein	SNV024
ETHR_1240	ribonucleotide-diphosphate reductase subunit beta	SNV025	SACE_1282	ribonucleotide-diphosphate reductase subunit beta	pos:2 S->N pos:323 E->K
ETHR_1286	putative transposon tn5714 transposase	SNV026	SACE_1328	putative transposon tn5714 transposase	pos:82 Y->S pos:88 W->C pos:184 K->T pos:193 W->R pos:226 F->S pos:228V->A	having sequence unchanged gene copies
ETHR_1309	formamidopyrimidine-DNA glycosylase	SNV027	SACE_1351	formamidopyrimidine-DNA glycosylase	pos:199 M->T
ETHR_1560	cyclohexadienyl dehydratase	SNV028	SACE_1605	cyclohexadienyl dehydratase	pos:90 A->T
ETHR_1592	dihydrolipoamide succinyltransferase	SNV029	SACE_1638	dihydrolipoamide succinyltransferase	pos:574 V->A
ETHR_1755	hypothetical protein	SNV030	SACE_1805	hypothetical protein	pos:13 S->F
ETHR_1775	transposase	SNV031	SACE_1826	transposase	pos:12 L->S
ETHR_1915	twin-arginine translocation pathway signal	SNV032	SACE_1969	twin-arginine translocation pathway signal	pos:90 L->R
ETHR_1934	universal stress protein UspA	SNV033	SACE_1988	universal stress protein UspA	pos:125 G->D
ETHR_1945	transposase for IS3517	SNV034	SACE_1999	transposase for IS3517	pos:87 C->R
ETHR_1946	transposase for IS3518	SNV035	SACE_2000	transposase for IS3518	pos:144 G->W
ETHR_1962	L-asparagine permease	SNV036	SACE_2016	L-asparagine permease	pos:236 T->S
ETHR_2023	dihydroorotase	SNV037	SACE_2080	dihydroorotase	pos:90 A->V
ETHR_2024	integral membrane protein	SNV038	SACE_2081	integral membrane protein	pos:62 G->D
ETHR_2073	hypothetical protein	SNV039	SACE_2131	hypothetical protein	pos:275 L->F
ETHR_2283	transcriptional regulator	SNV040	SACE_2347	transcriptional regulator	pos:26 K->E
ETHR_2287	putative transposon tn5714 transposase	SNV041	SACE_2351	putative transposon tn5714 transposase	pos:82 Y->S pos:184 K->T pos:193 W->R pos:249 I->V
ETHR_2313	aldehyde dehydrogenase (NAD+)	SNV042	SACE_2377	aldehyde dehydrogenase (NAD+)	pos:396 N->K
ETHR_2344	putative glycine betaine/proline ABC transporter	SNV043	SACE_2410	putative glycine betaine/proline ABC transporter	pos:136 K->E
ETHR_2347	universal stress protein	SNV044	SACE_2442	universal stress protein	pos:243 Q->R
ETHR_2390	hypothetical protein	SNV045	SACE_2456	hypothetical protein	pos:28 A->V
ETHR_2494	IS30 transposase	SNV046	SACE_2567	IS30 transposase	pos:263 I->S
ETHR_2522	polyketide synthase type I	SNV047	SACE_2595	polyketide synthase type I	pos:1118 D->N pos:1215 G->S
ETHR_2550	modular polyketide synthase	SNV048	SACE_2630	modular polyketide synthase	pos:3004 A->V
ETHR_2558	2-dehydro-3-deoxygalactonate kinase	SNV049	SACE_2638	2-dehydro-3-deoxygalactonate kinase	pos:311 I->V
ETHR_2654	hypothetical protein	SNV050	SACE_2737	hypothetical protein	pos:4 P->R
ETHR_2703	34-dihydroxy-2-butanone 4-phosphate synthase	SNV051	SACE_2786	34-dihydroxy-2-butanone 4-phosphate synthase	pos:153 M->V
ETHR_2778	alpha-ketoglutarate transporter	SNV052	SACE_2864	alpha-ketoglutarate transporter	pos:105 V->M
ETHR_2789	modular polyketide synthase fragment	SNV053	SACE_2875	modular polyketide synthase	pos:1109 W->*	cleaved as two proteins
ETHR_2790	modular polyketide synthase fragment	SNV054
ETHR_2803	aromatic-L-amino-acid decarboxylase	SNV055	SACE_2888	aromatic-L-amino-acid decarboxylase	pos:91 Y->C
ETHR_2842	SARP family transcriptional regulator	SNV056	SACE_2927	SARP family transcriptional regulator	pos:52 P->L
ETHR_2884	PAS:GGDEF	SNV057	SACE_2969	PAS:GGDEF	pos:444 V->M
ETHR_2931	SyrP-like protein	SNV058	SACE_3016	SyrP-like protein	pos:245 V->F
ETHR_2948	putative peptide monooxygenase	SNV059	SACE_3033	putative peptide monooxygenase	pos:186 R->C
ETHR_2988	hydrogenase expression/formation protein HypD	SNV060	SACE_3073	hydrogenase expression/formation protein HypD	pos:30 Y->*
ETHR_3065	ferredoxin subunits of nitrite reductase and ring-hydroxylating dioxygenase	SNV061	SACE_3150	ferredoxin subunits of nitrite reductase and ring-hydroxylating dioxygenase	pos:358 H->Y	having sequence unchanged gene copies
ETHR_3258	oxidoreductase, molybdopterin binding	SNV062	SACE_3346	oxidoreductase, molybdopterin binding	pos:286 C->R
ETHR_3260	XRE family transcriptional regulator	SNV063	SACE_3348	XRE family transcriptional regulator	pos:60 E->A
ETHR_3267	hypothetical protein	SNV064	SACE_3355	hypothetical protein	pos:185 D->E
ETHR_3273	glycerophosphoryl diester phosphodiesterase family protein	SNV065	SACE_3361	glycerophosphoryl diester phosphodiesterase family protein	pos:312 T->I
ETHR_3315	amidase	SNV066	SACE_3403	amidase	pos:243 A->E
ETHR_3389	putative fatty-acid--CoA ligase	SNV067	SACE_3478	putative fatty-acid--CoA ligase	pos:2 S->A pos:3 W->T pos:4 K->T pos:5 S->L pos:6 I->T
ETHR_3490	transposase, ISlxx5	SNV068	SACE_3579	transposase, ISlxx5	pos:13 R->S pos:73 A->S pos:118 T->A
ETHR_3495	putative polyketide oxygenase/hydroxylase	SNV069	SACE_3584	putative polyketide oxygenase/hydroxylase	pos:422 E->K
ETHR_3573	carboxylesterase	SNV070	SACE_3662	carboxylesterase	pos:349 M->V
ETHR_3588	putative methylated-DNA--protein-cysteine S-methyltransferase	SNV071	SACE_3677	putative methylated-DNA--protein-cysteine S-methyltransferase	pos:41 G->K
ETHR_3640	hypothetical protein	SNV072	SACE_3732	hypothetical protein	pos:22 E->K
ETHR_3653	enoyl-CoA hydratase	SNV073	SACE_3745	enoyl-CoA hydratase	pos:187 L->R
ETHR_3664	Clp protease ATP binding subunit	SNV074	SACE_3756	Clp protease ATP binding subunit	pos:284 I->T
ETHR_3703	MoxR family transcriptional regulator	SNV075	SACE_3795	MoxR family transcriptional regulator	pos:133 N->D
ETHR_3722	DNA polymerase IV	SNV076	SACE_3814	DNA polymerase IV	pos:144 K->E
ETHR_3845	3-oxoacyl-[acyl-carrier protein] reductase	SNV077	SACE_3936	3-oxoacyl-[acyl-carrier protein] reductase	pos:48 L->H
ETHR_3870	secreted protein	SNV078	SACE_3961	secreted protein	pos:21 W->C
ETHR_3909	transposase, IS891/IS1136/IS1341	SNV079	SACE_4000	transposase, IS891/IS1136/IS1341	pos:226 K->E pos:248 V->A
ETHR_3943	transport integral membrane protein	SNV080	SACE_4034	transport integral membrane protein	pos:221 L->P
ETHR_3981	transposase, ISlxx5	SNV081	SACE_4072	transposase, ISlxx5	pos:178 S->L pos:191 Q->R pos:199 S->A pos:218 H->R pos:370 N->T
ETHR_4045	type I PKS modular polyketide synthas	SNV082	SACE_4138	type I PKS modular polyketide synthas	pos:690 M->V
ETHR_4113	hypothetical protein	SNV083	SACE_4206	hypothetical protein	pos:208 V->M
ETHR_4146	transposase for IS3517	SNV084	SACE_4239	transposase for IS3517	pos:101 S->L	having sequence unchanged gene copies
ETHR_4173	transposase	SNV085	SACE_4266	transposase	pos:36 R->W	having sequence unchanged gene copies
ETHR_4214	putative transport integral membrane protein	SNV086	SACE_4307	putative transport integral membrane protein	pos:90 A->T
ETHR_4226	aspartate aminotransferase	SNV087	SACE_4319	aspartate aminotransferase	pos:185 Y->C
ETHR_4342	taurine transport system permease protein TauC	SNV088	SACE_4434	taurine transport system permease protein TauC	pos:221 L->F
ETHR_4362	major facilitator superfamily metabolite/H(+) symporter	SNV089	SACE_4454	major facilitator superfamily metabolite/H(+) symporter	pos:348 G->S
ETHR_4456	4-hydroxythreonine-4-phosphate dehydrogenase	SNV090	SACE_4548	4-hydroxythreonine-4-phosphate dehydrogenase	pos:283 E->K
ETHR_4471	hypothetical protein	SNV091	SACE_4563	hypothetical protein	pos:9 S->F
ETHR_4559	taurine dioxygenase, 2-oxoglutarate-dependent	SNV092	SACE_4651	taurine dioxygenase, 2-oxoglutarate-dependent	pos:177 G->S
ETHR_4682	MerR family transcriptional regulator	SNV093	SACE_4775	MerR family transcriptional regulator	pos:96 A->V
ETHR_4842	mandelate racemase/starvation sensing protein	SNV094	SACE_4937	mandelate racemase/starvation sensing protein	pos:30 G->R
ETHR_4885	integral membrane transport protein	SNV095	SACE_4982	integral membrane transport protein	pos:145 L->F
ETHR_4915	animal haem peroxidase	SNV096	SACE_5012	animal haem peroxidase	pos:114 G->E
ETHR_4945	GntR family transcription regulator	SNV097	SACE_5046	GntR family transcription regulator	pos:132 I->V
ETHR_4952	amidohydrolase 2	SNV098	SACE_5053	amidohydrolase 2	pos:204 L->F
ETHR_4971	transposase for IS3508i	SNV099	SACE_5073	transposase for IS3508i	pos:171 N->K	having sequence unchanged gene copies
ETHR_4984	hypothetical protein	SNV100	SACE_5088	hypothetical protein	pos:24 K->E
ETHR_4997	transposase	SNV101	SACE_5106	transposase	pos:82 Q->L
ETHR_5031	arabinosyl transferase fragment	SNV102	SACE_5147	arabinosyl transferase	pos:399 S->*	cleaved as two proteins
ETHR_5032	arabinosyl transferase fragment	SNV103
ETHR_5038	putative beta-galactosidase	SNV104	SACE_5154	putative beta-galactosidase	pos:546 E->K
ETHR_5079	cytosine deaminase	SNV105	SACE_5196	cytosine deaminase	pos:322 Y->S
ETHR_5089	arabinosyl transferase	SNV106	SACE_5208	arabinosyl transferase	pos:799 S->F
ETHR_5112	GTP-binding protein EngA	SNV107	SACE_5232	GTP-binding protein EngA	pos:207 E->K
ETHR_5135	DNA-3-methyladenine glycosylase II	SNV108	SACE_5255	DNA-3-methyladenine glycosylase II	pos:68 P->F
ETHR_5190	hypothetical protein	SNV109	SACE_5311	hypothetical protein	pos:411 G->R
ETHR_5279	putative dehydrogenase/oxygenase subunit (flavoprotein)	SNV110	SACE_5403	putative dehydrogenase/oxygenase subunit (flavoprotein)	pos:223 M->V
ETHR_5286	XRE family transcriptional regulator	SNV111	SACE_5410	XRE family transcriptional regulator	pos:140 P->F
ETHR_5304	putative transposon tn5714 transposase	SNV112	SACE_5430	putative transposon tn5714 transposase	pos:15 H->R pos:82 Y->S pos:88 W->C pos:184 K->T pos:226 F->S pos:228 V->A
ETHR_5333	hypothetical protein	SNV113	SACE_5460	hypothetical protein	pos:162 P->F
ETHR_5336	hypothetical protein	SNV114	SACE_5463	hypothetical protein	pos:385 F->S
ETHR_5339	hypothetical protein	SNV115	SACE_5482	hypothetical protein	pos:509 L->P
ETHR_5435	putative transcriptional regulator	SNV116	SACE_5610	putative transcriptional regulator	pos:211 V->F
ETHR_5562	XRE family transcriptional regulator	SNV117	SACE_5739	XRE family transcriptional regulator	pos:206 K->T
ETHR_5627	peptidase S16, lon-like	SNV118	SACE_5805	peptidase S16, lon-like	pos:120 E->K pos:121 E->K
ETHR_5899	sensor histidine kinase	SNV119	SACE_6086	sensor histidine kinase	pos:828 P->L
ETHR_5946	cysteine dioxygenase	SNV120	SACE_6133	cysteine dioxygenase	pos:151 P->S
ETHR_5960	hypothetical protein	SNV121	SACE_6245	hypothetical protein	pos:195 C->Y
ETHR_6193	alpha-ketoglutarate decarboxylase	SNV122	SACE_6385	alpha-ketoglutarate decarboxylase	pos:773 I->S
ETHR_6224	dTDP-4-dehydrorhamnose 3,5-epimerase	SNV123	SACE_6416	dTDP-4-dehydrorhamnose 3,5-epimerase	pos:173 A->T
ETHR_6297	sensor kinase, two-component system	SNV124	SACE_6490	sensor kinase, two-component system	pos:37 S->R
ETHR_6371	putative deoxyribose-phosphate aldolase	SNV125	SACE_6564	putative deoxyribose-phosphate aldolase	pos:16 G->S
ETHR_6441	isocitrate dehydrogenase	SNV126	SACE_6636	isocitrate dehydrogenase	pos:146 V->M
ETHR_6526	phosphodiesterase/alkaline phosphatase D	SNV127	SACE_6720	phosphodiesterase/alkaline phosphatase D	pos:382 P->F
ETHR_6570	alanine racemase	SNV128	SACE_6764	alanine racemase	pos:47 T->A
ETHR_6578	PE-PGRS family protein	SNV129	SACE_6773	PE-PGRS family protein	pos:330 D->E
ETHR_6730	integral membrane protein	SNV130	SACE_6927	integral membrane protein	pos:121 P->L
ETHR_6773	glycosyl transferase	SNV131	SACE_6971	glycosyl transferase	pos:23 S->F
ETHR_6774	putative MFS sugar transporter protein	SNV132	SACE_6972	putative MFS sugar transporter protein	pos:224 L->F
ETHR_6923	amidophosphoribosyltransferase	SNV133	SACE_7125	amidophosphoribosyltransferase	pos:497 P->S
ETHR_6935	diguanylate cyclase/phosphodiesterase	SNV134	SACE_7137	diguanylate cyclase/phosphodiesterase	pos:577 M->I
ETHR_7018	iron-sulphur-binding reductase	SNV135	SACE_7220	iron-sulphur-binding reductase	pos:403 E->K
ETHR_7041	FAD-dependent oxygenase fragment	SNV136	SACE_7243	FAD-dependent oxygenase	pos:188 W->* pos:189 A->T	cleaved as two proteins
ETHR_7042	FAD-dependent oxygenase fragment(FAD-binding domain)	SNV137
ETHR_7062	two-component system sensor kinase	SNV138	SACE_7263	two-component system sensor kinase	pos:222 A->T
ETHR_7159	hypothetical protein	SNV139	SACE_7362	hypothetical protein	pos:280 Q->R
