# Supplementary material for: Systems perspectives on erythromycin biosynthesis by comparative genomic and transcriptomic analyses of S. erythraea E3 and NRRL23338 strains
Source: BMC Genomics. 2013 Jul 31;14:523. doi: 10.1186/1471-2164-14-523 (PMC3733707; doi:10.1186/1471-2164-14-523)
Supplement: Additional file 3: Table S3 — Amino acid deletion detected in E3 compared with NRRL23338. [file 1471-2164-14-523-S3.xls]

## Sheet: Sheet1
proteins whose amino acid sequence is changed by deletions
Deletion site in Strain E3						Deletion in Strain NRRL23338
Start position	End position	Length	Locus	Gene product	id of proteins changed by deletion	Start position	End position	Locus	Gene product	Comment
196014	196015	1	ETHR_0165	phosphoribose diphosphate:decaprenyl-phosphate phosphoribosyltransferase	DEL001	195973	195973	SACE_0168	phosphoribose diphosphate:decaprenyl-phosphate phosphoribosyltransferase
510289	510290	185				521907	522091	SACE_0465a	hypothetical protein
684770	684771	5	ETHR_0611	citrate synthase	DEL002	696595	696599	SACE_0633	citrate synthase
829423	829424	1	ETHR_0721	transposase	DEL003	841244	841244	SACE_0746	transposase
1242100	1242101	1	ETHR_1093	hypothetical protein	DEL004	1254093	1254093	SACE_1129	hypothetical protein	cleaved as two proteins
			ETHR_1094	hypothetical protein	DEL005
2003556	2003557	1	ETHR_1781	two-component system response regulator	DEL006	2015515	2015515	SACE_1833	two-component system response regulator
2101181	2101182	10	ETHR_1881	glyoxylate carboligase fragment	DEL007	2113105	2113114	SACE_1935	glyoxylate carboligase	cleaved as two proteins
			ETHR_1882	glyoxylate carboligase fragment	DEL008
3543118	3543119	1	ETHR_3128	long-chain acyl-CoA synthetase, putative	DEL009	3555794	3555794	SACE_3216	long-chain acyl-CoA synthetase, putative
3720671	3720672	1	ETHR_3293	universal stress protein	DEL010	3733347	3733347	SACE_3381	universal stress protein
3794266	3794267	187	ETHR_3361	enoyl-CoA hydratase/isomerase	DEL011	3806943	3807129	SACE_3450	enoyl-CoA hydratase/isomerase
4242095	4242096	1	ETHR_3792	pyruvate dehydrogenase (acetyl-transferring) beta subunit fragment	DEL012	4254963	4254963	SACE_3884	pyruvate dehydrogenase (acetyl-transferring) beta subunit	cleaved as two proteins
			ETHR_3793	pyruvate dehydrogenase (acetyl-transferring) beta subunit fragment	DEL013
4450004	4450005	2	ETHR_3967	hypothetical protein	DEL014	4462872	4462873	SACE_4058	hypothetical protein
4834117	4834118	1	ETHR_4232	radical SAM family protein	DEL015	4846987	4846987	SACE_4325	radical SAM family protein
6175221	6175222	120	ETHR_5343	PE-PGRS family protein	DEL016	6188025	6188144	SACE_5512	PE-PGRS family protein
6632461	6632462	1	ETHR_5740	hypothetical protein	DEL017	6645420	6645420	SACE_5919	hypothetical protein	cleaved as two proteins
			ETHR_5741	tRNA pseudouridine synthase B	DEL018
7056280	7056281	1	ETHR_6125	DeoR family transcriptional regulator and sugar isomerase (SIS) fusion protein	DEL019	7069267	7069267	SACE_6315	DeoR family transcriptional regulator	fused as on protein
								SACE_6316	sugar isomerase (SIS)
7216631	7216632	6	ETHR_6255	two-component response regulator	DEL020	7229619	7229624	SACE_6447	two-component response regulator
7299954	7299955	1	ETHR_6326	glycerol kinase	DEL021	7312947	7312947	SACE_6518	glycerol kinase
7435943	7435944	10	ETHR_6459	hypothetical protein	DEL022	7448936	7448945	SACE_6654	hypothetical protein	cleaved as two proteins
			ETHR_6460	hypothetical protein	DEL023
7559435	7559436	1	ETHR_6571	hputative ribokinase	DEL024	7572419	7572419	SACE_6765	hputative ribokinase
7574793	7574794	1	ETHR_6589	molecular chaperone	DEL025	7587778	7587778	SACE_6784	molecular chaperone
7800556	7800557	1	ETHR_6798	hypothetical protein	DEL026	7813588	7813588	SACE_6996	hypothetical protein
7825574	7825575	185	ETHR_6831	phiRv2 prophage protein	DEL027	7838607	7838791	SACE_7030	phiRv2 prophage protein
8150239	8150240	36	ETHR_7153	membrane carboxypeptidase (penicillin-binding protein)	DEL028	8163486	8163521	SACE_7356	membrane carboxypeptidase (penicillin-binding protein)
273613	273614	11596				273644	285239	SACE_0239	integrase (recombinase)	potential prophage (integrated plasmid)
								SACE_0240	hypothetical protein
								SACE_0240a	hypothetical protein
								SACE_0241	hypothetical protein
								SACE_0242	hypothetical protein
								SACE_0244	hypothetical protein
								SACE_0245	hypothetical protein
								SACE_0246	hypothetical protein
								SACE_0247	hypothetical protein
								SACE_0248	hypothetical protein
								SACE_0250	aminoglycoside phosphotransferase
