# Supplementary material for: Systems perspectives on erythromycin biosynthesis by comparative genomic and transcriptomic analyses of S. erythraea E3 and NRRL23338 strains
Source: BMC Genomics. 2013 Jul 31;14:523. doi: 10.1186/1471-2164-14-523 (PMC3733707; doi:10.1186/1471-2164-14-523)
Supplement: Additional file 4: Table S4 — Amino acid insertion detected in E3 compared with NRRL23338. [file 1471-2164-14-523-S4.xls]

## Sheet: Sheet1
proteins whose amino acid sequence is changed by insertions
Insertion in Strain E3						Insertion site in Strain NRRL23338
Start position	End position	Length	Locus	Gene product	id of proteins changed by deletion	Start position	End position	Locus	Gene product	Comment
453578	453579	2	ETHR_0395	putative ATP-dependent Clp protease	IN001	465203	465204	SACE_0414	putative ATP-dependent Clp protease	cleaved as two proteins
			ETHR_0396	putative ATP-dependent Clp protease	IN002
456009	456009	1	ETHR_0397	transposase, ISlxx5	IN003	467632	467633	SACE_0415	transposase, ISlxx5
456615	456615	1	ETHR_0398	transposase, ISlxx1-degenerated	IN004	468236	468237	SACE_0416	transposase, ISlxx1-degenerated
456623	456623	1				468243	468244
456641	456641	1				468260	468261
456663	456663	1				468281	468282
456677	456677	1				468294	468295
828656	828657	2	ETHR_0719	transposase, ISlxx1-degenerated	IN005	840479	840480	SACE_0745	transposase, ISlxx1-degenerated	cleaved as two proteins
			ETHR_0720	transposase, ISlxx1-degenerated	IN006				transposase, ISlxx1-degenerated
988027	988027	1	ETHR_0858	TetR family transcriptional regulator	IN007	999839	999840	SACE_0891	TetR family transcriptional regulator
1286512	1286512	1	ETHR_1136	PE-PGRS family protein	IN008	1298504	1298505	SACE_1175	PE-PGRS family protein
1542358	1542359	2	ETHR_1363	ribonuclease	IN009	1554349	1554350	SACE_1406	ribonuclease
1922472	1922472	1	ETHR_1711	transposase for IS3508i	IN010	1934460	1934461	SACE_1758	transposase for IS3508i
1998681	1998681	1	ETHR_1776	IS1533 transposase	IN011	2010668	2010669	SACE_1827	IS1533 transposase
1998933	1998933	1				2010919	2010920
1999224	1999224	1	ETHR_1777	IS21 family transposase	IN012	2011209	2011210	SACE_1828	IS21 family transposase
1999513	1999539	27				2011497	2011498
2005539	2005573	35	ETHR_1782	hypothetical protein	IN013	2017497	2017498	SACE_1835	hypothetical protein
2059537	2059537	1	ETHR_1841	XRE family transcriptional regulator	IN014	2071460	2071461	SACE_1895	XRE family transcriptional regulator
2108284	2108284	1	ETHR_1887	beta-D-galactosidase protein	IN015	2120216	2120217	SACE_1940	beta-D-galactosidase protein
2810977	2810977	1	ETHR_2532	hypothetical protein	IN016	2822884	2822885	SACE_2610	hypothetical protein
2811058	2811059	2				2822964	2822965
2811376	2811393	18				2824092	2824093
3221522	3221522	1	ETHR_2866	putative ATP-dependent Clp protease	IN017	3234219	3234220	SACE_2951	putative ATP-dependent Clp protease
3704610	3704610	1	ETHR_3278	feruloyl esterase	IN018	3717286	3717287	SACE_3366	feruloyl esterase
4542029	4542029	1	ETHR_4037	hypothetical protein	IN019	4554897	4554898	SACE_4130	hypothetical protein
4888537	4888537	1	ETHR_4283	LuxR family transcriptional regulator fragment	IN020	4901406	4901407	SACE_4376	LuxR family transcriptional regulator	cleaved as two proteins
			ETHR_4284	LuxR family transcriptional regulator fragment	IN021
5117962	5117965	4	ETHR_4497	acyl-CoA dehydrogenase	IN022	5130830	5130831	SACE_4589	acyl-CoA dehydrogenase
5551221	5551221	1	ETHR_4893	transposase, ISlxx1	IN023	5564085	5564086	SACE_4990	transposase, ISlxx1
5882533	5882533	1	ETHR_5148	putative transposase	IN024	5895397	5895398	SACE_5268	putative transposase
6170985	6170996	12	ETHR_5340	hypothetical protein	IN025	6183905	6183906	SACE_5483	hypothetical protein
6171015	6171029	15				6183923	6183924
6171077	6171155	79				6183970	6183971
6171207	6171218	12				6184021	6184022
6207292	6207294	3	ETHR_5354	hypothetical protein	IN026	6220214	6220215	SACE_5523	hypothetical protein
6318107	6318107	1	ETHR_5459	putative regulatory protein	IN027	6331024	6331025	SACE_5634	putative regulatory protein	fused as on protein
					IN027			SACE_5635	regulatory protein
7290225	7290225	1	ETHR_6316	acetyl/propionyl-CoA carboxylase alpha subunit fragment	IN028	7303217	7303218	SACE_6509	acetyl/propionyl-CoA carboxylase alpha subunit	cleaved as two proteins
			ETHR_6317	acetyl/propionyl-CoA carboxylase alpha subunit fragment	IN029
7442697	7442697	1	ETHR_6466	error-prone DNA polymerase	IN030	7455698	7455699	SACE_6660	error-prone DNA polymerase
7455024	7455041	18	ETHR_6474	succinyl-CoA synthetase subunit alpha	IN031	7468024	7468025	SACE_6668	succinyl-CoA synthetase subunit alpha
7993979	7993979	1	ETHR_7000	integral membrane transport protein	IN032	8007225	8007226	SACE_7202	integral membrane transport protein
