# Supplementary material for: Systems perspectives on erythromycin biosynthesis by comparative genomic and transcriptomic analyses of S. erythraea E3 and NRRL23338 strains
Source: BMC Genomics. 2013 Jul 31;14:523. doi: 10.1186/1471-2164-14-523 (PMC3733707; doi:10.1186/1471-2164-14-523)
Supplement: Additional file 6: Table S5 — Genome annotation of S. erythraea E3 strain. [file 1471-2164-14-523-S6.xls]

## Sheet: Sheet1
Name	Start position	End position	Strand	Length	Gene	Synonym	Product	COG	Kegg pathway	Genomic variations	Secondary metabolite synthesis gene clusters	OperonID from DOOR(database)	HotellingT2	DCEA-q value
ETHR_0001	1	1779	+	592	dnaA	SACE_0001	chromosomal replication initiation protein	COG0593L					27.8272993246704	0.465593
ETHR_0002	3031	4155	+	374	dnaN	SACE_0003	DNA polymerase III subunit beta	COG0592L	Purine metabolism;Pyrimidine metabolism;DNA replication;Mismatch repair;Homologous recombination;			307897	106.346870962557	0.464657
ETHR_0003	4221	5102	+	293	gnd2	SACE_0004	6-phosphogluconate dehydrogenase-like protein	COG1023G	Pentose phosphate pathway;			307897	39.8890758406588	0.460679
ETHR_0004	5261	6436	+	391	recF	SACE_0005	recombination protein F	COG1195L	Homologous recombination;				74.6112955316339	0.513738
ETHR_0005	6543	7064	+	173	-	SACE_0006	hypothetical protein	COG5512R					23.833186979331	0.485301
ETHR_0006	8507	10399	+	630	gyrB	SACE_0008	DNA gyrase subunit B	COG0187L		SNP001			251.973112099894	0.319327
ETHR_0007	10554	13049	+	831	gyrA	SACE_0009	DNA gyrase subunit A	COG0188L					297.155267431738	0.464657
ETHR_0008	13104	13919	+	271	-	SACE_0010	hypothetical protein	-					299.764308554575	0.272971
ETHR_0009	14150	14266	+	38	-	SACE_0011	hypothetical protein	-				307898	37.2241218288636	0.470884
ETHR_0010	14813	15502	-	229	-	SACE_0012	TetR family transcriptional regulator	COG1309K					13.7192337727855	0.502092
ETHR_0011	15524	16966	+	480	-	SACE_0013	lignostilbene-alpha/beta-dioxygenase	COG3670Q					95.0523793591108	0.284361
ETHR_0012	17128	20220	+	1030	mmpL10	SACE_0014	large membrane protein	COG2409R				307899	12.6812591808258	0.464657
ETHR_0013	20297	22072	+	591	-	SACE_0015	acyl-CoA dehydrogenase	COG1960I				307899	5.52080073120232	0.482925
ETHR_0014	22287	25007	+	906	-	SACE_0016	LuxR family transcriptional regulator	COG2771K					16.4760133755151	0.464657
ETHR_0015	25251	26165	-	304	-	SACE_0017	hypothetical protein	COG3315Q					6.72437797384491	0.464657
ETHR_0016	26416	27711	+	431	-	SACE_0018	amine oxidase, flavin-containing	COG2907R			pfa	307900	194.082853752363	0.491417
ETHR_0017	27746	28003	+	85	-	SACE_0019	AMP-dependent synthetase and ligase	COG0236IQ		SNP002	pfa	307900	8.39344518241594	0.498107
ETHR_0018	28020	28928	+	302	-	SACE_0020	hypothetical protein	-			pfa	307900	45.9163952750063	0.465593
ETHR_0019	28925	32869	+	1314	-	SACE_0021	beta keto-acyl synthase	COG3321Q			pfa	307900	67.7931395725824	0.464657
ETHR_0020	32878	35136	+	752	-	SACE_0022	beta keto-acyl synthase	COG3321Q			pfa	307900	34.9701019166141	0.491502
ETHR_0021	35138	42106	+	2322	-	SACE_0023	beta-ketoacyl synthase	COG0764I,COG3321Q		SNP003	pfa	307900	14.0481801348457	0.365583
ETHR_0022	42128	43708	+	526	-	SACE_0024	2-nitropropane dioxygenase, NPD	COG2070R			pfa	307900	17.8614362713663	0.476539
ETHR_0023	43705	45474	+	589	-	SACE_0025	acyl-CoA dehydrogenase domain-containing protein	COG1960I			pfa	307900	25.1276596762851	0.465593
ETHR_0024	45467	47173	+	568	accA	SACE_0026	acetyl carboxylase	COG0777I,COG0825I	Fatty acid biosynthesis;Pyruvate metabolism;Propanoate metabolism;		pfa	307900	7.02230088099128	0.427181
ETHR_0025	47170	47676	+	168	-	SACE_0027	acetyl-CoA carboxylase, biotin carboxyl carrier protein	COG0511I	Fatty acid biosynthesis;Pyruvate metabolism;Propanoate metabolism;		pfa	307900	6.95807702608577	0.465593
ETHR_0026	47679	49028	+	449	-	SACE_0028	acetyl-CoA carboxylase	COG0439I	Fatty acid biosynthesis;Pyruvate metabolism;Propanoate metabolism;		pfa	307900	10.6271837961863	0.521318
ETHR_0027	49183	49830	+	215	-	SACE_0029	RNA polymerase sigma factor	COG1595K					8.86660644249809	0.468768
ETHR_0028	49905	50441	-	178	-	SACE_0030	ATP-dependent Clp protease ATP-binding subunit	COG0542O				307901	43.2441295976542	0.318731
ETHR_0029	50444	50653	-	69	-	SACE_0031	hypothetical protein	-				307901	107.890538121652	0.464657
ETHR_0030	50707	51207	-	166	-	SACE_0032	hypothetical protein	-					123.933741568399	0.464657
ETHR_0031	51388	51921	-	177	-	SACE_0033	hypothetical protein	-					429.394220929419	0.426986
ETHR_0032	52106	52624	+	172	-	SACE_0034	putative peptidyl-prolyl cis-trans isomerase	COG0652O					137.749375752469	0.477406
ETHR_0033	52773	53552	+	259	-	SACE_0035	rhomboid-like protein	COG0705R					73.2920509552607	0.495654
ETHR_0034	53632	54045	-	137	-	SACE_0036	hypothetical protein	-					42.5231980731438	0.446852
ETHR_0035	54265	54531	-	88	-	SACE_0037	putative septation inhibitor protein	-					152.000485321179	0.465593
ETHR_0036	54727	55548	+	273	srtB	SACE_0038	putative sortase-like protein	COG3764M				307902	4.83432105087763	0.486916
ETHR_0037	55548	55703	+	51	-	SACE_0039	hypothetical protein	-				307902	8.99271538954138	0.464657
ETHR_0038	55773	56420	+	215	pabA	SACE_0040	putative p-aminobenzoate synthase glutamine amidotransferase	COG0512EH	Folate biosynthesis;			307902	14.2708959973092	0.481025
ETHR_0039	56488	57294	-	268	-	SACE_0041	transposase for IS3518	COG2801L					294.182809977515	0.464657
ETHR_0040	57533	58912	+	459	-	SACE_0042	transposase for IS3508i	COG3328L					646.891117892622	0.464657
ETHR_0041	58787	59143	-	118	-	SACE_0043	hypothetical protein	COG2963L					10.5212924088116	0.480307
ETHR_0042	59398	61359	-	653	pknB	SACE_0044	serine/threonine protein kinase	COG0515RTKL					95.9828832703062	0.319327
ETHR_0043	61418	62728	-	436	pknA	SACE_0045	putative serine/threonine protein kinase	COG0515RTKL				307903	88.2507179195212	0.465803
ETHR_0044	62732	64183	-	483	-	SACE_0046	peptidoglycan glycosyltransferase	COG0768M	Peptidoglycan biosynthesis;			307903	158.326475179629	0.515092
ETHR_0045	64180	65616	-	478	ftsW2	SACE_0047	putative cell division protein	COG0772D				307903	141.596119918403	0.464657
ETHR_0046	65616	67034	-	472	-	SACE_0048	protein serine/threonine phosphatases	COG0631T				307903	275.701116610254	0.365036
ETHR_0047	67031	67495	-	154	-	SACE_0049	FHA domain-containing protein	COG1716T				307903	172.380984085875	0.399734
ETHR_0048	67549	68862	-	437	-	SACE_0050	FHA domain-containing protein	COG1716T				307903	325.166327165706	0.464657
ETHR_0049	69439	70440	-	333	-	SACE_0051	putative exported phosphatase	-				307904	14.9188483776409	0.333916
ETHR_0050	70473	72014	-	513	phoD	SACE_0052	phosphodiesterase/alkaline phosphatase D	COG3540P				307904	71.6244544067418	0.465593
ETHR_0051	72170	72970	-	266	-	SACE_0053	beta-lactamase fold-like Zn-dependent hydrolase	COG2220R					4.20657074910253	0.204862
ETHR_0052	73710	75083	-	457	-	SACE_0054	pyridoxal-dependent decarboxylase family protein, putative	COG0076E					24.157927859757	0.441745
ETHR_0053	75724	75891	+	55	-	SACE_0055	hypothetical protein	-					573.104507960204	0.464657
ETHR_0054	75994	77856	+	620	-	SACE_0056	putative ABC transporter ATP-binding protein	COG1132V					22.3360167346698	0.31292
ETHR_0055	77915	79144	-	409	-	SACE_0057	monooxygenase, FAD-binding	COG0654HC					569.082525694222	0.382607
ETHR_0056	79288	80145	-	285	-	SACE_0058	putative acetyltransferase	COG2162Q	Caffeine metabolism;Trinitrotoluene degradation;Drug metabolism - other enzymes;				8.63585934040012	0.468768
ETHR_0057	80445	81233	+	262	-	SACE_0059	IclR family transcriptional regulator	COG1414K					34.9296844505912	0.45643
ETHR_0058	81429	82067	+	212	-	SACE_0060	hypothetical protein	-				307905	239.05661570977	0.364196
ETHR_0059	82124	82780	+	218	-	SACE_0061	NAD-dependent epimerase/dehydratase	COG0702MG				307905	177.110078530111	0.457817
ETHR_0060	83325	83432	+	35	-	SACE_0062	hypothetical protein	-					22.0781986803686	0.478284
ETHR_0061	83918	85219	-	433	-	SACE_0063	FAD-linked oxidoreductase	COG0277C	Ascorbate and aldarate metabolism;				4.44686075605212	0.452982
ETHR_0062	85308	86507	+	399	-	SACE_0064	amino acid aldolase or racemase-like	COG3616E					22.1136775763488	0.499062
ETHR_0063	86477	87055	-	192	-	SACE_0065	TetR family transcriptional regulator	COG1309K					394.975983836076	0.464657
ETHR_0064	87704	91024	+	1106	-	SACE_0066	hypothetical protein	COG3207Q					44.7904200646278	0.333916
ETHR_0065	91437	91775	-	112	-	SACE_0067	hypothetical protein	-				307906	665.684189150111	0.446852
ETHR_0066	91789	92040	-	83	-	SACE_0068	hypothetical protein	-				307906	1134.91449661446	0.316033
ETHR_0067	92323	93633	+	436	-	SACE_0069	regulator	COG0457R,COG1396K					381.11420738815	0.464657
ETHR_0068	93764	94654	+	296	-	SACE_0070	aminoglycoside phosphotransferase	COG3173R					198.122820412516	0.465169
ETHR_0069	94800	95108	+	102	-	SACE_0071	hypothetical protein	-					594.125342597511	0.0830022
ETHR_0070	95113	96060	-	315	mphB	SACE_0072	macrolide 2'-phosphotransferase	COG3173R					43.2309166162892	0.445122
ETHR_0071	96483	97013	-	176	-	SACE_0073	copper resistance protein	COG2372R				307907	144.786044657204	0.0666667
ETHR_0072	97010	97768	-	252	-	SACE_0074	hypothetical protein	COG4549S				307907	119.712944900699	0.190433
ETHR_0073	97869	98423	-	184	-	SACE_0075	hypothetical protein	-					285.609471478739	0.197787
ETHR_0074	98700	100385	+	561	-	SACE_0076	BCCT family glycine betaine transporter	COG1292M				307908	65.8551644258403	0.465593
ETHR_0075	100390	101037	+	215	-	SACE_0077	ABC quaternary amine transporter, permease component	COG1174E	ABC transporters - General;			307908	65.0837338043196	0.468768
ETHR_0076	101030	102205	+	391	-	SACE_0078	putative ABC transporter ATP-binding protein	COG1125E	ABC transporters - General;			307908	100.196263446164	0.514852
ETHR_0077	102202	102969	+	255	-	SACE_0079	quaternary amine ABC transporter permease	COG1174E	ABC transporters - General;			307908	117.583785060835	0.481521
ETHR_0078	102966	103961	+	331	-	SACE_0080	glycine betaine/carnitine/choline binding protein precursor	COG1732M	ABC transporters - General;			307908	93.5939393332037	0.477552
ETHR_0079	104011	104319	-	102	-	SACE_0081	hypothetical protein	-					32.4945286655617	0.465593
ETHR_0080	104560	105042	-	160	-	SACE_0082	hypothetical protein	-					7.8828364914909	0.506665
ETHR_0081	105198	106013	-	271	-	SACE_0083	lipase	COG3675I	Glycerolipid metabolism;				653.121241139994	0.449015
ETHR_0082	106145	107527	-	460	-	SACE_0084	EmrB/QacA family drug resistance transporter	COG0477GEPR					58.6125374254337	0.465788
ETHR_0083	107633	108427	-	264	-	SACE_0085	ArsR family transcriptional regulator	COG0640K				307909	21.9747938489169	0.464731
ETHR_0084	108471	109115	-	214	-	SACE_0086	hypothetical protein	-				307909	164.969072037006	0.465593
ETHR_0085	109281	110915	+	544	-	SACE_0087	hypothetical protein	COG2251R					7.18450943860025	0.417301
ETHR_0086	110943	111611	-	222	-	SACE_0088	hypothetical protein	-				307910	43.1728632920122	0.464657
ETHR_0087	111623	111985	-	120	-	SACE_0089	hypothetical protein	-				307910	134.930728702096	0.464657
ETHR_0088	112001	112315	-	104	-	SACE_0090	hypothetical protein	-				307910	73.2056550894543	0.582268
ETHR_0089	112312	112632	-	106	-	SACE_0091	hypothetical protein	COG0718S				307910	56.9679246622532	0.465593
ETHR_0090	112868	113626	-	252	-	SACE_0092	short-chain dehydrogenase/reductase SDR	COG1028IQR	Fatty acid elongation in mitochondria;Fatty acid metabolism;Valine, leucine and isoleucine degradation;Geraniol degradation;Lysine degradation;Tryptophanmetabolism;Butanoatemetabolism;Caprolactamdegradation;				387.381759425439	0.564391
ETHR_0091	113835	113954	-	39	-	SACE_0093	hypothetical protein	-					38.1812722502145	0.483737
ETHR_0092	114171	115133	-	320	-	SACE_0094	aldo/keto reductase family oxidoreductase	COG0667C					140.210128595479	0.485996
ETHR_0093	115409	116599	+	396	rkpK	SACE_0095	UDP-glucose 6-dehydrogenase protein	COG1004M	Pentose and glucuronate interconversions;Ascorbate and aldarate metabolism;Starch and sucrose metabolism;Nucleotide sugars metabolism;				130.573678098681	0.480718
ETHR_0094	117071	118876	+	601	ggt1	SACE_0096	putative gamma-glutamyl transferase	COG0405E	Taurine and hypotaurine metabolism;Selenoamino acid metabolism;Cyanoamino acid metabolism;Glutathione metabolism;				10.0732317833437	0.542853
ETHR_0095	119077	121176	+	699	-	SACE_0097	diguanylate cyclase/phosphodiesterase with PAS/PAC sensor(s)	COG2199T,COG2200T,COG2202T,COG5001T					81.6805515971026	0.464657
ETHR_0096	121204	122355	-	383	glxK	SACE_0098	glycerate kinase	COG1929G	Glycine, serine and threonine metabolism;Glycerolipid metabolism;Glyoxylate and dicarboxylate metabolism;			307911	2.78149094626889	0.465593
ETHR_0097	122370	123881	-	503	-	SACE_0099	integral membrane transporter	COG0471P				307911	21.8819361327916	0.464657
ETHR_0098	124089	125003	-	304	-	SACE_0100	DMT family permease	COG0697GER					13.9929692055362	0.465593
ETHR_0099	125243	125905	-	220	-	SACE_0101	two component system response regulator	COG0745TK		SNP004		307912	37.9062679130664	0.465803
ETHR_0100	125902	127356	-	484	-	SACE_0102	two component sensor kinase	COG0642T				307912	33.3938406650794	0.464657
ETHR_0101	127346	127600	-	84	cgtR1	SACE_0103	hypothetical protein	-				307912	11.1912949513223	0.19895
ETHR_0102	127772	131023	+	1083	-	SACE_0104	glycosyl transferase	COG0438M,COG0500QR,COG1216R					23.7366994723294	0.464657
ETHR_0103	131135	132382	-	415	-	SACE_0105	hypothetical protein	-					53.0576433519472	0.465593
ETHR_0104	132693	134642	+	649	-	SACE_0106	hypothetical protein	-				307913	45.8661391185668	0.346196
ETHR_0105	134664	135347	+	227	msrA	SACE_0107	peptide methionine sulfoxide reductase	COG0225O				307913	127.207074490667	0.465593
ETHR_0106	135444	136688	-	414	-	SACE_0108	endo-1,4-beta-glucanase	-					25.1740602936721	0.465596
ETHR_0107	136882	137580	-	232	-	SACE_0109	hypothetical protein	COG4195R					217.320703697588	0.464657
ETHR_0108	137786	138391	-	201	chb	SACE_0110	secreted chitin binding protein	COG3397S					47.9362459414017	0.19895
ETHR_0109	139254	139664	-	136	-	SACE_0111	pyridoxamine 5'-phosphate oxidase-related,FMN-binding	COG0259H					16.3432904118395	0.499003
ETHR_0110	139780	140487	+	235	-	SACE_0112	ECF subfamily RNA polymerase sigma-70 factor	COG1595K					144.726939310657	0.230937
ETHR_0111	140763	141200	+	145	-	SACE_0113	hypothetical protein	-					52.0889192618808	0.404471
ETHR_0112	141304	142131	+	275	mutM,fpg	SACE_0114	formamidopyrimidine-DNA glycosylase	COG0266L	Base excision repair;				9.93834551500385	0.508267
ETHR_0113	142276	143544	+	422	-	SACE_0115	sensor kinase, two-component system	COG3275T	Two-component system - General;				153.149928388736	0.371506
ETHR_0114	143752	144648	+	298	-	SACE_0116	signal peptide peptidase	COG0616OU					40.078885905878	0.465593
ETHR_0115	144920	145762	+	280	-	SACE_0117	response regulator, two-component system	COG3279KT				307914	32.9341205092997	0.465593
ETHR_0116	145759	146169	+	136	-	SACE_0118	hypothetical protein	-				307914	38.6656878433193	0.277778
ETHR_0117	146248	148005	+	585	-	SACE_0119	sodium:solute symporter, SSF	COG4147R				307914	21.8177341259848	0.513314
ETHR_0118	148296	148967	+	223	clfB	SACE_0120	clumping factor B	COG3162S				307915	207.897063791076	0.0801932
ETHR_0119	148964	150604	+	546	-	SACE_0121	SSS family solute/sodium (Na+) symporter	COG4147R				307915	67.4771931040588	0.483284
ETHR_0120	150664	150777	-	37	-	SACE_0122	hypothetical protein	-					1637.50441223835	0.481025
ETHR_0121	151111	151437	+	108	-	SACE_0123	rhodanese-like	COG0607P				307916	1198.47506843196	0.464657
ETHR_0122	151467	152342	+	291	-	SACE_0124	hypothetical protein	-				307916	311.876549072696	0.460459
ETHR_0123	152347	153504	-	385	cyp20	SACE_0125	putative cytochrome P450	COG2124Q	Fatty acid metabolism;gamma-Hexachlorocyclohexane degradation;Tryptophan metabolism;				32.7064982952792	0.481025
ETHR_0124	153564	154328	+	254	glpQ1	SACE_0126	glycerophosphoryl diester phosphodiesterase	COG0584C	Glycerophospholipid metabolism;				61.3631376530091	0.465593
ETHR_0125	154383	155330	+	315	-	SACE_0127	hypothetical protein	COG0653U					65.518611204232	0.476539
ETHR_0126	155455	156036	+	193	-	SACE_0128	RNA polymerase ECF sigma factor	COG1595K				307917	94.346196087764	0.399734
ETHR_0127	156036	156533	+	165	-	SACE_0129	hypothetical protein	-				307917	20.5750494149523	0.282795
ETHR_0128	156585	157145	-	186	-	SACE_0130	ferritin family protein	COG1528P					897.63706479335	0.3839
ETHR_0129	157469	158650	-	393	arcA	SACE_0131	arginine deiminase	COG2235E	Arginine and proline metabolism;				60.331672220343	0.431444
ETHR_0130	158782	159594	-	270	-	SACE_0132	abortive infection protein	COG1266R					19.423882768451	0.464657
ETHR_0131	159764	160105	+	113	-	SACE_0133	hypothetical protein	-					32.0807549975755	0.464657
ETHR_0132	160187	160966	-	259	-	SACE_0134	hypothetical protein	-					285.978245007025	0.271673
ETHR_0133	161629	162390	+	253	-	SACE_0135	hypothetical protein	-				307918	127.343293530803	0.423667
ETHR_0134	162387	163592	+	401	fahA	SACE_0136	fumarylacetoacetase hydrolase	COG0179Q	Tyrosine metabolism;Styrene degradation;			307918	86.9870475635258	0.503303
ETHR_0135	163597	164283	+	228	sdrB	SACE_0137	differentiation regulon transcriptional regulator	COG1414K				307918	120.645318120112	0.464657
ETHR_0136	164331	165530	-	399	-	SACE_0138	hypothetical protein	-				307919	314.988546444623	0.179966
ETHR_0137	165527	166252	-	241	yfiL	SACE_0139	ABC transporter ATP-binding protein	COG1131V				307919	610.439601016803	0.362399
ETHR_0138	166258	167064	-	268	-	SACE_0140	integral membrane protein	-				307919	137.915544171445	0.263311
ETHR_0139	167061	167558	-	165	-	SACE_0141	ECF family RNA polymerase sigma factor	COG1595K				307919	300.773674636702	0.12963
ETHR_0140	167990	169525	+	511	-	SACE_0142	putative cytochrome ubiquinol oxidase subunit	COG1271C	Oxidative phosphorylation;			307920	117.340704149212	0.353656
ETHR_0141	169538	170548	+	336	cydB	SACE_0143	cytochrome d ubiquinol oxidase subunit II	COG1294C	Oxidative phosphorylation;			307920	237.285800737878	0.34636
ETHR_0142	170545	173817	+	1090	cydCD	SACE_0144	putative ABC transporter ATP-binding protein	COG1132V,COG4988CO	ABC transporters - General;			307920	97.3587504441439	0.411259
ETHR_0143	174280	175428	+	382	-	SACE_0145	two-component system sensor kinase	COG4585T					24.4434849292548	0.280167
ETHR_0144	176660	176887	+	75	-	SACE_0147	hypothetical protein	-					189.874721079409	0.360891
ETHR_0145	176884	177519	-	211	-	SACE_0148	two-component system response regulator	COG2197TK				307921	165.161187167964	0.464657
ETHR_0146	177582	178121	-	179	-	SACE_0149	DoxX	COG2259S				307921	789.790438910823	0.288235
ETHR_0147	178314	178796	+	160	-	SACE_0150	heat shock protein HSP20	COG0071O					602.506500276722	0.332687
ETHR_0148	178904	179509	-	201	-	SACE_0151	phage tail assembly-like protein	COG2110R					64.5609382559018	0.323472
ETHR_0149	179625	180548	+	307	pheA	SACE_0152	prephenate dehydratase (PDT)	COG0077E	Phenylalanine, tyrosine and tryptophan bios;			307922	131.346700895333	0.445063
ETHR_0150	180545	181186	+	213	pgmB	SACE_0153	2,3-PDG dependent phosphoglycerate mutase	COG0406G	Glycolysis / Gluconeogenesis;			307922	96.2321758355932	0.325894
ETHR_0151	181333	181683	-	116	-	SACE_0154	hypothetical protein	COG3824S				307923	7.47298125007657	0.446852
ETHR_0152	181724	182722	-	332	-	SACE_0155	putative secreted protein	-				307923	285.510607780257	0.464657
ETHR_0153	182883	183530	+	215	-	SACE_0156	hypothetical protein	-				307924	123.258325119009	0.462722
ETHR_0154	183535	184704	+	389	-	SACE_0157	hypothetical protein	COG0754E		SNP005		307924	85.109413325943	0.302533
ETHR_0155	184853	186040	+	395	serS	SACE_0158	seryl-tRNA synthetase	COG0172J	Glycine, serine and threonine metabolism;Aminoacyl-tRNA biosynthesis;				66.7543976949051	0.465609
ETHR_0156	186030	186659	-	209	-	SACE_0159	endonuclease III-like protein	-					16.9980275945412	0.45492
ETHR_0157	186743	187348	+	201	-	SACE_0160	Cro/CI family transcriptional regulator	COG1396K					174.78590907627	0.441686
ETHR_0158	187355	188167	-	270	-	SACE_0161	Cof protein	COG0561R					7.72152539246414	0.464657
ETHR_0159	187965	189128	+	387	-	SACE_0162	hypothetical protein	COG2141C					44.1750692537581	0.51259
ETHR_0160	189160	190260	-	366	-	SACE_0163	LGFP	COG5479M					80.9514968838055	0.131586
ETHR_0161	190352	191605	-	417	-	SACE_0164	hypothetical protein	-					92.4545939797035	0.464657
ETHR_0162	192070	193227	+	385	glf	SACE_0165	UDP-galactopyranose mutase	COG0562M				307925	95.7720265649632	0.411259
ETHR_0163	193231	195192	+	653	-	SACE_0166	galactofuranosyl transferase	COG1216R				307925	266.842745675294	0.238477
ETHR_0164	195337	195825	+	162	-	SACE_0167	membrane-associated phospholipid phosphatase	COG0671I				307926	296.730521977448	0.204862
ETHR_0165	196138	196941	+	267	-	SACE_0168	phosphoribose diphosphate:decaprenyl-phosphate phosphoribosyltransferase	COG0382H		DEL001		307926	348.357417339035	0.0789216
ETHR_0166	197023	197217	-	64	-	SACE_0169	hypothetical protein	-				307927	1001.2605641224	0.372538
ETHR_0167	197159	197920	-	253	-	SACE_0170	XRE family transcriptional regulator	-				307927	1142.46555436483	0.464657
ETHR_0168	198457	198618	+	53	-	SACE_0171	hypothetical protein	-					683.502146295515	0.300209
ETHR_0169	198820	199479	-	219	-	SACE_0172	hypothetical protein	-					58.793083914399	0.479167
ETHR_0170	199572	200981	-	469	-	SACE_0173	putative dioxygenase	COG3670Q					164.276963007309	0.465596
ETHR_0171	201115	201666	+	183	-	SACE_0174	PadR-like family transcriptional regulator	COG1695K					19.1002413917071	0.466352
ETHR_0172	201896	203470	+	524	phoD	SACE_0175	phosphodiesterase/alkaline phosphatase D	COG3540P					182.092322985724	0.395277
ETHR_0173	203549	204175	-	208	-	SACE_0176	hypothetical protein	-					1618.27773654855	0.214011
ETHR_0174	204611	205435	+	274	-	SACE_0177	XRE family transcriptional regulator	-					1315.05909334113	0.399734
ETHR_0175	205692	208820	+	1042	embC	SACE_0178	arabinosyltransferase, membrane protein	-					96.3712802282675	0.464657
ETHR_0176	209147	212278	+	1043	embC	SACE_0179	integral membrane indolylacetylinositol arabinosyltransferase EmbC (arabinosylindolylacetylinositol synthase)	-				307928	116.497619332015	0.464657
ETHR_0177	212281	213288	+	335	-	SACE_0180	glycosyl transferase, group 2 family protein	COG0463M	N-Glycan biosynthesis;			307928	41.7509380951997	0.350929
ETHR_0178	213275	213688	+	137	-	SACE_0181	dolichyl-phosphate beta-D-mannosyltransferase	COG2246S				307928	121.195716486432	0.461136
ETHR_0179	213685	214956	+	423	-	SACE_0182	hypothetical protein	COG1232H	Porphyrin and chlorophyll metabolism;			307928	178.746538037971	0.446295
ETHR_0180	214966	215718	-	250	-	SACE_0183	hypothetical protein	-					2.7867213517947	0.465593
ETHR_0181	215863	217065	+	400	-	SACE_0184	hypothetical protein	-					4.03128676546271	0.483496
ETHR_0182	217046	217906	-	286	-	SACE_0185	hypothetical protein	COG5479M					1380.5476275711	0.0625641
ETHR_0183	218228	221227	-	999	embB	SACE_0186	arabinosyl transferase	COG0422H					90.2929164800063	0.464657
ETHR_0184	221358	221774	-	138	ohrA	SACE_0187	organic hydroperoxide resistance protein	COG1764O					69.349237375333	0.464657
ETHR_0185	221976	222485	+	169	ohrR	SACE_0188	MarR family transcriptional regulator	COG1846K					25.881271620828	0.481521
ETHR_0186	222535	223734	-	399	-	SACE_0189	two-component system sensor kinase	COG0642T				307929	12.0482858396861	0.465593
ETHR_0187	223736	224395	-	219	-	SACE_0190	two-component system response regulator	COG0745TK				307929	23.3226629746993	0.464657
ETHR_0188	224690	225121	+	143	-	SACE_0191	hypothetical protein	-				307930	11.1227083257612	0.464657
ETHR_0189	225152	225682	+	176	-	SACE_0192	hypothetical protein	-				307930	89.029004051163	0.464657
ETHR_0190	225822	226583	-	253	-	SACE_0193	short chain dehydrogenase/reductase family oxidoreductase	COG1028IQR				307931	377.718888747462	0.417667
ETHR_0191	226580	227914	-	444	-	SACE_0194	FAD linked oxidase-like protein	COG0277C				307931	300.88877682574	0.319327
ETHR_0192	227941	229305	-	454	-	SACE_0195	FAD linked oxidoreductase	COG0277C				307931	210.231310240922	0.464657
ETHR_0193	229445	229894	+	149	-	SACE_0196	GtrA-like protein	COG2246S					105.141092968815	0.208318
ETHR_0194	229949	230218	-	89	-	SACE_0197	hypothetical protein	-					91.8675934830183	0.464657
ETHR_0195	230449	233784	-	1111	embC	SACE_0198	arabinosyl transferase	-					35.2332871302594	0.495579
ETHR_0196	233945	234892	-	315	-	SACE_0199	glycosyl transferase	COG1216R				307932	92.2630572473611	0.465593
ETHR_0197	234889	235707	-	272	-	SACE_0200	putative ABC transport system, ATP-binding protein	COG1134GM	ABC transporters - General;			307932	251.748171160969	0.399734
ETHR_0198	235721	236425	-	234	-	SACE_0201	ABC-type transporter, permease component	COG1682GM	ABC transporters - General;			307932	137.238571658738	0.394949
ETHR_0199	236793	238616	+	607	-	SACE_0202	cysteine desulfurase	COG0520E	Thiamine metabolism;				17.4861484371369	0.413013
ETHR_0200	238855	239835	-	326	-	SACE_0203	NADPH:quinone reductase	COG0604CR					622.415337432442	0.464657
ETHR_0201	239973	241514	+	513	-	SACE_0204	aminopeptidase	COG2234R					197.270192785493	0.418346
ETHR_0202	241669	242868	+	399	-	SACE_0205	phytase	COG0708L					116.380449272792	0.226887
ETHR_0203	242948	243718	-	256	-	SACE_0206	ABC-2 type transporter	COG0842V				307933	74.3533685064082	0.428872
ETHR_0204	243715	244698	-	327	-	SACE_0207	daunorubicin resistance ABC transporter ATPase subunit	COG1131V	ABC transporters - General;			307933	64.8048280129851	0.411532
ETHR_0205	244682	245140	-	152	-	SACE_0208	hypothetical protein	COG1846K				307933	64.3756031107425	0.423667
ETHR_0206	245270	245749	+	159	-	SACE_0209	MarR family transcriptional regulator	COG1846K				307934	43.6614208778868	0.464657
ETHR_0207	246149	246607	-	152	-	SACE_0210	hypothetical protein	-					227.862463340016	0.481521
ETHR_0208	247095	247670	+	191	-	SACE_0211	hypothetical protein	-					41.2659511119199	0.468018
ETHR_0209	248150	248914	+	254	-	SACE_0212	hypothetical protein	COG1376S				307935	3798.93296462533	0.192182
ETHR_0210	248960	249487	+	175	-	SACE_0213	hypothetical protein	-				307935	1300.67814443029	0.465803
ETHR_0211	249866	251395	+	509	-	SACE_0214	cationic amino acid transport protein	COG0531E					61.408519186799	0.464657
ETHR_0212	251481	252389	-	302	-	SACE_0215	lipoprotein	COG1686M					39.2209813543896	0.465593
ETHR_0213	252504	253214	-	236	-	SACE_0216	putative alanine rich lipoprotein LppW	COG1686M				307936	291.03127477887	0.124779
ETHR_0214	253281	254333	-	350	hisC2	SACE_0217	putative histidinol-phosphate aminotransferase	COG0079E	Histidine metabolism;Tyrosine metabolism;Phenylalanine metabolism;Phenylalanine, tyrosine and tryptophan bios;Novobiocin biosynthesis;			307936	11.8008751663627	0.446852
ETHR_0215	254911	255615	+	234	-	SACE_0218	carboxymethylenebutenolidase	COG0412Q	gamma-Hexachlorocyclohexane degradation;Fluorobenzoate degradation;1,4-Dichlorobenzene degradation;				585.680125827227	0.395277
ETHR_0216	255689	257671	+	660	acsA	SACE_0219	acetoacetyl-CoA synthetase	COG0365I	Butanoate metabolism;				120.441291290832	0.468869
ETHR_0217	258383	258496	+	37	-	SACE_0220	hypothetical protein	-					9.80520882795816	0.454892
ETHR_0218	258892	259494	+	200	-	SACE_0221	hypothetical protein	-				307938	388.412659537265	0.4841
ETHR_0219	259491	260129	+	212	-	SACE_0222	hypothetical protein	-				307938	15.3419654760241	0.230044
ETHR_0220	260129	260545	+	138	-	SACE_0223	hypothetical protein	COG2391R				307938	7.34568304894624	0.52298
ETHR_0221	260705	260947	+	80	-	SACE_0224	hypothetical protein	-					33.8596221603596	0.464657
ETHR_0222	261081	261866	+	261	-	SACE_0225	putative 3-oxoacyl-(acyl carrier protein) reductase	COG1028IQR	Fatty acid biosynthesis;Biosynthesis of unsaturated fatty acids;				109.56183989586	0.360961
ETHR_0223	261926	262123	-	65	-	SACE_0226	hypothetical protein	-					11558.5871213851	0.186131
ETHR_0224	262501	262971	-	156	-	SACE_0227	YbaK/prolyl-tRNA synthetase associated region	COG2606S					153.139805583672	0.481521
ETHR_0225	263369	264562	+	397	-	SACE_0228	chloramphenicol resistance protein	COG2814G					66.7281248478506	0.413013
ETHR_0226	264706	265911	-	401	cypA	SACE_0229	cytochrome P450-like enzyme	COG2124Q	gamma-Hexachlorocyclohexane degradation;Naphthalene and anthracene degradation;Limonene and pinene degradation;Phenylpropanoid biosynthesis;			307939	68.1830212551991	0.451704
ETHR_0227	265942	266640	-	232	-	SACE_0230	putative HTH-type transcriptional regulator	COG1309K				307939	235.566334533101	0.0666667
ETHR_0228	267071	268033	-	320	tyrA	SACE_0231	prephenate dehydrogenase	COG0287E	Phenylalanine, tyrosine and tryptophan bios;Novobiocin biosynthesis;				29.0302232524369	0.465593
ETHR_0229	267591	268649	+	352	-	SACE_0232	hypothetical protein	-				307940	1611.12839458071	0.435753
ETHR_0230	268646	269113	+	155	-	SACE_0233	CMP/dCMP deaminase, zinc-binding	COG0590FJ	Pyrimidine metabolism;			307940	58.7175474485874	0.465803
ETHR_0231	269296	269838	+	180	-	SACE_0234	ECF subfamily RNA polymerase sigma factor	COG1595K				307941	35.0664951582119	0.464657
ETHR_0232	270237	272045	+	602	-	SACE_0235	putative large secreted protein	COG2374R					290.349770986415	0.14057
ETHR_0233	272089	272583	-	164	-	SACE_0236	hypothetical protein	-				307942	51.7151494349849	0.464657
ETHR_0234	272580	273335	-	251	-	SACE_0237	glycerophosphoryl diester phosphodiesterase	COG0584C				307942	10.9501403925823	0.32759
ETHR_0235	276538	276768	+	76	-	SACE_0252	hypothetical protein	-				307945	16.8166663360309	0.464657
ETHR_0236	276786	278606	-	606	-	SACE_0253	peptidase S9, prolyl oligopeptidase active site region	COG1506E					7.63261684161846	0.465593
ETHR_0237	278734	279084	+	116	-	SACE_0254	hypothetical protein	COG0718S				307946	112.871260847199	0.522363
ETHR_0238	279116	279688	+	190	recR	SACE_0255	recombination protein RecR	COG0353L	Homologous recombination;			307946	11.619185722828	0.468768
ETHR_0239	280036	280560	+	174	-	SACE_0256	hypothetical protein	COG0572F,COG1121P					2.05655060357226	0.438945
ETHR_0240	280782	282398	+	538	-	SACE_0257	dipeptide ABC transporter substrate-binding protein	COG0747E	ABC transporters - General;				2299.78587309801	0.271728
ETHR_0241	282555	283529	+	324	-	SACE_0258	oligopeptide/dipeptide ABC transporter, permease protein	COG0601EP	ABC transporters - General;			307947	351.168845858864	0.319327
ETHR_0242	283543	284469	+	308	appCC	SACE_0259	oligopeptide ABC transporter (permease)	COG1173EP	ABC transporters - General;			307947	195.142562097881	0.425151
ETHR_0243	284487	285479	+	330	-	SACE_0260	oligopeptide ABC transporter ATP-binding protein	COG0444EP	ABC transporters - General;			307947	344.601562660296	0.346724
ETHR_0244	285600	286706	+	368	-	SACE_0261	oligopeptide ABC transporter ATP-binding protein	COG4608E	ABC transporters - General;			307948	32.7011986281224	0.464657
ETHR_0245	286733	286936	+	67	-	SACE_0262	hypothetical protein	-				307948	37.019599962235	0.465593
ETHR_0246	286973	287869	-	298	-	SACE_0263	amino acid ABC transporter	COG0697GER					94.5780583621907	0.524731
ETHR_0247	287964	288860	+	298	-	SACE_0264	LysR family transcriptional regulator	COG0583K					11.604906058455	0.319327
ETHR_0248	288868	290382	-	504	-	SACE_0265	two component system histidine kinase	COG0642T				307949	37.8358339895517	0.464657
ETHR_0249	290406	291074	-	222	-	SACE_0266	two-component system response regulator	COG0745TK				307949	7.66577812240623	0.411259
ETHR_0250	291177	291371	-	64	-	SACE_0267	hypothetical protein	-				307950	63.9602408426112	0.464657
ETHR_0251	291368	292219	-	283	-	SACE_0268	XRE family transcriptional regulator	COG1396K				307950	14.2087887696865	0.354217
ETHR_0252	292335	292631	+	98	-	SACE_0269	hypothetical protein	-					65.2646517423849	0.465593
ETHR_0253	292657	294297	-	546	-	SACE_0270	hypothetical protein	-				307951	911.110694315158	0.156657
ETHR_0254	294273	294434	-	53	-	SACE_0271	hypothetical protein	-				307951	1260.3931595279	0.271673
ETHR_0255	295271	295957	+	228	-	SACE_0273	integral membrane protein	COG0586S					50.3959581484701	0.359371
ETHR_0256	296163	297953	-	596	leuA	SACE_0274	2-isopropylmalate synthase	COG0119E	Valine, leucine and isoleucine biosynthesis;Pyruvate metabolism;				313.867416349505	0.3508
ETHR_0257	298222	298503	+	93	-	SACE_0275	hypothetical protein	-					35.3752271487347	0.387814
ETHR_0258	298772	299146	+	124	-	SACE_0276	hypothetical protein	-					48.4386606541331	0.330786
ETHR_0259	299071	299490	-	139	-	SACE_0277	hypothetical protein	-					7.81381630732353	0.273333
ETHR_0260	299748	299960	+	70	-	SACE_0278	hypothetical protein	-					36.0409753762005	0.483671
ETHR_0261	299975	301126	-	383	-	SACE_0279	kynureninase (kyurenine hydrolase)	COG3844E	Tryptophan metabolism;				67.2877605141299	0.464657
ETHR_0262	301299	301955	-	218	tdsD	SACE_0280	nitroreductase family protein	COG0778C				307952	15.5627948599698	0.19895
ETHR_0263	301972	303192	-	406	-	SACE_0281	integral membrane protein	COG5542S				307952	14.7440633681748	0.259019
ETHR_0264	303502	304767	+	421	lysC,ask	SACE_0282	aspartate kinase	COG0527E	Glycine, serine and threonine metabolism;Lysine biosynthesis;			307953	420.888319225636	0.464657
ETHR_0265	304767	305843	+	358	-	SACE_0283	aspartate-semialdehyde dehydrogenase, USG-1 related	COG0136E	Glycine, serine and threonine metabolism;Lysine biosynthesis;			307953	130.736746575943	0.446852
ETHR_0266	305977	306906	-	309	-	SACE_0284	thioredoxin-disulfide reductase	COG0492O	Pyrimidine metabolism;				1.64975502893631	0.446295
ETHR_0267	307009	307500	+	163	-	SACE_0285	MarR family transcriptional regulator	COG1846K					100.491535958832	0.465593
ETHR_0268	307635	308189	+	184	-	SACE_0286	hypothetical protein	COG4636S					119.707422844924	0.234451
ETHR_0269	308305	308796	-	163	-	SACE_0287	starvation-response DNA binding protein	COG0783P				307954	470.402386708103	0.238477
ETHR_0270	308872	309429	-	185	-	SACE_0288	NADPH-dependent FMN reductase family protein	COG0431R				307954	36.1437041335714	0.410045
ETHR_0271	309588	310787	+	399	-	SACE_0289	transposase, IS891/IS1136/IS1341	COG0675L					107.422804141639	0.465593
ETHR_0272	310937	312013	+	358	-	SACE_0290	alpha/beta hydrolase fold-3	COG0657I					325.616606275739	0.481521
ETHR_0273	312126	312605	-	159	-	SACE_0291	cytidine/deoxycytidylate deaminase, zinc-binding region	COG0590FJ					48.3811300204672	0.493087
ETHR_0274	312702	315170	-	822	-	SACE_0292	LuxR family transcriptional regulator	COG2771K					3.97553712889064	0.464731
ETHR_0275	315350	316612	-	420	dnaK	SACE_0293	chaperone protein HscC	COG0443O					92.229806877294	0.333916
ETHR_0276	317021	318484	+	487	-	SACE_0294	PE-PGRS family protein	-					7392.8064864626	0.468869
ETHR_0277	318709	320520	+	603	iniA	SACE_0295	isoniazid inductible gene protein IniA	COG0699R				307955	74.2753493667515	0.464657
ETHR_0278	320517	321983	+	488	-	SACE_0296	isoniazid inductible gene protein IniC	COG0699R				307955	35.4836878898042	0.464657
ETHR_0279	322166	323380	-	404	-	SACE_0297	monooxygenase, FAD-binding	COG0654HC				307956	43.7291899073453	0.131586
ETHR_0280	323401	323928	-	175	-	SACE_0298	hypothetical protein	COG1309K				307956	50.2552317187666	0.464657
ETHR_0281	324320	324466	-	48	-	SACE_0299	hypothetical protein	-					65.1790466632719	0.464657
ETHR_0282	324716	325573	+	285	-	SACE_0300	XRE family transcriptional regulator	COG1396K					349.304544839894	0.44533
ETHR_0283	325563	325751	+	62	-	SACE_0301	hypothetical protein	-					292.327371093715	0.464657
ETHR_0284	325853	327307	-	484	katA	SACE_0302	catalase	COG0753P	Tryptophan metabolism;Methane metabolism;				909.014886077737	0.265191
ETHR_0285	327791	328354	-	187	-	SACE_0303	TetR family transcriptional regulator	COG1309K					2.72973508441797	0.464657
ETHR_0286	328393	328896	+	167	-	SACE_0304	MarR family transcriptional regulator	COG0454KR					4.64111143515797	0.467405
ETHR_0287	328918	329325	-	135	-	SACE_0305	hypothetical protein	-					7.49011371861392	0.326409
ETHR_0288	329439	331223	-	594	bga	SACE_0306	beta-galactosidase	COG1874G	Galactose metabolism;N-Glycan degradation;Glycosaminoglycan degradation;Glycerolipid metabolism;Sphingolipid metabolism;Glycosphingolipid biosynthesis - ganglioser;Glycan structures - degradation;				8.24885991175638	0.460267
ETHR_0289	331567	332100	+	177	-	SACE_0307	hypothetical protein	COG0500QR				307957	201.021051713511	0.0659498
ETHR_0290	332103	332630	+	175	-	SACE_0308	hypothetical protein	-				307957	161.924168839679	0.464657
ETHR_0291	332864	334693	-	609	-	SACE_0309	peptide hydrolase	COG1506E					28.7713949555869	0.464657
ETHR_0292	334763	335578	-	271	-	SACE_0310	methyltransferase	COG0500QR					199.00175323105	0.19895
ETHR_0293	336000	336962	-	320	-	SACE_0311	metallophosphoesterase	COG1408R					21.3348786062425	0.418346
ETHR_0294	337048	337518	+	156	-	SACE_0312	GatB/YqeY	COG1610S					41.7016527806235	0.464731
ETHR_0295	337584	338285	-	233	-	SACE_0313	FAD-binding 9, siderophore-interacting domain-containing protein	COG2375P					219.164506529254	0.468028
ETHR_0296	338491	341001	-	836	pon1	SACE_0314	penicillin binding protein (class A)	COG0744M					3649.6290735763	0.464657
ETHR_0297	341270	341509	+	79	wblA	SACE_0315	transcriptional regulator	-					152.045235506442	0.357323
ETHR_0298	341627	342766	-	379	-	SACE_0316	putative anion-transporting ATPase	COG0003P				307958	32.6528514836273	0.428531
ETHR_0299	342763	343764	-	333	-	SACE_0317	anion transporter ATPase	COG0003P	Starch and sucrose metabolism;Folate biosynthesis;			307958	299.700648814089	0.464657
ETHR_0300	343821	344072	-	83	-	SACE_0318	hypothetical protein	-				307958	102.015244602164	0.464657
ETHR_0301	344196	344330	+	44	-	SACE_0319	hypothetical protein	-				307959	106.270312605689	0.481025
ETHR_0302	344332	344790	+	152	-	SACE_0320	endoribonuclease L-PSP	COG0251J				307959	63.8235635989043	0.465593
ETHR_0303	345162	345737	+	191	-	SACE_0321	hypothetical protein	-				307960	22.4857236315716	0.0830022
ETHR_0304	345812	346996	+	394	-	SACE_0322	hypothetical protein	-				307960	83.1735866404614	0.464657
ETHR_0305	347045	348547	-	500	-	SACE_0323	hypothetical protein	COG0673R					38.3701078321693	0.464657
ETHR_0306	348267	348875	+	202	-	SACE_0324	NUDIX hydrolase	COG0494LR				307961	28.5264478107062	0.497306
ETHR_0307	348875	349702	+	275	-	SACE_0325	metallo-beta-lactamase superfamily protein	COG0491R				307961	38.661040993382	0.464657
ETHR_0308	349712	350533	-	273	-	SACE_0326	hypothetical protein	COG3217R				307962	160.666553007721	0.464657
ETHR_0309	350591	351685	-	364	dnaN	SACE_0327	DNA polymerase III beta subunit	COG0592L	Purine metabolism;Pyrimidine metabolism;DNA replication;Mismatch repair;Homologous recombination;			307962	1.65868299238418	0.464657
ETHR_0310	352156	353337	-	393	-	SACE_0328	ABC transporter integral membrane protein	COG0477GEPR					19.9340849352255	0.499003
ETHR_0311	354278	354847	-	189	-	SACE_0329	Crp/FNR family transcriptional regulator	COG0664T					234.7768198763	0.465593
ETHR_0312	355044	355259	-	71	-	SACE_0330	hypothetical protein	-					165.792207820945	0.353967
ETHR_0313	355516	356253	+	245	nth	SACE_0331	putative endonuclease III	COG0177L	Base excision repair;			307963	43.8051474745759	0.484071
ETHR_0314	356250	356888	+	212	-	SACE_0332	redoxin	COG0526OC				307963	16.6571292139407	0.546441
ETHR_0315	356912	357601	+	229	-	SACE_0333	NUDIX hydrolase	COG0494LR				307963	40.2762406041754	0.481521
ETHR_0316	357701	358882	+	393	-	SACE_0334	putative membrane-associated serine protease	COG0265O					4.90277668861721	0.464657
ETHR_0317	358920	359432	-	170	-	SACE_0335	hypothetical protein	-				307964	256.020928200914	0.442907
ETHR_0318	359510	360748	-	412	-	SACE_0336	putative sodium/proton antiporter	COG3004P				307964	30.5261901505746	0.464657
ETHR_0319	360936	362918	-	660	acsA	SACE_0337	acetyl-CoA synthetase	COG0365I	Glycolysis / Gluconeogenesis;Pyruvate metabolism;Propanoate metabolism;Reductive carboxylate cycle (CO2 fixation);				119.465504744941	0.465593
ETHR_0320	363135	363893	+	252	-	SACE_0338	hypothetical protein	-					37.310136182738	0.578646
ETHR_0321	364024	364959	+	311	-	SACE_0339	inosine-uridine preferring nucleoside hydrolase	COG1957F	Purine metabolism;Nicotinate and nicotinamide metabolism;				10.7951440816539	0.461365
ETHR_0322	364967	365428	-	153	-	SACE_0340	lyase	COG0346E				307965	27.1966698682358	0.504822
ETHR_0323	365465	365914	-	149	ptlR	SACE_0341	AraC family transcription regulator	COG2207K				307965	8.06616077772434	0.343348
ETHR_0324	366003	367349	-	448	-	SACE_0342	mandelate racemase/muconate lactonizing enzyme	COG4948MR	Ascorbate and aldarate metabolism;			307966	14.1396874356277	0.284361
ETHR_0325	367372	368949	-	525	-	SACE_0343	aldehyde dehydrogenase (NAD+)	COG1012C	Glycolysis / Gluconeogenesis;Ascorbate and aldarate metabolism;Fatty acid metabolism;Bile acid biosynthesis;Urea cycle and metabolism of amino groups;Valine, leucine and isoleucine degradation;Lysine degradation			307966	15.8293406915085	0.464657
ETHR_0326	368951	369880	-	309	dapA	SACE_0344	5-dehydro-4-deoxyglucarate dehydratase	COG0329EM	Ascorbate and aldarate metabolism;			307966	21.1271609367965	0.447967
ETHR_0327	369880	371244	-	454	-	SACE_0345	anion/cation symporter	COG0477GEPR				307966	25.470739569242	0.290425
ETHR_0328	371399	372274	+	291	-	SACE_0346	LysR family transcriptional regulator	COG0583K				307967	4.2211572734956	0.386572
ETHR_0329	372356	372841	+	161	-	SACE_0347	acetyltransferase	COG0454KR				307967	14.2025603602831	0.465593
ETHR_0330	372900	373808	+	302	-	SACE_0348	LysR family transcriptional regulator	COG0583K				307967	25.7269518498365	0.411259
ETHR_0331	373896	374420	+	174	-	SACE_0349	cysteine dioxygenase type I	COG5553R					226.126047934737	0.282795
ETHR_0332	374427	375215	-	262	-	SACE_0350	hypothetical protein	-					3.87330332338047	0.186131
ETHR_0333	375445	376290	-	281	estC	SACE_0351	esterase	COG0596R		SNP006		307968	28.3702947122572	0.122074
ETHR_0334	376333	377250	-	305	murQ	SACE_0352	N-acetylmuramic acid-6-phosphate etherase	COG2103R				307968	86.608036511858	0.465593
ETHR_0335	377247	378173	-	308	-	SACE_0353	transcriptional regulator	COG1737K				307968	68.2650751157497	0.465803
ETHR_0336	378357	379985	+	542	-	SACE_0354	hypothetical protein	-				307969	17.0285691378613	0.480563
ETHR_0337	379982	381763	+	593	-	SACE_0355	hypothetical protein	-				307969	48.2353331449387	0.211373
ETHR_0338	381639	382211	-	190	-	SACE_0356	putative hydrolase	COG4319S					3.96222260461454	0.464657
ETHR_0339	382256	382759	-	167	-	SACE_0357	hypothetical protein	COG3832S					11.8441451054146	0.464657
ETHR_0340	382797	383339	+	180	-	SACE_0358	hypothetical protein	COG1853R					28.2632730586772	0.464688
ETHR_0341	383391	383783	-	130	-	SACE_0359	pyridoxamine 5'-phosphate oxidase-related,FMN-binding protein	-					1162.11144687539	0.13358
ETHR_0342	384111	384647	-	178	-	SACE_0360	hypothetical protein	COG0286V				307970	12.4970247271596	0.468268
ETHR_0343	384705	386414	-	569	blaA1	SACE_0361	beta-lactamase	COG1680V				307970	57.9489349305506	0.465593
ETHR_0344	386453	387691	-	412	ybbC,yzbB	SACE_0362	hypothetical protein	COG3876S				307970	156.558515843039	0.465593
ETHR_0345	387721	389454	-	577	nagA	SACE_0363	beta-N-acetylglucosaminidase (putative secreted protein)	COG1472G	N-Glycan degradation;Aminosugars metabolism;Glycosaminoglycan degradation;Glycosphingolipid biosynthesis - globoserie;Glycosphingolipid biosynthesis - ganglioser;Glycan structures - degradation;			307970	371.502979894398	0.454022
ETHR_0346	390812	391651	-	279	-	SACE_0365	HAD family hydrolase	COG0560E					24.2628859170193	0.493337
ETHR_0347	392159	393319	+	386	minD2	SACE_0366	septum site determining protein	COG0107E				307971	29.7749288329165	0.545682
ETHR_0348	393340	394473	+	377	-	SACE_0367	type II secretion system protein E	COG4962U	Type II secretion system;			307971	2.1932170905104	0.464657
ETHR_0349	394467	395270	+	267	-	SACE_0368	type II secretion system protein	COG4965U				307971	140.717299672424	0.468768
ETHR_0350	396143	396574	+	143	-	SACE_0369	type II secretion system protein	-				307972	31.915082765423	0.377
ETHR_0351	396630	396866	+	78	-	SACE_0370	hypothetical protein	-				307972	116.207027773203	0.475735
ETHR_0352	397741	398103	+	120	-	SACE_0371	membrane spanning protein	-					14.7587913942694	0.464657
ETHR_0353	399101	399757	+	218	-	SACE_0372	hypothetical protein	-					255.704838586377	0.433565
ETHR_0354	399874	402246	-	790	-	SACE_0373	DEAD/DEAH box helicase-like	COG1205R					98.8973807863552	0.417833
ETHR_0355	402457	402957	+	166	-	SACE_0374	hypothetical protein	-					14.4538444894382	0.411175
ETHR_0356	403374	405749	+	791	hppA	SACE_0375	membrane-bound proton-translocating pyrophosphatase	COG3808C	Oxidative phosphorylation;				143.440444954398	0.354217
ETHR_0357	405919	406503	+	194	-	SACE_0376	hypothetical protein	-					113.711410852096	0.470595
ETHR_0358	406871	409639	+	922	topA	SACE_0377	DNA topoisomerase I	COG0550L,COG1754R				307973	146.589049206596	0.464657
ETHR_0359	409709	410059	+	116	-	SACE_0378	hypothetical protein	-				307973	39.520306809419	0.464657
ETHR_0360	410102	411313	+	403	holB	SACE_0379	DNA polymerase III, delta' subunit	COG0470L	Purine metabolism;Pyrimidine metabolism;DNA replication;Mismatch repair;Homologous recombination;			307973	86.3991367726817	0.465593
ETHR_0361	411432	412190	-	252	kduD	SACE_0380	2-deoxy-D-gluconate 3-dehydrogenase	COG1028IQR	Pentose and glucuronate interconversions;				14.9536937631839	0.464657
ETHR_0362	412371	413756	-	461	-	SACE_0381	hypothetical protein	-					65.5267249748163	0.464657
ETHR_0363	414192	414959	+	255	cpdA	SACE_0382	cyclic nucleotide phosphodiesterase	COG1409R					13.6118037129927	0.432208
ETHR_0364	414965	415405	-	146	-	SACE_0383	hypothetical protein	-					31.4744670321855	0.465593
ETHR_0365	415477	416088	+	203	-	SACE_0384	TetR family transcriptional regulator	COG1309K					5.30965553709659	0.468768
ETHR_0366	416153	418156	-	667	mrcB	SACE_0385	membrane carboxypeptidase, penicillin-binding protein	COG0744M					65.2159143854049	0.464657
ETHR_0367	418395	419213	+	272	-	SACE_0386	hypothetical protein	-					716.680230977616	0.0528736
ETHR_0368	419378	420094	+	238	-	SACE_0387	hypothetical protein	-					421.134838586845	0.465803
ETHR_0369	420278	422944	-	888	-	SACE_0388	pyruvate, water dikinase	COG0574G	Pyruvate metabolism;Reductive carboxylate cycle (CO2 fixation);				0.793451306905475	0.465593
ETHR_0370	423204	423746	+	180	-	SACE_0389	MarR family transcriptional regulator	COG1846K				307974	254.784839977658	0.235549
ETHR_0371	423746	425362	+	538	-	SACE_0390	major facilitator superfamily multidrug transporter	COG0477GEPR				307974	131.322142354021	0.434723
ETHR_0372	425521	426009	-	162	ppa	SACE_0391	putative inorganic pyrophosphatase	COG0221C	Oxidative phosphorylation;				461.96708505193	0.242222
ETHR_0373	426247	430041	+	1264	-	SACE_0392	hypothetical protein	COG2027M					117.660504471789	0.485591
ETHR_0374	430230	431198	+	322	-	SACE_0393	hypothetical protein	COG5282S					3.68694118885077	0.484856
ETHR_0375	431491	432483	+	330	-	SACE_0394	cell cycle protein MesJ	COG0037D					32.9601311649485	0.465593
ETHR_0376	432567	433124	+	185	hpt	SACE_0395	hypoxanthine-guanine phosphoribosyltransferase	COG0634F	Purine metabolism;Drug metabolism - other enzymes;				122.055138613059	0.464657
ETHR_0377	433374	435761	+	795	ftsH	SACE_0396	putative cell division protein	COG0465O				307975	135.152753720637	0.464657
ETHR_0378	435835	436476	+	213	folE	SACE_0397	GTP cyclohydrolase I	COG0302H	Folate biosynthesis;			307975	195.833523855508	0.503407
ETHR_0379	436515	437324	+	269	folP	SACE_0398	7,8-dihydropteroate synthase (partial match)	COG0294H	Folate biosynthesis;			307975	25.2460771028805	0.464657
ETHR_0380	437317	437706	+	129	folX	SACE_0399	dihydroneopterin aldolase	COG1539H	Folate biosynthesis;			307975	33.4773037430941	0.396956
ETHR_0381	437728	438231	+	167	folK	SACE_0400	2-amino-4-hydroxy-6-hydroxymethyldihydropteridine pyrophosphokinase	COG0801H	Folate biosynthesis;			307975	16.529904456404	0.390516
ETHR_0382	438290	439234	-	314	-	SACE_0401	MerR family transcriptional regulator	COG0789K					13.2436568358006	0.476539
ETHR_0383	439352	439816	+	154	-	SACE_0402	hypothetical protein	-					11.0290060005273	0.465593
ETHR_0384	439999	441243	+	414	-	SACE_0403	hypothetical protein	-				307976	394.842400874478	0.485301
ETHR_0385	441297	443003	+	568	-	SACE_0404	putative integral membrane protein	COG2339S				307976	29.9386949454015	0.465593
ETHR_0386	443232	444062	+	276	-	SACE_0405	NAD-dependent glycerol-3-phosphate dehydrogenase-like protein	COG5495S				307977	106.402301552468	0.464657
ETHR_0387	444133	445041	+	302	panC	SACE_0406	pantoate--beta-alanine ligase	COG0414H	beta-Alanine metabolism;Pantothenate and CoA biosynthesis;			307977	39.5419018242961	0.469491
ETHR_0388	445094	445585	+	163	panD	SACE_0407	aspartate 1-decarboxylase precursor	COG0853H	Alanine and aspartate metabolism;beta-Alanine metabolism;			307978	14.1094210737979	0.465593
ETHR_0389	445642	446439	+	265	-	SACE_0408	accessory factor Bvg	COG1521K	Pantothenate and CoA biosynthesis;			307978	55.9327700953567	0.464657
ETHR_0390	446529	448052	+	507	lysS	SACE_0409	lysyl-tRNA synthetase class II	COG1190J	Lysine biosynthesis;Aminoacyl-tRNA biosynthesis;				7.95184490425859	0.462722
ETHR_0391	448220	448570	+	116	lsr2	SACE_0410	iron-regulated LSR2 protein precursor	-					153.501965238705	0.464657
ETHR_0392	449052	450122	+	356	fepD	SACE_0411	putative ferrichrome transport system permease protein	COG0609P	ABC transporters - General;			307979	412.451937409231	0.464657
ETHR_0393	450119	451204	+	361	fepG	SACE_0412	Fe(3+) enterobactin transport system permease protein	COG0609P	ABC transporters - General;			307979	203.012519257349	0.395277
ETHR_0394	451201	452055	+	284	fepC	SACE_0413	Fe(3+) enterobactin transport ATP-binding protein	COG1120PH				307979	276.521698300191	0.440288
ETHR_0395	452334	453764	+	476	clpC	SACE_0414	putative ATP-dependent Clp protease	COG0542O		IN001			49.1091446719457	0.446852
ETHR_0396	453757	454896	+	379	clpC		putative ATP-dependent Clp protease	COG0543O		IN002
ETHR_0397	454961	456370	-	469	tnp	SACE_0415	transposase, ISlxx5	COG2826L		IN003			54.3846207720292	0.485996
ETHR_0398	456678	457451	+	257	ORFL4	SACE_0416	transposase, ISlxx1-degenerated	COG4584L		IN004			49.9991424534731	0.485719
ETHR_0399	457889	458656	+	255	tpase1	SACE_0417	transposase	COG1484L					103.510906323925	0.496765
ETHR_0400	458989	460065	-	358	-	SACE_0418	FAD-dependent pyridine nucleotide-disulphide oxidoreductase	COG0446R,COG1252C					192.65372809637	0.484686
ETHR_0401	460163	460666	+	167	-	SACE_0419	putative transcriptional regulator	COG1846K					129.053699993228	0.464657
ETHR_0402	460852	461637	-	261	-	SACE_0420	hypothetical protein	COG0586S					20.9949671025691	0.415914
ETHR_0403	461800	464925	+	1041	-	SACE_0421	putative transcriptional regulator	COG0457R,COG3903R					10.7252010691269	0.0898204
ETHR_0404	465285	465521	+	78	-	SACE_0422	hypothetical protein	-					113.305066076832	0.102652
ETHR_0405	465821	466651	-	276	-	SACE_0423	multidrug ABC transporter permease	COG0842V	ABC transporters - General;			307980	108.781629666389	0.0723647
ETHR_0406	466648	467616	-	322	-	SACE_0424	ABC transporter ATP-binding protein	COG1131V	ABC transporters - General;			307980	94.2372409418907	0.194515
ETHR_0407	467746	468753	+	335	-	SACE_0425	endonuclease/exonuclease/phosphatase	COG3568R					27.0327619193691	0.464657
ETHR_0408	468825	469331	-	168	-	SACE_0426	MarR family transcriptional regulator	COG1846K					59.8601896779002	0.481356
ETHR_0409	469379	471001	+	540	-	SACE_0427	integral membrane protein	COG1289S					15.7183565267705	0.464657
ETHR_0410	471072	471371	-	99	-	SACE_0428	antibiotic biosynthesis monooxygenase	COG2329R				307981	138.396996611129	0.464657
ETHR_0411	471398	473338	-	646	-	SACE_0429	ABC-2 type transporter	COG1511S				307981	112.517545659302	0.480307
ETHR_0412	473335	474012	-	225	-	SACE_0430	ABC transporter ATP-binding protein	COG1120PH,COG1136V				307981	84.6924893823072	0.428872
ETHR_0413	474171	474698	-	175	-	SACE_0431	hypothetical protein	-				307982	4.20052655752283	0.465803
ETHR_0414	474702	475610	-	302	mutY	SACE_0432	A/G-specific adenine glycosylase	COG1194L	Base excision repair;			307982	25.4939718807931	0.464657
ETHR_0415	475669	476202	-	177	-	SACE_0433	plant-type carbonic anhydrase	COG0288P	Nitrogen metabolism;			307982	921.559800004211	0.315619
ETHR_0416	476338	476955	+	205	-	SACE_0434	hypothetical protein	-					146.718423315362	0.0659498
ETHR_0417	477008	478120	-	370	-	SACE_0435	DNA integrity scanning protein DisA	COG1623R				307983	5.65338278433616	0.468869
ETHR_0418	478117	479499	-	460	radA	SACE_0436	DNA repair protein RadA	COG1066O				307983	38.7207927887492	0.476539
ETHR_0419	479724	480338	-	204	-	SACE_0437	hypothetical protein	COG2847S					14.0963364521218	0.464657
ETHR_0420	480678	481166	+	162	-	SACE_0438	transcription regulator CarD	COG1329K				307984	72.9543916591085	0.464657
ETHR_0421	481194	481868	+	224	ispD	SACE_0439	4-diphosphocytidyl-2C-methyl-D-erythritol synthase	COG1211I	Biosynthesis of steroids;			307984	68.3742684056545	0.481521
ETHR_0422	481865	482341	+	158	ispF	SACE_0440	2-C-methyl-D-erythritol 2,4-cyclodiphosphate synthase	COG0245I	Biosynthesis of steroids;			307984	68.9422450731562	0.42552
ETHR_0423	482478	482627	+	49	-	SACE_0441	hypothetical protein	-					139.844239958354	0.343348
ETHR_0424	482838	483521	+	227	-	SACE_0442	HAD family hydrolase	COG1011R					705.667120187591	0.271673
ETHR_0425	483654	485048	+	464	cysS	SACE_0443	cysteinyl-tRNA synthetase	COG0215J	Cysteine metabolism;Aminoacyl-tRNA biosynthesis;	SNP007		307985	263.105582368859	0.465593
ETHR_0426	485054	486019	+	321	-	SACE_0444	tRNA/rRNA methyltransferase	COG0566J				307985	40.2859175332506	0.47675
ETHR_0427	486041	487093	-	350	-	SACE_0445	hypothetical protein	-					45.3798020432134	0.570054
ETHR_0428	487275	488708	+	477	algI	SACE_0446	alginate O-acetyltransferase	COG1696M				307986	64.6643348405932	0.494565
ETHR_0429	488737	489072	+	111	comA	SACE_0447	ComA	-				307986	7.30426327957213	0.464657
ETHR_0430	489252	489545	-	97	-	SACE_0448	hypothetical protein	-					84.4428851032688	0.4298
ETHR_0431	489835	490101	+	88	-	SACE_0449	hypothetical protein	-					3585.56892722285	0.321705
ETHR_0432	490259	491539	+	426	-	SACE_0450	hypothetical protein	-					18.4655567759274	0.344184
ETHR_0433	491540	492418	-	292	-	SACE_0451	ABC-type transporter, permease component	COG1108P				307987	8.62267052560792	0.465593
ETHR_0434	492415	493284	-	289	fhuC	SACE_0452	ABC transporter, ATP-binding protein	COG1121P				307987	35.8371840110141	0.470764
ETHR_0435	493313	494470	-	385	-	SACE_0453	ABC-type transporter	COG0803P				307987	74.1690723633388	0.476972
ETHR_0436	494648	495733	-	361	-	SACE_0454	sugar ABC transporter, ATP-binding protein	COG3839G	ABC transporters - General;				614.1626985255	0.464657
ETHR_0437	495920	497020	+	366	-	SACE_0455	LacI family transcriptional regulator	COG1609K					246.44399944804	0.465593
ETHR_0438	497105	498697	-	530	speE	SACE_0456	spermidine synthase	COG4262R	Urea cycle and metabolism of amino groups;Methionine metabolism;beta-Alanine metabolism;				31.5164791473409	0.475585
ETHR_0439	498794	499219	-	141	-	SACE_0457	hypothetical protein	-				307988	48.586205719442	0.443875
ETHR_0440	499266	500267	-	333	-	SACE_0458	hypothetical protein	-		SNP008		307988	22.5300596653651	0.464657
ETHR_0441	500264	500701	-	145	-	SACE_0459	hypothetical protein	-				307988	48.1788617520328	0.464657
ETHR_0442	500698	501327	-	209	-	SACE_0460	hypothetical protein	COG0259H				307988	108.543785653442	0.44533
ETHR_0443	501507	504053	-	848	-	SACE_0461	trehalose-phosphatase/glycoside hydrolase	COG1877G,COG3387G					55.4686366166289	0.417355
ETHR_0444	504211	505650	-	479	otsA	SACE_0462	trehalose-6-phosphate synthase	COG0380G	Starch and sucrose metabolism;				67.1758932765056	0.367987
ETHR_0445	505977	507428	-	483	-	SACE_0463	amino acid export carrier protein	COG2966S,COG3610S					193.756534106375	0.465593
ETHR_0446	507883	509229	-	448	int	SACE_0464	integrase (recombinase)	COG0582L					102.504032805705	0.464657
ETHR_0447	509628	510242	-	204	-	SACE_0465	hypothetical protein	-				307989	41.3276487330145	0.465593
ETHR_0448	510329	510559	-	76	-	SACE_0466	hypothetical protein	COG1910P				307989	188.03713683786	0.564802
ETHR_0449	510842	512308	-	488	-	SACE_0467	hypothetical protein	-					139.166841942155	0.478284
ETHR_0450	513399	513734	-	111	-	SACE_0468	hypothetical protein	-				307990	26.8444114052168	0.435212
ETHR_0451	513734	514111	-	125	-	SACE_0469	hypothetical protein	-				307990	77.2298665316115	0.464657
ETHR_0452	514117	514518	-	133	-	SACE_0470	hypothetical protein	COG0355C				307990	27.7339646251901	0.353742
ETHR_0453	514521	514766	-	81	-	SACE_0471	hypothetical protein	COG1910P				307990	116.333246496915	0.425151
ETHR_0454	515097	515339	+	80	-	SACE_0472	hypothetical protein	COG2186K					112.027179628851	0.454275
ETHR_0455	515351	515530	-	59	-	SACE_0473	hypothetical protein	-					181.617050014457	0.369163
ETHR_0456	515830	516810	+	326	-	SACE_0474	hypothetical protein	-					307.493382546803	0.464657
ETHR_0457	516812	517000	-	62	-	SACE_0475	hypothetical protein	-					70.9289921562175	0.445923
ETHR_0458	517682	517933	+	83	-	SACE_0476	hypothetical protein	-					35.2762402871595	0.225839
ETHR_0459	518703	518936	-	77	-	SACE_0477	hypothetical protein	-					120.681205248231	0.464657
ETHR_0460	519313	519591	+	92	-	SACE_0478	hypothetical protein	-					90.8962392253917	0.372538
ETHR_0461	519597	519722	-	41	-	SACE_0479	hypothetical protein	-				307991	76.8503660625804	0.464657
ETHR_0462	519695	520192	-	165	-	SACE_0480	hypothetical protein	-				307991	19.9779186801824	0.418552
ETHR_0463	520316	520675	+	119	-	SACE_0481	hypothetical protein	COG2141C					38.1250355107826	0.426986
ETHR_0464	521116	521844	+	242	-	SACE_0482	hydrolase	COG0265O,COG5640O					2967.54665522033	0.185599
ETHR_0465	522354	522755	+	133	ectA	SACE_0483	putative L-2,4-diaminobutyric acid acetyltransferase	COG0454KR	Glycine, serine and threonine metabolism;				719.703310813778	0.0426667
ETHR_0466	522889	524136	+	415	ectB	SACE_0484	diaminobutyrate--2-oxoglutarate aminotransferase	COG0160E	Glycine, serine and threonine metabolism;			307992	623.859866856002	0.130352
ETHR_0467	524168	524575	+	135	ectC	SACE_0485	L-ectoine synthase	-	Bile acid biosynthesis;Tyrosine metabolism;Benzoate degradation via hydroxylation;1- and 2-Methylnaphthalene degradation;Benzoate degradation via CoA ligation;Butanoate metabolism;Limonene and pinene degradation			307992	355.181167517273	0.0685897
ETHR_0468	524796	525698	+	300	ectD	SACE_0486	ectoine hydroxylase	COG0719O,COG5285Q	Glycine, serine and threonine metabolism;				114.089207563139	0.202604
ETHR_0469	526016	527050	-	344	draG	SACE_0487	ADP-ribosylglycohydrolase	COG1397O					52.219959514146	0.406465
ETHR_0470	527333	530218	+	961	-	SACE_0488	SARP family transcriptional regulator	COG0457R,COG0542O,COG3629T					53.0318792722919	0.464657
ETHR_0471	530751	531593	-	280	-	SACE_0489	GDSL family lipase	COG2755E					123.82884494427	0.388581
ETHR_0472	534034	534501	+	155	-	SACE_0491	hypothetical protein	-				307993	12.2929867109602	0.480036
ETHR_0473	534501	535232	+	243	-	SACE_0492	hypothetical protein	-				307993	26.8325504646544	0.495581
ETHR_0474	535375	535998	+	207	-	SACE_0493	hypothetical protein	-					1.93168565228651	0.467965
ETHR_0475	536175	536570	+	131	gcvH	SACE_0494	glycine cleavage system H protein	COG0509E					347.057622361626	0.253853
ETHR_0476	536593	537582	-	329	-	SACE_0495	ATPase, BadF/BadG/BcrA/BcrD type	COG2971G					13.4042819175563	0.476257
ETHR_0477	537762	538523	+	253	-	SACE_0496	3-oxoacyl-[acyl-carrier protein] reductase	COG1028IQR				307994	47.1186642977238	0.447977
ETHR_0478	538520	539362	+	280	-	SACE_0497	hypothetical protein	COG3618R				307994	108.337172390069	0.449263
ETHR_0479	539568	540617	-	349	glmS	SACE_0498	glucosamine-fructose-6-phosphate aminotransferase	COG2222M	Glutamate metabolism;Aminosugars metabolism;				40.7873352156123	0.465593
ETHR_0480	541430	542185	+	251	-	SACE_0500	GntR family transcriptional regulator	COG2188K					73.7837878422365	0.547222
ETHR_0481	542417	543445	+	342	-	SACE_0501	hypothetical protein	-					89.898259965643	0.465593
ETHR_0482	543553	544962	-	469	tnp	SACE_0502	transposase, ISlxx5	COG2826L					37.5642143500256	0.485301
ETHR_0483	545777	546910	+	377	-	SACE_0504	serine protease precursor	-					156.981546416954	0.426986
ETHR_0484	546978	547649	-	223	thiE	SACE_0505	thiamine-phosphate pyrophosphorylase	COG0352H	Thiamine metabolism;				76.4276301887036	0.477406
ETHR_0485	547855	548985	+	376	-	SACE_0506	amino acid oxidase flavoprotein ThiO, putative	COG0665E	Thiamine metabolism;			307995	420.182308479524	0.382141
ETHR_0486	548976	549176	+	66	ThiS	SACE_0507	thiamine-biosynthesis	COG2104H				307995	318.332313771312	0.354217
ETHR_0487	549182	549946	+	254	thiG	SACE_0508	thiazole synthase	COG2022H	Thiamine metabolism;			307995	260.113828405434	0.464657
ETHR_0488	550045	552030	-	661	-	SACE_0509	hypothetical protein	COG1289S					66.0365809054412	0.468768
ETHR_0489	552212	553078	-	288	thiD	SACE_0510	phosphomethylpyrimidine kinase	COG0351H	Thiamine metabolism;				200.858027474167	0.367987
ETHR_0490	553176	554819	-	547	thiC	SACE_0511	thiamine biosynthesis protein ThiC	COG0422H	Thiamine metabolism;	SNP009			1220.35609383144	0.0659498
ETHR_0491	555102	555671	+	189	-	SACE_0512	hypothetical protein	COG4636S				307996	273.762132679232	0.325894
ETHR_0492	555743	556327	+	194	-	SACE_0513	hypothetical protein	COG4636S				307996	71.4824327525143	0.445658
ETHR_0493	556356	556931	-	191	def	SACE_0514	putative polypeptide deformylase	COG0242J					40.5445331528428	0.354217
ETHR_0494	557090	557557	+	155	-	SACE_0515	hypothetical protein	-				307997	685.969656481829	0.464657
ETHR_0495	557557	558192	+	211	-	SACE_0516	glycoprotein	-				307997	816.68682787418	0.464657
ETHR_0496	558265	558522	+	85	-	SACE_0517	hypothetical protein	-				307997	16.1947598365277	0.464657
ETHR_0497	558596	559081	+	161	-	SACE_0518	hypothetical protein	-				307997	9.39382000651312	0.363736
ETHR_0498	559221	561458	-	745	-	SACE_0519	cell division protein CDC48	COG0464O					6.23511094815326	0.465593
ETHR_0499	561609	562550	-	313	pssA	SACE_0520	CDP-diacylglycerol--serine O-phosphatidyltransferase	COG1183I	Glycine, serine and threonine metabolism;Glycerophospholipid metabolism;			307998	26.9211727210836	0.464657
ETHR_0500	562547	563257	-	236	psd	SACE_0521	phosphatidylserine decarboxylase proenzyme	COG0688I	Glycine, serine and threonine metabolism;Glycerophospholipid metabolism;			307998	37.1445669526066	0.505762
ETHR_0501	564512	566482	-	656	-	SACE_0522	hypothetical protein	COG0501O				307999	24.8605548784715	0.476539
ETHR_0502	566548	567738	-	396	moaA3	SACE_0523	molybdopterin biosynthesis protein MoeA	COG0303H				307999	27.6239640630922	0.464657
ETHR_0503	567953	568636	+	227	-	SACE_0524	hypothetical protein	COG2013S					20.5624156907227	0.204943
ETHR_0504	568882	569085	+	67	-	SACE_0525	cold-shock DNA-binding domain-containing protein	COG1278K					2345.38787213102	0.363736
ETHR_0505	569489	570751	+	420	pknJ	SACE_0526	serine/threonine kinase	COG0515RTKL					59.7776397383689	0.464657
ETHR_0506	571320	572954	+	544	groEL	SACE_0527	chaperonin GroEL	COG0459O					1035.76685999011	0.386521
ETHR_0507	573166	573849	-	227	-	SACE_0528	putative copper homeostasis protein CutC	COG3142P					49.4818492833902	0.465593
ETHR_0508	574532	576511	+	659	-	SACE_0529	hypothetical protein	-					165.901191975754	0.409886
ETHR_0509	576516	576749	-	77	-	SACE_0530	hypothetical protein	COG1983KT				308000	15.7148692076436	0.427181
ETHR_0510	576830	577384	-	184	-	SACE_0531	hypothetical protein	-				308000	33.3296867940579	0.465593
ETHR_0511	577683	578069	+	128	-	SACE_0532	hypothetical protein	-					11.2368550177597	0.465593
ETHR_0512	578145	579020	+	291	-	SACE_0533	ATPase	COG0714R				308001	33.4611233483392	0.497058
ETHR_0513	579028	580122	+	364	-	SACE_0534	VWA containing CoxE-like protein	COG3552R				308001	89.8521637796586	0.480955
ETHR_0514	580142	581260	+	372	-	SACE_0535	xanthine dehydrogenase accessory factor	COG1975O				308001	29.5844577834361	0.491259
ETHR_0515	581428	581988	+	186	-	SACE_0536	carbon monoxide dehydrogenase small chain	COG2080C	Trinitrotoluene degradation;Methane metabolism;			308002	43.8426373057274	0.464657
ETHR_0516	581985	584423	+	812	-	SACE_0537	carbon monoxide dehydrogenase large subunit	COG1529C	Purine metabolism;			308002	48.6702955303277	0.465593
ETHR_0517	584420	585274	+	284	-	SACE_0538	carbon monoxide dehydrogenase medium subunit	COG1319C	Trinitrotoluene degradation;Methane metabolism;			308002	6.15373859516409	0.465593
ETHR_0518	585557	586438	+	293	-	SACE_0539	carbon monoxide dehydrogenase subunit G	COG3427S					25.91951744634	0.493191
ETHR_0519	586627	586887	+	86	-	SACE_0540	hypothetical protein	-					76.2550726738185	0.484522
ETHR_0520	587005	588000	-	331	menC	SACE_0541	O-succinylbenzoate synthase	COG4948MR	Ubiquinone biosynthesis;				1.09365487232832	0.471708
ETHR_0521	588104	588379	-	91	-	SACE_0542	XRE family transcriptional regulator	COG3655K				308003	14.6108711420642	0.525786
ETHR_0522	588379	588867	-	162	-	SACE_0543	transmembrane transport protein	-				308003	7.57282546869202	0.464657
ETHR_0523	589098	589691	-	197	-	SACE_0544	hypothetical protein	-					7.58678761065895	0.464657
ETHR_0524	589783	591444	-	553	-	SACE_0545	ATP-dependent DNA helicase	COG1061KL	Nucleotide excision repair;				12.9307517765805	0.464657
ETHR_0525	591588	591773	-	61	-	SACE_0546	hypothetical protein	COG0789K					154.31251648476	0.465593
ETHR_0526	591892	592146	+	84	-	SACE_0547	hypothetical protein	COG0171H					36.1699876270024	0.414611
ETHR_0527	592185	592694	-	169	-	SACE_0548	hypothetical protein	-					60.1569569392748	0.42552
ETHR_0528	592901	593638	+	245	-	SACE_0549	hypothetical protein	-					8.36692672078716	0.345928
ETHR_0529	593852	594652	+	266	-	SACE_0550	hypothetical protein	-					66.7229116119202	0.466655
ETHR_0530	594756	596351	+	531	mdlC	SACE_0551	benzoylformate decarboxylase	COG0028EH	Benzoate degradation via hydroxylation;Toluene and xylene degradation;				101.899046554094	0.393626
ETHR_0531	596831	597835	+	334	-	SACE_0552	membrane spanning protein	COG2311S					44.17005489257	0.462722
ETHR_0532	597922	598800	-	292	-	SACE_0553	nitrate ABC transporter, ATP-binding protein,putative	COG1116P				308004	184.640329153355	0.177381
ETHR_0533	598802	599599	-	265	-	SACE_0554	ABC transporter, permease component	COG0600P				308004	160.89901698067	0.468018
ETHR_0534	599670	600413	-	247	-	SACE_0555	ABC transporter, permease component	COG0600P				308004	206.237072724789	0.0266667
ETHR_0535	600439	601458	-	339	-	SACE_0556	ABC-type nitrate/sulfonate/bicarbonate transport systems-like protein	COG0715P	ABC transporters - General;			308004	638.009878721411	0.271673
ETHR_0536	602134	605520	+	1128	-	SACE_0557	sensor signal transduction histidine kinase	COG0642T				308005	464.986705065414	0.0307692
ETHR_0537	605541	605948	+	135	cvnB7	SACE_0558	hypothetical protein	COG2018R				308005	167.61476626666	0.441686
ETHR_0538	605980	606783	+	267	-	SACE_0559	hypothetical protein	-				308005	276.83242116311	0.396956
ETHR_0539	606764	607372	+	202	cvnD6	SACE_0560	ATP/GTP-binding protein	COG2229R				308005	249.409897506548	0.361158
ETHR_0540	607731	609980	-	749	-	SACE_0561	hypothetical protein	-					21.6580169998182	0.473367
ETHR_0541	610257	610442	+	61	-	SACE_0562	hypothetical protein	-					76.7291495006859	0.367987
ETHR_0542	610658	612112	+	484	-	SACE_0563	malate dehydrogenase (oxaloacetate-decarboxylating)	COG0281C	Pyruvate metabolism;			308006	86.2637368786374	0.449263
ETHR_0543	612134	612613	+	159	moaC	SACE_0564	molybdenum cofactor biosynthesis protein	COG0315H				308006	27.9904666657769	0.487001
ETHR_0544	612734	613837	+	367	-	SACE_0565	putative bifunctional molybdopterim biosynthesis protein	COG0314H,COG0521H,COG0574G					19.0469810293329	0.464657
ETHR_0545	614604	615209	-	201	-	SACE_0567	secreted protein	COG1652S					4259.96049165423	0.0850427
ETHR_0546	616686	616973	-	95	moaD2	SACE_0568	MoaD2	COG1977H				308007	137.614013065787	0.483258
ETHR_0547	616978	618027	-	349	moaA	SACE_0569	molybdenum cofactor biosynthesis protein A	COG2896H				308007	215.044236987979	0.468869
ETHR_0548	618219	618617	+	132	-	SACE_0570	molybdate ABC molybdate transporter substrate-binding protein	COG2005R				308008	122.068567603231	0.485301
ETHR_0549	618617	619378	+	253	-	SACE_0571	ABC transporter substrate-binding protein	COG0725P	ABC transporters - General;			308008	24.8108242670811	0.395489
ETHR_0550	619453	620214	+	253	-	SACE_0572	ABC transporter, putative molybdenum transport system	COG4149P	ABC transporters - General;			308008	42.4645969806896	0.464657
ETHR_0551	620255	621415	+	386	-	SACE_0573	ABC transporter, ATP-binding protein	COG1118P,COG3842E	ABC transporters - General;			308008	58.7086179171037	0.372319
ETHR_0552	621412	622206	+	264	-	SACE_0574	HAD family hydrolase	COG0647G				308008	43.5269520981382	0.464657
ETHR_0553	622216	622554	-	112	-	SACE_0575	hypothetical protein	-					48.3757612426344	0.28219
ETHR_0554	622646	623035	-	129	-	SACE_0576	hypothetical protein	COG3304S					16.5752350260888	0.45544
ETHR_0555	623227	624012	-	261	-	SACE_0577	phenazine biosynthesis PhzC/PhzF protein	COG0384R					17.000902239206	0.20796
ETHR_0556	624103	625719	+	538	-	SACE_0578	acyl-CoA synthetase	COG0318IQ	Fatty acid biosynthesis;				11.6618127579348	0.468768
ETHR_0557	625951	626196	+	81	-	SACE_0579	hypothetical protein	-				308009	27.2902071086105	0.465593
ETHR_0558	626193	627512	+	439	-	SACE_0580	hypothetical protein	-				308009	53.0307742225279	0.466435
ETHR_0559	628191	628955	+	254	-	SACE_0581	putative ATPase involved in chromosome partitioning	COG0455D					56.2397413134241	0.464657
ETHR_0560	629125	632931	+	1268	-	SACE_0582	FtsK/SpoIIIE family protein	COG1674D				308010	51.710612810599	0.493071
ETHR_0561	632975	633325	+	116	-	SACE_0583	hypothetical protein	-				308010	20.3238066338659	0.346196
ETHR_0562	633310	634281	+	323	-	SACE_0584	hypothetical protein	-				308010	186.708607927588	0.464657
ETHR_0563	634278	634718	-	146	-	SACE_0585	hypothetical protein	COG0317TK				308011	20.5818823576773	0.369163
ETHR_0564	634733	635278	-	181	-	SACE_0586	hypothetical protein	-				308011	89.4348164689415	0.464657
ETHR_0565	635330	638317	-	995	-	SACE_0587	hypothetical protein	-				308011	43.4409520365801	0.464657
ETHR_0566	638314	638661	-	115	-	SACE_0588	hypothetical protein	-				308011	302.085785995036	0.171255
ETHR_0567	638683	638988	-	101	-	SACE_0589	hypothetical protein	-				308011	579.350294839881	0.234053
ETHR_0568	639008	639340	-	110	-	SACE_0590	hypothetical protein	-				308011	658.988654971755	0.27392
ETHR_0569	639779	640732	-	317	-	SACE_0591	ribonucleotide-diphosphate reductase subunit beta	COG0208F	Purine metabolism;Pyrimidine metabolism;				1926.87947085932	0.348827
ETHR_0570	640852	641475	+	207	-	SACE_0592	haloacid dehalogenase-like hydrolase	COG0546R					37.2710372261013	0.360961
ETHR_0571	641417	641638	-	73	-	SACE_0593	hypothetical protein	-					24.7928618413026	0.485301
ETHR_0572	641910	642302	+	130	-	SACE_0594	cold-shock DNA-binding domain-containing protein	COG1278K					125.191193345886	0.465596
ETHR_0573	642574	643050	-	158	-	SACE_0595	hypothetical protein	-					49.266609252537	0.445063
ETHR_0574	643154	645064	-	636	-	SACE_0596	hypothetical protein	-					53.5789166156186	0.465593
ETHR_0575	645176	646318	-	380	-	SACE_0597	glutamine cyclotransferase precursor	COG3823O					19.2677178861423	0.464657
ETHR_0576	645878	646933	+	351	-	SACE_0598	hypothetical protein	-				308012	51.537085551101	0.481025
ETHR_0577	646930	649884	+	984	-	SACE_0599	HSP90 family heat shock protein	COG0326O				308012	46.3042143383655	0.494767
ETHR_0578	650530	651729	+	399	-	SACE_0600	putative DNA-binding protein	COG1396K					195.415216457072	0.301035
ETHR_0579	652442	654268	+	608	-	SACE_0601	multidrug ABC transporter, ATP-binding protein	COG1132V	ABC transporters - General;			308013	70.7524490556162	0.464657
ETHR_0580	654252	654713	+	153	-	SACE_0602	hypothetical protein	COG0454KR				308013	15.924536060653	0.465169
ETHR_0581	654710	657382	+	890	-	SACE_0603	hypothetical protein	COG0318IQ				308013	119.366657352925	0.464657
ETHR_0582	657379	659061	+	560	ilvB	SACE_0604	acetolactate synthase large subunit	COG0028EH	Valine, leucine and isoleucine biosynthesis;Butanoate metabolism;C5-Branched dibasic acid metabolism;Pantothenate and CoA biosynthesis;			308013	60.7131535388285	0.465269
ETHR_0583	659045	659602	+	185	-	SACE_0605	hypothetical protein	-				308013	32.624297535714	0.476539
ETHR_0584	659599	660747	+	382	fabF	SACE_0606	3-oxoacyl-[acyl-carrier-protein] synthase II	COG0304IQ				308013	9.37167973940827	0.445063
ETHR_0585	660741	661481	+	246	-	SACE_0607	hypothetical protein	COG0688I	Glycine, serine and threonine metabolism;Glycerophospholipid metabolism;			308013	6.56852375917109	0.464657
ETHR_0586	661478	662404	+	308	-	SACE_0608	hypothetical protein	COG1834E				308013	91.7212927519326	0.28219
ETHR_0587	662509	662796	-	95	-	SACE_0609	hypothetical protein	-					7.34894509775587	0.462722
ETHR_0588	662847	664307	+	486	-	SACE_0610	xanthine/uracil/vitamin C permease	COG2252R					13.9291689896118	0.524957
ETHR_0589	664402	664836	+	144	-	SACE_0611	MarR family transcriptional regulator	COG1846K				308014	245.702267130225	0.380936
ETHR_0590	664862	666202	+	446	-	SACE_0612	multidrug ABC transporter	COG0477GEPR				308014	115.089682148429	0.464657
ETHR_0591	666225	666758	-	177	-	SACE_0613	acetyltransferase	COG0454KR					60.241621314576	0.471739
ETHR_0592	667181	667828	+	215	-	SACE_0614	hypothetical protein	-				308015	193.890862884297	0.411259
ETHR_0593	667848	668207	+	119	-	SACE_0615	CopY family transcriptional regulator	COG3682K				308015	37.7136141788506	0.464657
ETHR_0594	668204	669145	+	313	-	SACE_0616	hypothetical protein	COG0501O				308015	44.3949288490799	0.503183
ETHR_0595	669188	669886	+	232	-	SACE_0617	DsbA-like thioredoxin domain-containing protein	COG1651O				308015	9.58020658037983	0.464657
ETHR_0596	669883	670743	+	286	-	SACE_0618	integral membrane cytochrome biogenesis protein	COG0785O		SNP010		308015	4.5368394319879	0.464657
ETHR_0597	670883	671512	-	209	sodF	SACE_0619	superoxide dismutase [Fe-Zn] 1 (FeSOD I)	COG0605P					655.169501799321	0.332741
ETHR_0598	671914	672858	+	314	-	SACE_0620	putative iron ABC transporter binding protein	COG0614P	ABC transporters - General;			308016	16.0589540960131	0.468347
ETHR_0599	672855	673868	+	337	-	SACE_0621	ABC iron transporter, permease component	COG0609P	ABC transporters - General;			308016	49.2697197820915	0.457294
ETHR_0600	673865	674653	+	262	fecC	SACE_0622	putative ABC transporter ATP-binding protein	COG1120PH	ABC transporters - General;			308016	12.2295845382901	0.411233
ETHR_0601	674791	676224	-	477	-	SACE_0623	hypothetical protein	-					673.927149513034	0.401261
ETHR_0602	676443	677378	-	311	mocA	SACE_0624	aldo/keto reductase family oxidoreductase	COG0667C				308017	72.3555524477824	0.348827
ETHR_0603	677443	678735	-	430	-	SACE_0625	Bcr/CflA subfamily drug resistance transporter	COG0477GEPR				308017	86.2113252730337	0.407343
ETHR_0604	678828	679691	+	287	-	SACE_0626	putative tRNA/rRNA methyltransferase	COG0566J	Androgen and estrogen metabolism;Histidine metabolism;Tyrosine metabolism;Tryptophan metabolism;Selenoamino acid metabolism;Naphthalene and anthracene degradation;			308018	10.9286857417045	0.464657
ETHR_0605	679696	680382	+	228	-	SACE_0627	hypothetical protein	-				308018	18.0630985439669	0.47002
ETHR_0606	680697	680924	+	75	-	SACE_0628	hypothetical protein	-					1.48334092193776	0.464657
ETHR_0607	681050	682006	-	318	-	SACE_0629	hypothetical protein	-					315.523665997965	0.418346
ETHR_0608	682286	683431	-	381	serC	SACE_0630	phosphoserine aminotransferase	COG1932HE	Glycine, serine and threonine metabolism;Vitamin B6 metabolism;				76.6839444073832	0.464657
ETHR_0609	683605	684222	-	205	-	SACE_0631	hypothetical protein	-				308019	96.7103114216977	0.336021
ETHR_0610	684283	684765	-	160	citA4	SACE_0632	citrate (Si) synthase	COG0372C	Citrate cycle (TCA cycle);Glyoxylate and dicarboxylate metabolism;			308019	90.343817792906	0.465593
ETHR_0611	684283	685413	-	376	citA	SACE_0633	citrate synthase	COG0372C	Citrate cycle (TCA cycle);Glyoxylate and dicarboxylate metabolism;	DEL002		308019	106.535533513592	0.468768
ETHR_0612	685712	686014	+	100	ureA	SACE_0634	urease gamma subunit protein	COG0831E	Urea cycle and metabolism of amino groups;Purine metabolism;Atrazine degradation;			308020	4536.29985977417	0.00888889
ETHR_0613	686061	686429	+	122	ureB	SACE_0635	urease beta subunit	COG0832E	Urea cycle and metabolism of amino groups;Purine metabolism;Atrazine degradation;			308020	3757.19621223127	0.00888889
ETHR_0614	686426	688153	+	575	ureC	SACE_0636	urease subunit alpha	COG0804E	Urea cycle and metabolism of amino groups;Purine metabolism;Atrazine degradation;			308020	2280.91267557942	0.0472727
ETHR_0615	688153	688854	+	233	ureF	SACE_0637	putative urease accessory protein	COG0830O				308020	2485.06256350446	0.0261905
ETHR_0616	688844	689590	+	248	ureG	SACE_0638	urease accessory protein	COG0378OK				308020	921.350638392081	0.0659498
ETHR_0617	689594	690361	+	255	ureD	SACE_0639	putative urease accessory protein	COG0829O				308020	376.273414425649	0.0659498
ETHR_0618	690527	691123	-	198	-	SACE_0640	putative integral membrane protein	COG3548S					21.4686844456542	0.464657
ETHR_0619	691441	692109	+	222	pdxH	SACE_0641	pyridoxamine 5'-phosphate oxidase	COG0259H	Vitamin B6 metabolism;				694.587366157671	0.113233
ETHR_0620	692280	693602	+	440	-	SACE_0642	major facilitator superfamily multidrug resistance protein	COG0477GEPR					87.1509628513941	0.464657
ETHR_0621	693740	695113	+	457	-	SACE_0643	cationic amino acid transporter	COG0531E					99.8004819321066	0.462722
ETHR_0622	695148	696074	+	308	yihR	SACE_0644	aldose-1-epimerase	COG2017G	Glycolysis / Gluconeogenesis;				34.3364399783533	0.464657
ETHR_0623	697123	698271	-	382	acd	SACE_0645	acyl-CoA dehydrogenase	COG1960I	Bile acid biosynthesis;Geraniol degradation;1- and 2-Methylnaphthalene degradation;				12.134742165107	0.464657
ETHR_0624	698429	699091	+	220	-	SACE_0646	TetR family transcriptional regulator	COG1309K				308021	44.0007384228721	0.286193
ETHR_0625	699088	700017	+	309	cscK	SACE_0647	ribokinase:carbohydrate kinase, PfkB	COG0524G	Fructose and mannose metabolism;Starch and sucrose metabolism;			308021	71.0896328454438	0.485591
ETHR_0626	700814	702118	+	434	-	SACE_0649	citrate synthase	COG0372C	Citrate cycle (TCA cycle);Glyoxylate and dicarboxylate metabolism;				233.747894640327	0.354217
ETHR_0627	702292	703104	-	270	cloP	SACE_0650	O-methyltransferase	-				308022	78.8114049570417	0.149128
ETHR_0628	703101	704369	-	422	cypA	SACE_0651	cytochrome P450-like enzyme	COG2124Q	gamma-Hexachlorocyclohexane degradation;Naphthalene and anthracene degradation;Limonene and pinene degradation;Phenylpropanoid biosynthesis;			308022	74.4717593486437	0.465593
ETHR_0629	704417	705568	-	383	iroB	SACE_0652	putative glucosyltransferase	COG1819GC		SNP011		308022	112.836482711105	0.395282
ETHR_0630	705584	706606	-	340	-	SACE_0653	hypothetical protein	COG0500QR				308022	230.134672480777	0.202604
ETHR_0631	707035	708210	-	391	-	SACE_0654	ABC transporter (permease) (Na+ exclusion)	COG1668CP	ABC transporters - General;			308023	25.4217976116378	0.354217
ETHR_0632	708207	709106	-	299	-	SACE_0655	ABC transporter, ATP-binding component	COG4152R	ABC transporters - General;			308023	65.2290286023684	0.214393
ETHR_0633	709238	709666	-	142	tnp9B	SACE_0656	IS4 family transposase	COG3293L					142.82651071975	0.508414
ETHR_0634	709717	710037	-	106	-	SACE_0657	IS1647-like transposase	COG3293L		SNP012			26.8871238402096	0.48365
ETHR_0635	710562	712142	-	526	glpD	SACE_0658	glycerol-3-phosphate dehydrogenase	COG0578C	Glycerophospholipid metabolism;				17.5652118274353	0.38763
ETHR_0636	712660	713391	-	243	-	SACE_0659	TetR family transcriptional regulator	COG1309K					154.047571785856	0.465593
ETHR_0637	713408	715057	+	549	-	SACE_0660	FAD linked oxidase-like	COG0277C	Ether lipid metabolism;				37.2513783015556	0.19895
ETHR_0638	715603	716940	+	445	-	SACE_0661	xanthine/uracil/vitamin C permease	COG2233F				308024	62.5509768427152	0.543925
ETHR_0639	716921	718273	+	450	-	SACE_0662	cytosine deaminase or related metal-dependent hydrolase	COG0402FR	Atrazine degradation;			308024	24.4073331675529	0.481521
ETHR_0640	718270	718977	+	235	-	SACE_0663	hypothetical protein	COG0730R				308024	30.8275837281187	0.484686
ETHR_0641	719100	720116	-	338	-	SACE_0664	LacI family transcription regulator	COG1609K					86.1148516777562	0.481133
ETHR_0642	720346	720858	+	170	-	SACE_0665	hypothetical protein	-					56.8333902825805	0.479098
ETHR_0643	720904	721293	-	129	-	SACE_0666	hypothetical protein	-				308025	40.9554651753088	0.468596
ETHR_0644	721286	724111	-	941	-	SACE_0667	cell divisionFtsK/SpoIIIE	COG1674D				308025	82.8937275448551	0.465593
ETHR_0645	724442	724693	-	83	-	SACE_0668	hypothetical protein	-				308026	262.999384321167	0.372538
ETHR_0646	724697	724957	-	86	-	SACE_0669	hypothetical protein	-				308026	234.173259021299	0.464657
ETHR_0647	725125	725952	-	275	-	SACE_0670	hypothetical protein	-					120.54646892821	0.436612
ETHR_0648	726663	727055	-	130	-	SACE_0672	hypothetical protein	-					318.119861237834	0.117413
ETHR_0649	727291	728094	-	267	-	SACE_0673	lipase	COG2267I	Glycerolipid metabolism;				62.667256949866	0.464657
ETHR_0650	728411	729013	-	200	-	SACE_0674	lipoprotein	-					262.721413991516	0.354237
ETHR_0651	729455	730243	+	262	-	SACE_0675	lysozyme M1 precursor	COG0739M,COG3757M					304.812713624931	0.445063
ETHR_0652	731100	732155	-	351	-	SACE_0677	copper resistance transporter	COG1276P					34.9130109280454	0.464657
ETHR_0653	733232	734173	+	313	-	SACE_0678	integral membrane protein	COG1966T				308027	161.95864529489	0.417667
ETHR_0654	734239	735405	+	388	-	SACE_0679	glycosyl transferase, group 1	COG0438M				308027	321.39196079696	0.464657
ETHR_0655	735587	735931	+	114	-	SACE_0680	hypothetical protein	-				308028	40.0363609191938	0.335062
ETHR_0656	735823	736692	+	289	-	SACE_0681	alpha/beta hydrolase fold	COG0596R				308028	196.828297130396	0.301035
ETHR_0657	737313	738449	+	378	-	SACE_0682	glycosyl transferase, group 1	COG0438M					121.307269669109	0.191954
ETHR_0658	738778	739494	-	238	-	SACE_0683	hypothetical protein	-					780.304405423919	0.423667
ETHR_0659	740018	741037	-	339	-	SACE_0684	AraC family transcriptional regulator	COG2207K					18.0493647834551	0.423653
ETHR_0660	741137	741934	+	265	-	SACE_0685	NmrA-like	COG0702MG					33.6733841208617	0.19895
ETHR_0661	742563	743369	-	268	-	SACE_0686	transposase for IS3518	COG2801L		SNP013		308029	233.500616017224	0.464657
ETHR_0662	743414	743737	-	107	-	SACE_0687	transposase for IS3517	COG2963L				308029	67.3171134524167	0.479823
ETHR_0663	743999	745591	-	530	-	SACE_0688	SSS family solute/sodium (Na+) symporter	COG4147R				308030	92.840632577645	0.301535
ETHR_0664	745588	745818	-	76	-	SACE_0689	hypothetical protein	COG3162S				308030	237.240402284553	0.259019
ETHR_0665	746732	750175	+	1147	-	SACE_0690	putative signal transduction histidine kinase membrane protein	COG0642T				308031	563.195779384782	0.457294
ETHR_0666	750258	750698	+	146	cvnB1	SACE_0691	hypothetical protein	COG2018R				308031	877.43515313284	0.464657
ETHR_0667	750766	751260	+	164	cvnC6	SACE_0692	hypothetical protein	-				308031	428.475219022608	0.464657
ETHR_0668	751241	751912	+	223	cvnD6	SACE_0693	ATP/GTP-binding protein	COG2229R				308031	386.265414816584	0.464657
ETHR_0669	752107	752745	-	212	-	SACE_0694	acetyltransferase	-					77.4821697956249	0.465593
ETHR_0670	753565	754389	-	274	-	SACE_0695	hypothetical protein	-					370.366976881847	0.268957
ETHR_0671	754478	755572	-	364	-	SACE_0696	hypothetical protein	-				308032	33.8066307378619	0.465593
ETHR_0672	755612	755932	-	106	-	SACE_0697	ArsR family transcriptional regulator	COG0640K				308032	65.1178855056245	0.0830022
ETHR_0673	756046	757122	+	358	-	SACE_0698	oxidoreductase	COG0673R				308033	92.219690619345	0.0723647
ETHR_0674	757176	757928	+	250	-	SACE_0699	2,4-dihydroxyhept-2-ene-1,7-dioic acid aldolase	COG3836G	Tyrosine metabolism;			308033	221.329693898876	0.460459
ETHR_0675	758056	758799	+	247	-	SACE_0700	short chain dehydrogenase/reductase family oxidoreductase	COG1028IQR					4.27708721514279	0.211715
ETHR_0676	758809	759504	-	231	-	SACE_0701	transcription regulator ArsR	COG0640K					41.6568537758092	0.464657
ETHR_0677	759559	760509	-	316	-	SACE_0702	hypothetical protein	COG1396K					130.655375411978	0.382607
ETHR_0678	760852	761406	+	184	-	SACE_0703	putative carboxypeptidase	-				308034	980.43204247686	0.0659498
ETHR_0679	761422	762147	+	241	-	SACE_0704	lysozyme M1 precursor	COG3757M				308034	1325.03241103452	0.338308
ETHR_0680	762247	763047	+	266	-	SACE_0705	PEP phosphonomutase	COG2513G					113.097687997097	0.317239
ETHR_0681	763283	763684	+	133	-	SACE_0706	protease inhibitor protein	-					5507.99730050943	0.332684
ETHR_0682	763801	764205	+	134	-	SACE_0707	hypothetical protein	COG3339S				308035	4321.69726854259	0.0307692
ETHR_0683	764253	764411	+	52	-	SACE_0708	hypothetical protein	-				308035	2642.50011591077	0.345928
ETHR_0684	764408	764881	+	157	-	SACE_0709	putative peptidyl-prolyl cis-trans isomerase	COG0652O				308035	2184.26211651338	0.277193
ETHR_0685	765092	766330	+	412	-	SACE_0711	putative IS element transposase	COG0675L				308036	17.7420866293298	0.465593
ETHR_0686	766384	766764	+	126	-	SACE_0712	putative erythromycin esterase	-			ery	308036	48.4756649846152	0.476823
ETHR_0687	766824	768017	+	397	eryK	SACE_0713	cytochrome P450 erythromycin B/D C-12 hydroxylase	COG2124Q			ery	308036	135.822627438663	0.462722
ETHR_0688	767972	768574	-	200	eryBVII	SACE_0714	dTDP-4-deoxyglucose 3,5-epimerase	COG1898M	Nucleotide sugars metabolism;Streptomycin biosynthesis;Polyketide sugar unit biosynthesis;		ery	308037	2287.26434084604	0.213072
ETHR_0689	768582	770051	-	489	eryCV	SACE_0715	EryCV NDP-4,6-dideoxyhexose 3,4-enoyl reductase	COG0535R			ery	308037	2923.90914399456	0.302533
ETHR_0690	770089	771294	-	401	eryCIV	SACE_0716	eryCIV NDP-6-deoxyhexose 3,4-dehydratase	COG0399M			ery	308037	3377.41641962027	0.376085
ETHR_0691	771291	772754	-	487	eryBVI	SACE_0717	NDP-4-keto-6-deoxy-glucose 2,3-dehydratase	-			ery	308037	3708.27519403063	0.399734
ETHR_0692	772908	773621	-	237	eryCVI	SACE_0718	TDP-desosamine-N-dimethyltransferase	COG0500QR		SNP014	ery	308038	5092.85574453669	0.377765
ETHR_0693	773674	774921	-	415	eryBV	SACE_0719	6-DEB TDP-mycarosyl glycosyltransferase	COG1819GC			ery	308038	4110.84450554907	0.446852
ETHR_0694	774921	775889	-	322	eryBIV	SACE_0720	dTDP-4-keto-6-deoxy-L-hexose 4-reductase	COG0451MG		SNP015	ery	308038	6878.97217050594	0.464657
ETHR_0695	776114	786751	+	3545	eryAI	SACE_0721	EryAI erythromycin polyketide synthase modules 1 and 2	COG3321Q			ery		2866.87347156222	0.300313
ETHR_0696	786808	788019	-	403	-	SACE_0722	transposase	COG0675L					18.8400648677688	0.354217
ETHR_0697	788193	798896	+	3567	eryAII	SACE_0723	EryAII erythromycin polyketide synthase modules 3 and 4	COG3321Q			ery	308039	1259.95101030235	0.333916
ETHR_0698	798897	808412	+	3171	eryAIII	SACE_0724	EryAIII erythromycin polyketide synthase modules 5 and 6	COG3321Q			ery	308039	1566.22783669469	0.312835
ETHR_0699	808409	809494	+	361	eryCII	SACE_0725	TDP-4-keto-6-deoxy-glucose 3,4-isomerase	COG2124Q			ery	308039	1574.44674460621	0.302533
ETHR_0700	809505	810770	+	421	eryCIII	SACE_0726	glycosyl transferase, NDP-D-desosamine: 3-L-mycarosyl erythronolide B	COG1819GC			ery	308039	3444.46941555591	0.273627
ETHR_0701	810767	811768	+	333	eryBII	SACE_0727	TDP-4-keto-6-deoxyhexose 2,3-reductase	COG0667C			ery	308039	7444.11807728405	0.137613
ETHR_0702	811800	812720	+	306	eryG	SACE_0728	erythromycin C methlytransferase	COG0500QR			ery		2223.06067295307	0.170688
ETHR_0703	812697	813440	-	247	-	SACE_0729	thioesterase, erythromycin biosynthesis	COG3208Q			ery	308040	921.766831948064	0.465593
ETHR_0704	813437	814651	-	404	eryF	SACE_0730	6-deoxyerythronolide B hydroxylase (6-DEB hydroxylase)	COG2124Q	gamma-Hexachlorocyclohexane degradation;Naphthalene and anthracene degradation;Limonene and pinene degradation;Phenylpropanoid biosynthesis;		ery	308040	1172.88080534942	0.464657
ETHR_0705	814648	815880	-	410	eryBIII	SACE_0731	eryBIII NDP-4-keto-2,6-dideoxyhexose 3-C-methyltransferase	COG0500QR			ery	308040	2146.45889259862	0.464657
ETHR_0706	816082	818508	+	808	eryBI	SACE_0732	beta-D-glucosidase	COG1472G	Cyanoamino acid metabolism;Starch and sucrose metabolism;Phenylpropanoid biosynthesis;		ery		253.250227465809	0.460493
ETHR_0707	818569	819714	-	381	ermE	SACE_0733	N-6-aminoadenine-N-methyltransferase,erythromycin resistance	COG0030J			ery		39.1079949669791	0.395277
ETHR_0708	819901	821001	+	366	eryCI	SACE_0734	erythromycin biosynthesis transaminase EryCI	COG0399M			ery		76.4928060685388	0.464657
ETHR_0709	821235	821558	+	107	-	SACE_0735	hypothetical protein	-				308041	14.3860156576712	0.465593
ETHR_0710	821572	821823	+	83	-	SACE_0736	hypothetical protein	-				308041	9.34699025024073	0.464657
ETHR_0711	821843	822187	+	114	-	SACE_0737	hypothetical protein	-				308041	199.640707069871	0.465593
ETHR_0712	822245	823075	+	276	-	SACE_0738	hypothetical protein	-				308041	448.480098234705	0.441745
ETHR_0713	823218	823727	+	169	-	SACE_0739	hypothetical protein	-					95.2702515214926	0.382607
ETHR_0714	823944	824429	+	161	-	SACE_0740	acetyltransferase	COG3981R					128.522725014644	0.542604
ETHR_0715	824562	825110	-	182	-	SACE_0741	hypothetical protein	-					22.4394629153118	0.409101
ETHR_0716	825801	825959	+	52	-	SACE_0742	hypothetical protein	-					64.1409884631427	0.370483
ETHR_0717	826631	827446	-	271	-	SACE_0743	putative methyltransferase,S-adenosyl-L-methionine (SAM)-MTase protein	COG0500QR					496.560115034304	0.464657
ETHR_0718	827533	828027	-	164	-	SACE_0744	hypothetical protein	-					35.8603526331792	0.464657
ETHR_0719	828121	828729	+	202	-	SACE_0745	transposase, ISlxx1-degenerated	-		IN005			7.86228926642794	0.466411
ETHR_0720	828723	829370	+	215	-		transposase, ISlxx1-degenerated	-		IN006
ETHR_0721	829435	830169	+	244	-	SACE_0746	transposase	COG1484L		DEL003			115.350752199082	0.502406
ETHR_0722	830630	830965	+	111	-	SACE_0747	hypothetical protein	COG0582L					44.3032112857757	0.485997
ETHR_0723	831238	831591	-	117	-	SACE_0748	hypothetical protein	-					288.738335505416	0.479774
ETHR_0724	831957	833456	-	499	-	SACE_0749	putative responce regulator with diguanylate cyclase	COG2199T					27.6987539078822	0.464657
ETHR_0725	833549	834229	-	226	-	SACE_0750	Cob(II)yrinic acid a,c-diamide reductase	COG0778C	Porphyrin and chlorophyll metabolism;				112.449918035047	0.447967
ETHR_0726	834509	834754	-	81	rpsR2	SACE_0751	30S ribosomal protein S18	COG0238J	Ribosome;			308042	43.2006131815299	0.465593
ETHR_0727	834762	835067	-	101	rpsN	SACE_0752	30S ribosomal protein S14	COG0199J	Ribosome;			308042	8.73109500332407	0.476539
ETHR_0728	835081	835245	-	54	rpmG	SACE_0753	50S ribosomal protein L33	COG0267J	Ribosome;			308042	7.77219540604997	0.464657
ETHR_0729	835245	835481	-	78	rpmB	SACE_0754	50S ribosomal protein L28	COG0227J	Ribosome;			308042	3.0549269123438	0.464657
ETHR_0730	835562	836875	+	437	-	SACE_0755	cobalamin synthesis CobW-like protein	COG0523R				308043	17.5427319270839	0.369191
ETHR_0731	836901	837161	+	86	rpmE2	SACE_0756	50S ribosomal protein L31 type B	COG0254J	Ribosome;			308043	26.0050996318501	0.464657
ETHR_0732	837161	837313	+	50	rpmF	SACE_0757	50S ribosomal protein L32	-	Ribosome;			308043	102.864641270927	0.51009
ETHR_0733	837891	838751	+	286	-	SACE_0758	carboxyvinyl-carboxyphosphonate phosphorylmutase	COG2513G				308044	217.810479953416	0.464657
ETHR_0734	838829	839839	+	336	-	SACE_0759	bile acid:sodium symporter	COG0385R				308044	12.3768846874111	0.263852
ETHR_0735	839865	840092	+	75	-	SACE_0760	hypothetical protein	-				308044	17.1114865353702	0.4298
ETHR_0736	840266	840961	+	231	-	SACE_0761	putative two-component system response regulator	COG0745TK	Two-component system - General;			308045	9.3456870773089	0.417765
ETHR_0737	840958	842457	+	499	-	SACE_0762	putative two-component system sensor kinase	COG0642T	Two-component system - General;			308045	34.7232027848304	0.484745
ETHR_0738	842636	843415	+	259	-	SACE_0763	DeoR family transcriptional regulator	COG1349KG				308046	7.65193109762315	0.464657
ETHR_0739	843412	844491	+	359	galT	SACE_0764	putative galactose-1-phosphate uridylyltransferase	COG1085C	Galactose metabolism;Nucleotide sugars metabolism;			308046	16.5934347086344	0.464657
ETHR_0740	844720	846678	+	652	-	SACE_0765	serine protease, C-terminal	COG0265O					120.493171029933	0.413013
ETHR_0741	847202	847681	+	159	moaB	SACE_0766	putative molybdenum cofactor biosynthesis protein	COG0521H					164.089030423626	0.483742
ETHR_0742	848074	848496	-	140	-	SACE_0767	hypothetical protein	-					1003.5938499745	0.171255
ETHR_0743	848743	848925	+	60	-	SACE_0768	hypothetical protein	-					66.7022646662903	0.460459
ETHR_0744	849132	849608	-	158	mscL	SACE_0769	large-conductance mechanosensitive channel	COG1970M					23.4492788008859	0.417031
ETHR_0745	849700	850251	-	183	-	SACE_0770	hypothetical protein	COG3745U					122.691479780652	0.464657
ETHR_0746	850786	850944	+	52	-	SACE_0771	hypothetical protein	-					10.5980133138628	0.424618
ETHR_0747	851246	851398	+	50	-	SACE_0772	hypothetical protein	-					1.92702536113659	0.464657
ETHR_0748	851708	852613	-	301	-	SACE_0773	5-formyltetrahydrofolate cyclo-ligase	COG0212H	One carbon pool by folate;				33.8122591005163	0.465593
ETHR_0749	852342	853247	+	301	galU	SACE_0774	UTP--glucose-1-phosphate uridylyltransferase	COG1210M	Pentose and glucuronate interconversions;Galactose metabolism;Starch and sucrose metabolism;Nucleotide sugars metabolism;				443.267143157595	0.545109
ETHR_0750	853371	854534	+	387	moeA1	SACE_0775	molybdopterin biosynthesis protein MoeA	COG0303H				308047	32.1623133295498	0.496889
ETHR_0751	854541	855212	+	223	rimJ	SACE_0776	ribosomal-protein-alanine acetyltransferase	COG1670J				308047	90.4117647391383	0.413013
ETHR_0752	855597	856403	+	268	-	SACE_0777	hypothetical protein	-					260.270883894823	0.447977
ETHR_0753	856872	857039	+	55	-	SACE_0778	hypothetical protein	-				308048	33.5037670726009	0.464657
ETHR_0754	857102	858511	+	469	tnp	SACE_0779	transposase, ISlxx5	COG2826L				308048	49.1087441415218	0.481025
ETHR_0755	858575	858958	-	127	-	SACE_0780	glyoxalase/bleomycin resistance protein/dioxygenase	COG0346E				308049	84.2965499755568	0.271673
ETHR_0756	858948	859523	-	191	-	SACE_0781	NADPH-dependent FMN reductase	COG0431R		SNP016		308049	44.4176027044809	0.238643
ETHR_0757	859619	862759	+	1046	-	SACE_0782	multidomain-containing protein family	COG0457R,COG3629T,COG3903R					34.3127068652522	0.498028
ETHR_0758	862698	863393	-	231	-	SACE_0783	regulatory protein	COG2197TK					234.202435465925	0.0426667
ETHR_0759	864072	865415	+	447	lat	SACE_0784	L-lysine aminotransferase	COG0160E	Lysine biosynthesis;				4209.05783292797	0.330786
ETHR_0760	865485	867077	-	530	-	SACE_0785	major facilitator superfamily multidrug transporter	COG0477GEPR					56.0458349486349	0.439209
ETHR_0761	867131	867679	+	182	-	SACE_0786	TetR family transcriptional regulator	COG1309K					21.414044258724	0.346196
ETHR_0762	867729	868331	-	200	-	SACE_0787	putative two-component system response regulator	COG2197TK				308050	79.9977220993644	0.234053
ETHR_0763	868328	869650	-	440	-	SACE_0788	two-component system sensor kinase	COG4585T	Two-component system - General;			308050	131.312877239407	0.464657
ETHR_0764	869802	870722	+	306	-	SACE_0789	ABC-type transporter, ATPase component	COG1131V				308051	144.001289199047	0.464657
ETHR_0765	870722	871450	+	242	-	SACE_0790	ABC transporter membrane protein	-				308051	29.3043478771638	0.461136
ETHR_0766	871634	873139	-	501	-	SACE_0791	glycosyl transferase family protein	COG1928O					6.70476675494399	0.589451
ETHR_0767	873235	874083	+	282	-	SACE_0792	tetrapyrrole methylase family protein	COG0313R					33.6766406244931	0.482304
ETHR_0768	874210	875535	-	441	pabB	SACE_0793	para-aminobenzoate synthase component I	COG0147EH	Folate biosynthesis;				6.70258489068625	0.556089
ETHR_0769	875840	876334	+	164	lpsA2	SACE_0794	secreted lipase	-				308052	82.436801272921	0.424618
ETHR_0770	876334	876801	+	155	-	SACE_0795	triacylglycerol lipase precursor	COG1075R	Glycerolipid metabolism;			308052	7.14536964610998	0.465803
ETHR_0771	877116	877868	-	250	-	SACE_0796	putative ABC transporter, integral membrane subunit	COG0842V	ABC transporters - General;			308053	223.958744345034	0.464657
ETHR_0772	877858	878811	-	317	-	SACE_0797	ABC transport system ATP-binding protein	COG1131V	ABC transporters - General;			308053	117.786130452463	0.479823
ETHR_0773	878881	879441	-	186	-	SACE_0798	transcriptional regulator	COG1695K				308053	24.9312933337115	0.464657
ETHR_0774	879521	881302	+	593	metS	SACE_0799	methionyl-tRNA synthetase	COG0143J	Methionine metabolism;Selenoamino acid metabolism;Aminoacyl-tRNA biosynthesis;	SNP017		308054	11.4256395886988	0.465593
ETHR_0775	881382	882263	+	293	tatD	SACE_0800	putative deoxyribonuclease	COG0084L				308054	7.20477761138431	0.465593
ETHR_0776	882737	884296	+	519	-	SACE_0801	transglycosylase-like protein	COG3583S					643.888966679645	0.331537
ETHR_0777	884576	885424	+	282	ksgA	SACE_0802	dimethyladenosine transferase	COG0030J					13.7850894243851	0.503303
ETHR_0778	886096	887115	+	339	-	SACE_0804	putative ABC transporter ATP-binding protein	COG1135P	ABC transporters - General;			308055	533.601930399266	0.431249
ETHR_0779	887112	887798	+	228	-	SACE_0805	putative ABC transport system permease protein	COG2011P	ABC transporters - General;			308055	496.101966209035	0.430733
ETHR_0780	887863	888669	+	268	-	SACE_0806	ABC transport system substrate-binding protein	COG1464P	ABC transporters - General;			308055	1119.14428568303	0.390516
ETHR_0781	888803	889759	+	318	ispE	SACE_0807	4-diphosphocytidyl-2-C-methyl-D-erythritol kinase	COG1947I	Biosynthesis of steroids;				35.6283585351098	0.464657
ETHR_0782	890018	891808	+	596	-	SACE_0808	putative ABC transporter ATP-binding subunit	COG0488R					11.4664686537402	0.465593
ETHR_0783	892026	893561	+	511	pks16	SACE_0809	acyl-CoA synthetase	COG0318IQ	Fatty acid biosynthesis;				52.2007398056889	0.468018
ETHR_0784	893825	894400	-	191	pth	SACE_0810	peptidyl-tRNA hydrolase	COG0193J					22.8834404306985	0.348827
ETHR_0785	894487	895113	-	208	rplY	SACE_0811	50S ribosomal protein L25	COG1825J	Ribosome;				67.1285204374271	0.352944
ETHR_0786	895480	895881	-	133	-	SACE_0812	HxlR family transcriptional regulator	COG1733K					2.92737720032077	0.464657
ETHR_0787	895959	896591	+	210	-	SACE_0813	NAD-dependent epimerase/dehydratase family protein	COG2910R					3979.7793932134	0.418346
ETHR_0788	896762	898075	+	437	-	SACE_0814	natural resistance-associated macrophage protein	COG1914P					453.126272400063	0.147664
ETHR_0789	898172	898780	+	202	-	SACE_0815	hypothetical protein	COG0778C					195.494496553665	0.457294
ETHR_0790	898943	899914	-	323	prsA	SACE_0816	ribose-phosphate pyrophosphokinase	COG0462FE	Pentose phosphate pathway;Purine metabolism;			308056	232.200911923648	0.464657
ETHR_0791	899962	901491	-	509	glmU	SACE_0817	putative UDP-N-acetylglucosamine pyrophosphorylase	COG1207M	Aminosugars metabolism;			308056	72.4661819304704	0.445923
ETHR_0792	901789	903495	-	568	-	SACE_0818	hypothetical protein	COG2199T					36.2645948125206	0.420864
ETHR_0793	904180	905148	+	322	-	SACE_0819	stearoyl-CoA 9-desaturase	COG1398I	Biosynthesis of unsaturated fatty acids;				511.100247221494	0.314138
ETHR_0794	905247	905918	+	223	-	SACE_0820	TetR family transcriptional regulator	COG1309K					27.4743662505543	0.50695
ETHR_0795	906092	906904	+	270	-	SACE_0821	IclR family transcriptional regulator	COG1414K					9.92857896510154	0.464657
ETHR_0796	907187	908362	+	391	pobA	SACE_0822	4-hydroxybenzoate 3-monooxygenase	COG0654HC	Benzoate degradation via hydroxylation;2,4-Dichlorobenzoate degradation;				17.8944174754433	0.442221
ETHR_0797	908338	909339	-	333	-	SACE_0823	LysR family transcriptional regulator	COG0583K					11.1619472287371	0.464657
ETHR_0798	909499	910722	+	407	-	SACE_0824	aromatic acid transporter	COG0477GEPR					73.5148538599777	0.464657
ETHR_0799	910769	911878	-	369	-	SACE_0825	glucose dehydrogenase (pyrroloquinoline-quinone)	COG2133G					18.0716009973137	0.346196
ETHR_0800	912165	915752	+	1195	mfd	SACE_0826	transcription-repair coupling factor	COG1197LK	Nucleotide excision repair;				23.7971011240769	0.465593
ETHR_0801	916049	917743	+	564	-	SACE_0827	choline/carnitine/betaine transporter family protein	COG1292M					931.323004056783	0.286193
ETHR_0802	918069	918443	+	124	-	SACE_0828	hypothetical protein	-					884.789042550911	0.427345
ETHR_0803	918452	919063	+	203	-	SACE_0829	hypothetical protein	-				308057	939.345281201367	0.464657
ETHR_0804	919084	920370	+	428	-	SACE_0830	PE_PGRS family protein	-				308057	481.863138380484	0.461365
ETHR_0805	920354	921157	+	267	-	SACE_0831	hypothetical protein	-				308057	656.036008859416	0.464657
ETHR_0806	921242	921772	+	176	-	SACE_0832	hypothetical protein	-					272.399832161211	0.465593
ETHR_0807	921950	922876	+	308	-	SACE_0833	hypothetical protein	-					311.535791753692	0.464657
ETHR_0808	922966	923970	+	334	-	SACE_0834	MazG transcriptional regulator	COG1694R	Purine metabolism;Pyrimidine metabolism;				59.1390145419132	0.465593
ETHR_0809	924140	924943	+	267	-	SACE_0835	membrane-bound lytic murein transglycosylase B	COG2951M				308058	99.2545413254347	0.485301
ETHR_0810	925017	925835	+	272	-	SACE_0836	membrane-bound lytic murein transglycosylase B	COG2951M				308058	167.854343850243	0.493956
ETHR_0811	925854	926237	-	127	-	SACE_0837	hypothetical protein	COG0457R					103.486845952275	0.471664
ETHR_0812	926600	927886	+	428	eno	SACE_0838	phosphopyruvate hydratase	COG0148G	Glycolysis / Gluconeogenesis;			308059	391.610098326151	0.464657
ETHR_0813	927889	928419	+	176	-	SACE_0839	septum formation initiator	COG2919D				308059	140.485718245086	0.464657
ETHR_0814	928422	928940	+	172	-	SACE_0840	hypothetical protein	COG1507S				308059	91.6431724221908	0.476539
ETHR_0815	929117	929725	+	202	-	SACE_0841	hypothetical protein	COG4636S					47.9293737318419	0.464657
ETHR_0816	930000	931514	+	504	-	SACE_0842	hypothetical protein	COG2951M					11.7764935061676	0.464657
ETHR_0817	931886	932860	+	324	-	SACE_0843	Ppx/GppA family phosphatase	COG0248FP					208.571987228384	0.465269
ETHR_0818	933080	934696	+	538	dppA1	SACE_0844	oligopeptide binding protein of ABC transporter	COG4166E	ABC transporters - General;			308060	747.507404078548	0.464657
ETHR_0819	934771	935697	+	308	-	SACE_0845	putative peptide ABC transporter, permease component	COG0601EP	ABC transporters - General;			308060	804.866073604518	0.387814
ETHR_0820	935690	936661	+	323	-	SACE_0846	ABC peptide transporter, permease component	COG1173EP	ABC transporters - General;			308060	264.042345760025	0.343348
ETHR_0821	936673	937704	+	343	-	SACE_0847	oligopeptide ABC transporter ATP-binding protein	COG0444EP	ABC transporters - General;			308060	550.127012932703	0.155098
ETHR_0822	937697	938698	+	333	-	SACE_0848	oligopeptide ABC transporter ATP-binding protein	COG4608E	ABC transporters - General;			308060	284.265011087265	0.392465
ETHR_0823	938950	940428	-	492	-	SACE_0849	peptidase S10, serine carboxypeptidase	COG2939E					79.5758542177374	0.478445
ETHR_0824	940489	941259	+	256	udgB	SACE_0850	uracil-DNA glycosylase	COG1573L					20.7672038478519	0.426986
ETHR_0825	941607	941906	+	99	-	SACE_0851	plasmid maintenance system antidote protein	COG3093R					45.5243210242712	0.354237
ETHR_0826	942270	943055	-	261	-	SACE_0852	putative transcriptional regulator	COG0640K,COG3832S					11.8557598334582	0.44533
ETHR_0827	943583	944905	+	440	-	SACE_0853	NADH dehydrogenase	COG1252C	Oxidative phosphorylation;				322.331499688166	0.380936
ETHR_0828	945111	945230	+	39	-	SACE_0854	hypothetical protein	-				308061	161.568843703197	0.419676
ETHR_0829	945233	946387	+	384	-	SACE_0855	hypothetical protein	-				308061	23.2686718865052	0.330786
ETHR_0830	948972	949748	-	258	-	SACE_0857	hypothetical protein	-					952.780014308758	0.464657
ETHR_0831	950419	950523	-	34	-	SACE_0858	hypothetical protein	-					54.1946333200407	0.386521
ETHR_0832	951075	951728	-	217	-	SACE_0859	hypothetical protein	-					586.220753535694	0.432278
ETHR_0833	953321	953743	-	140	-	SACE_0861	hypothetical protein	-					674.354056198225	0.446852
ETHR_0834	954177	954689	-	170	-	SACE_0862	hypothetical protein	-					295.09390305429	0.464657
ETHR_0835	955374	956231	+	285	-	SACE_0864	XRE family transcriptional regulator	-					60.2262513903637	0.0666667
ETHR_0836	956321	956431	+	36	-	SACE_0865	hypothetical protein	-					276.050717295793	0.271673
ETHR_0837	956562	957269	-	235	-	SACE_0866	hypothetical protein	-					697.237322383366	0.414002
ETHR_0838	958274	959836	-	520	pkn6	SACE_0867	serine/threonine protein kinase	COG0515RTKL					905.731529756806	0.441686
ETHR_0839	959928	963134	-	1068	-	SACE_0868	putative type I site-specific restriction-modification system (HsdR)	COG0610V				308062	56.0836366016438	0.464657
ETHR_0840	963139	964374	-	411	-	SACE_0869	restriction modification system DNA specificity domain-containing protein	COG0732V				308062	30.9008790695714	0.462224
ETHR_0841	964371	966329	-	652	-	SACE_0871	type I restriction-modification system methyltransferase subunit	COG0286V				308062	105.49494883496	0.465593
ETHR_0842	966449	967852	-	467	-	SACE_0872	putative type I restriction system adenine methylase	COG0286V					445.696668982063	0.469491
ETHR_0843	968717	970372	+	551	-	SACE_0874	hypothetical protein	-					232.454787143751	0.317239
ETHR_0844	970554	970760	+	68	-	SACE_0875	hypothetical protein	-					221.628443526409	0.360961
ETHR_0845	971661	971753	+	30	-	SACE_0876	hypothetical protein	-					338.071375961088	0.369191
ETHR_0846	971849	972364	+	171	-	SACE_0877	hypothetical protein	COG5483S					756.356284957054	0.359424
ETHR_0847	972418	972798	+	126	-	SACE_0878	hypothetical protein	COG5483S					780.21591827512	0.377765
ETHR_0848	975268	975423	-	51	-	SACE_0881	hypothetical protein	-					509.848900215655	0.476823
ETHR_0849	975400	976296	+	298	-	SACE_0882	hypothetical protein	-				308063	46.9023685904075	0.464657
ETHR_0850	976341	977828	+	495	-	SACE_0883	hypothetical protein	-				308063	341.988323225933	0.465593
ETHR_0851	977825	979060	+	411	-	SACE_0884	hypothetical protein	-				308063	34.7402418964821	0.464657
ETHR_0852	979131	983123	+	1330	-	SACE_0885	hypothetical protein	COG0419L					247.51425611931	0.464657
ETHR_0853	983588	983728	+	46	-	SACE_0886	hypothetical protein	-				308064	49.5994859019403	0.464657
ETHR_0854	983725	983994	+	89	-	SACE_0887	hypothetical protein	-				308064	135.354646526389	0.462722
ETHR_0855	984136	985548	-	470	-	SACE_0888	hypothetical protein	-					35.9114198957767	0.385084
ETHR_0856	986002	986352	-	116	-	SACE_0889	integral membrane protein	-					4.09715141868937	0.489281
ETHR_0857	986457	987362	+	301	-	SACE_0890	LysR family transcriptional regulator	COG0583K					9.7917531336805	0.464657
ETHR_0858	987446	988231	+	261	-	SACE_0891	TetR family transcriptional regulator	COG1309K		IN007			102.02398545455	0.130352
ETHR_0859	988281	989309	+	342	-	SACE_0892	putative inner membrane protein translocase component YidC	COG0706U	Protein export;				81.089209650789	0.464657
ETHR_0860	989855	990508	-	217	-	SACE_0893	hypothetical protein	-				308065	262.015764206773	0.135245
ETHR_0861	990512	991894	-	460	-	SACE_0894	hypothetical protein	-				308065	1047.66670084554	0.0213333
ETHR_0862	992391	993188	+	265	-	SACE_0895	hypothetical protein	COG4760S					157.869110889163	0.464657
ETHR_0863	993422	993946	-	174	-	SACE_0896	hypothetical protein	-					38.8156678458565	0.441686
ETHR_0864	994235	995455	-	406	fadA3	SACE_0897	acetyl-CoA acetyltransferase	COG0183I	Fatty acid metabolism;Bile acid biosynthesis;Valine, leucine and isoleucine degradation;Geraniol degradation;Benzoate degradation via hydroxylation;alpha-Linolenic acid metabolism;Ethylbenzene degradation;				577.074676845541	0.426986
ETHR_0865	995649	996581	-	310	-	SACE_0898	lipolytic enzyme, G-D-S-L	COG2755E					4.11838609629398	0.464657
ETHR_0866	996914	998281	+	455	cysM2	SACE_0899	cystathionine beta-synthase	COG0031E,COG0517R	Glycine, serine and threonine metabolism;Methionine metabolism;Selenoamino acid metabolism;				12.1957471924813	0.466411
ETHR_0867	998387	999532	+	381	-	SACE_0900	antigen 34 kDa family protein	-					237.748179184799	0.460594
ETHR_0868	999606	1001015	-	469	tnp	SACE_0901	transposase, ISlxx5	COG2826L		SNP018			34.2345520338503	0.481356
ETHR_0869	1001171	1002310	+	379	metB	SACE_0902	cystathionine gamma-synthase	COG0626E	Methionine metabolism;Cysteine metabolism;Selenoamino acid metabolism;Sulfur metabolism;				390.29808171989	0.280227
ETHR_0870	1002355	1002609	-	84	-	SACE_0903	hypothetical protein	-					20.3265932076575	0.478175
ETHR_0871	1002863	1004077	+	404	ilvA	SACE_0904	threonine dehydratase	COG1171E	Glycine, serine and threonine metabolism;Valine, leucine and isoleucine biosynthesis;				147.490572207161	0.464657
ETHR_0872	1004131	1005336	-	401	hpd3	SACE_0905	4-hydroxyphenylpyruvate dioxygenase	COG3185ER	Tyrosine metabolism;Phenylalanine metabolism;				5805.1315720408	0.117413
ETHR_0873	1005492	1005995	+	167	-	SACE_0906	transcription regulator AsnC	COG1522K					3.67711646117876	0.441745
ETHR_0874	1006137	1006625	-	162	greA	SACE_0907	transcription elongation factor G	COG0782K					175.354226685227	0.253853
ETHR_0875	1006814	1007185	-	123	-	SACE_0908	hypothetical protein	-					260.443983630223	0.464657
ETHR_0876	1007448	1008332	+	294	-	SACE_0909	N-acetylglucosaminylphosphatidylinositol deacetylase	COG2120S				308066	28.2134689823141	0.481521
ETHR_0877	1008329	1008667	+	112	-	SACE_0910	hypothetical protein	-				308066	89.4073195267583	0.476783
ETHR_0878	1008777	1010309	+	510	ligB	SACE_0911	ATP-dependent DNA ligase	COG1793L	Base excision repair;Nucleotide excision repair;Mismatch repair;Non-homologous end-joining;			308067	67.9682018207857	0.465803
ETHR_0879	1010323	1010736	+	137	-	SACE_0912	hypothetical protein	-				308067	21.4248560423069	0.457294
ETHR_0880	1010820	1011401	+	193	-	SACE_0913	hypothetical protein	-					39.1130682056605	0.465596
ETHR_0881	1011599	1013038	+	479	guaB2	SACE_0914	inositol-5-monophosphate dehydrogenase	COG0516F,COG0517R	Purine metabolism;Drug metabolism - other enzymes;				59.8142674585157	0.487883
ETHR_0882	1013219	1014598	-	459	-	SACE_0915	PhoH-like phosphate starvation-induced protein	COG1875T					38.9018292885152	0.4
ETHR_0883	1014965	1016194	-	409	-	SACE_0916	hypothetical protein	-					12.5416691809135	0.168132
ETHR_0884	1016518	1016721	+	67	-	SACE_0917	hypothetical protein	-					1284.21603903281	0.117492
ETHR_0885	1017024	1017272	+	82	-	SACE_0918	hypothetical protein	-					2769.77779799399	0.119811
ETHR_0886	1017355	1018131	-	258	uppS1	SACE_0919	putative undecaprenyl pyrophosphate synthetase	COG0020I	Terpenoid biosynthesis;				15.1808597304322	0.476539
ETHR_0887	1018263	1018928	+	221	-	SACE_0920	hemolysin III family channel protein	COG1272R					327.875741039686	0.441686
ETHR_0888	1018983	1019597	-	204	-	SACE_0921	hypothetical protein	-				308068	40.6548093735529	0.439658
ETHR_0889	1019674	1020180	-	168	-	SACE_0922	acetyltransferase	COG0454KR				308068	39.1575762176638	0.464657
ETHR_0890	1020289	1022334	-	681	-	SACE_0923	hypothetical protein	COG1331O					50.3833004346728	0.532672
ETHR_0891	1022503	1023951	+	482	-	SACE_0924	extracellular solute-binding protein	COG1653G				308069	48.6098896554567	0.465593
ETHR_0892	1023948	1024961	+	337	-	SACE_0925	binding-protein-dependent transport systems membrane component	COG1175G				308069	93.0232777666346	0.47655
ETHR_0893	1024958	1025812	+	284	-	SACE_0926	binding-protein-dependent transport systems membrane component	COG0395G				308069	48.257319180365	0.465593
ETHR_0894	1025824	1026828	+	334	adh10	SACE_0927	zinc-binding dehydrogenase	COG1063ER				308069	51.4163898882654	0.460459
ETHR_0895	1026839	1027726	+	295	-	SACE_0928	DeoR family sugar metabolism transcriptional regulator	COG1349KG				308069	68.8994582376747	0.464657
ETHR_0896	1027723	1029156	+	477	xylB	SACE_0929	xylulose kinase	COG1070G	Pentose and glucuronate interconversions;			308069	116.429338648615	0.464657
ETHR_0897	1029659	1031053	-	464	fumC	SACE_0930	fumarate hydratase	COG0114C	Citrate cycle (TCA cycle);Reductive carboxylate cycle (CO2 fixation);				342.546604179986	0.367975
ETHR_0898	1031239	1031970	-	243	-	SACE_0931	secreted trypsin-like serine protease	COG5640O					1316.22252385195	0.0117647
ETHR_0899	1032219	1033202	+	327	yumC	SACE_0932	thioredoxin reductase	COG0492O	Pyrimidine metabolism;				164.715224211187	0.187294
ETHR_0900	1033366	1034112	-	248	-	SACE_0933	secreted trypsin-like serine protease	COG5640O					2191.00964750781	0.464657
ETHR_0901	1034359	1035405	-	348	glpX	SACE_0934	fructose 1,6-bisphosphatase II	COG1494G	Glycolysis / Gluconeogenesis;Pentose phosphate pathway;Fructose and mannose metabolism;Carbon fixation;				100.725494842445	0.369163
ETHR_0902	1035877	1036131	-	84	xseB	SACE_0935	putative exodeoxyribonuclease VII small subunit	COG1722L	Mismatch repair;			308070	28.04577241161	0.465593
ETHR_0903	1036128	1036559	-	143	-	SACE_0936	hypothetical protein	-				308070	43.1509877060976	0.464731
ETHR_0904	1036580	1037755	-	391	xseA	SACE_0937	putative exodeoxyribonuclease VII large subunit	COG1570L	Mismatch repair;			308070	81.309076500692	0.476539
ETHR_0905	1038022	1038486	-	154	-	SACE_0938	hypothetical protein	COG1058R					102.618179091191	0.479455
ETHR_0906	1038628	1039656	+	342	ispH	SACE_0939	4-hydroxy-3-methylbut-2-enyl diphosphate reductase	COG0761IM	Biosynthesis of steroids;				214.065653923054	0.464657
ETHR_0907	1039971	1040840	-	289	-	SACE_0940	hypothetical protein	-					78.802617617299	0.464657
ETHR_0908	1041178	1042764	+	528	rbsA	SACE_0941	ribose transport ATP-binding protein	COG1129G	ABC transporters - General;			308071	153.563194789471	0.436497
ETHR_0909	1042761	1043825	+	354	rbsC	SACE_0942	ribose ABC transporter, permease protein	COG1172G	ABC transporters - General;			308071	119.696936486192	0.333916
ETHR_0910	1043859	1044863	+	334	-	SACE_0943	binding protein/LacI transcriptional regulator	COG1879G	ABC transporters - General;			308071	106.562235104622	0.345928
ETHR_0911	1045520	1048015	+	831	-	SACE_0944	hypothetical protein	-					53.0256895661937	0.423653
ETHR_0912	1048138	1048296	-	52	-	SACE_0945	hypothetical protein	-				308072	8.22365913772824	0.464657
ETHR_0913	1048251	1048490	-	79	-	SACE_0946	hypothetical protein	-				308072	3.39200620102605	0.464657
ETHR_0914	1048495	1049490	-	331	rbsR	SACE_0947	LacI family transcriptional regulator	COG1609K				308072	94.6878277714655	0.464657
ETHR_0915	1049740	1051155	+	471	-	SACE_0948	L-fucose isomerase, putative	COG2407G	Fructose and mannose metabolism;				129.853287721072	0.130352
ETHR_0916	1051244	1052734	+	496	-	SACE_0949	carbohydrate kinase, FGGY	COG1070G	Pentose and glucuronate interconversions;			308073	47.1550162521474	0.0873706
ETHR_0917	1052805	1053749	+	314	-	SACE_0950	lipase	COG0657I				308073	55.8901100561709	0.359424
ETHR_0918	1054066	1055040	-	324	-	SACE_0951	hypothetical protein	COG1322S					4.91371201791168	0.481521
ETHR_0919	1055249	1056433	+	394	sbcD	SACE_0952	putative ATP-dependent dsDNA exonuclease	COG0420L				308074	26.1888474662055	0.465593
ETHR_0920	1056430	1059384	+	984	sbcC	SACE_0953	putative ATP-dependent dsDNA exonuclease	COG0419L				308074	11.759046355402	0.464657
ETHR_0921	1060002	1060823	-	273	alkA	SACE_0955	putative 3-methyladenine DNA glycosylase	COG0122L	Base excision repair;				15.2075019735453	0.464657
ETHR_0922	1062182	1062814	-	210	-	SACE_0956	two-component system response regulator	COG2197TK				308075	51.0871828263044	0.464657
ETHR_0923	1062823	1064142	-	439	-	SACE_0957	two-component system sensor kinase	COG4585T				308075	42.9130901247297	0.464657
ETHR_0924	1064163	1065116	-	317	-	SACE_0958	hypothetical protein	-				308075	8.92788522126134	0.48365
ETHR_0925	1065267	1065500	+	77	-	SACE_0959	hypothetical protein	-					11.556473980676	0.464657
ETHR_0926	1065902	1066981	+	359	-	SACE_0960	translation-associated GTPase	COG0012J					37.3739099541527	0.468768
ETHR_0927	1067208	1067585	-	125	-	SACE_0961	suppressor protein DnaK	COG1734T					71.767467909299	0.218296
ETHR_0928	1067778	1068458	+	226	CalU12	SACE_0962	hypothetical protein	COG4312S					288.955832848848	0.295776
ETHR_0929	1068452	1069384	-	310	-	SACE_0963	hypothetical protein	COG0697GER					49.963877920403	0.507136
ETHR_0930	1070287	1070652	-	121	merR2	SACE_0965	MerR family transcriptional regulator	COG0789K					44.7710648089225	0.315058
ETHR_0931	1070765	1071544	+	259	-	SACE_0966	3-oxoadipate enol-lactone hydrolase/4-carboxymuconolactone decarboxylase	COG0596R					15.2430244547818	0.449263
ETHR_0932	1071636	1071950	-	104	gvpK	SACE_0967	gas vesicle synthesis protein	-				308076	24.1598453090194	0.503364
ETHR_0933	1071943	1072200	-	85	gvpS1	SACE_0968	gas vesicle synthesis protein	-				308076	9.49095917074133	0.464657
ETHR_0934	1072203	1072973	-	256	gvpL2	SACE_0969	gas vesicle synthesis protein	-				308076	35.5044630443828	0.464657
ETHR_0935	1072966	1073472	-	168	gvpJ	SACE_0970	gas vesicle protein	-				308076	69.4146499910443	0.473117
ETHR_0936	1073469	1074392	-	307	-	SACE_0971	hypothetical protein	-				308076	26.5350484726361	0.226887
ETHR_0937	1074397	1074621	-	74	-	SACE_0972	hypothetical protein	COG1298NU				308076	183.926030885817	0.142094
ETHR_0938	1074650	1075438	-	262	-	SACE_0973	gas vesicle synthesis GvpLGvpF	-				308076	109.833461123769	0.331537
ETHR_0939	1075435	1075869	-	144	gvpA1	SACE_0974	gas vesicle synthesis-like protein	-				308076	65.3246097084463	0.141693
ETHR_0940	1075876	1077030	-	384	-	SACE_0975	hypothetical protein	COG5637S				308076	208.591976755211	0.464657
ETHR_0941	1077017	1077655	-	212	-	SACE_0976	hypothetical protein	-				308076	88.4730753034981	0.448792
ETHR_0942	1078061	1079224	-	387	bioF	SACE_0977	8-amino-7-oxononanoate synthase	COG0156H	Biotin metabolism;				3.56353174892869	0.464657
ETHR_0943	1079421	1080095	+	224	bioD	SACE_0978	dithiobiotin synthetase	COG0132H	Biotin metabolism;				4.9655971165928	0.468768
ETHR_0944	1080190	1081128	+	312	aao	SACE_0979	D-amino acid oxidase	COG0665E	Glycine, serine and threonine metabolism;Penicillin and cephalosporin biosynthesis;Arginine and proline metabolism;D-Arginine and D-ornithine metabolism;				96.4479617797328	0.426986
ETHR_0945	1081198	1081506	-	102	-	SACE_0980	pterin-4-alpha-carbinolamine dehydratase	COG2154H					103.283287046607	0.464657
ETHR_0946	1081773	1082819	+	348	-	SACE_0981	ABC transporter substrate-binding protein	COG4143H	ABC transporters - General;			308077	102.303112289927	0.464657
ETHR_0947	1082876	1084432	+	518	-	SACE_0982	ABC transporter integral membrane protein	COG1178P	ABC transporters - General;			308077	19.7887373580665	0.271673
ETHR_0948	1084491	1085708	+	405	-	SACE_0983	polyamine ABC transporter, ATP-binding protein	COG3842E				308077	13.0435273095655	0.38767
ETHR_0949	1085878	1086273	+	131	-	SACE_0984	hypothetical protein	-					2512.3917114588	0.353932
ETHR_0950	1086570	1086824	+	84	-	SACE_0985	hypothetical protein	-				308078	911.452679161926	0.464657
ETHR_0951	1086856	1088397	+	513	-	SACE_0986	PE-PGRS family protein	-				308078	1520.36442534813	0.19895
ETHR_0952	1088583	1089368	+	261	-	SACE_0987	hypothetical protein	-					308.317459413736	0.150252
ETHR_0953	1089646	1090092	-	148	-	SACE_0988	acetyltransferase (GNAT) family protein	COG0454KR				308079	9.4087390546181	0.462722
ETHR_0954	1090153	1091283	-	376	estC	SACE_0989	carboxylesterase	COG1680V				308079	46.5840904488936	0.465593
ETHR_0955	1091283	1093046	-	587	-	SACE_0990	oligopeptide/dipeptide ABC transporter, ATPase subunit	COG1123R	ABC transporters - General;			308079	99.2608379197865	0.465593
ETHR_0956	1093046	1093948	-	300	-	SACE_0991	dipeptide transport system permease protein	COG1173EP	ABC transporters - General;			308079	21.416005753745	0.464657
ETHR_0957	1093945	1094886	-	313	-	SACE_0992	oligopeptide/dipeptide ABC transporter, permease protein	COG0601EP	ABC transporters - General;			308079	38.1896079167468	0.465593
ETHR_0958	1094909	1096498	-	529	-	SACE_0993	peptide ABC transporter,substrate-binding protein	COG0747E	ABC transporters - General;			308079	31.068752816495	0.464657
ETHR_0959	1096904	1097743	-	279	-	SACE_0994	putative ABC transporter integral membrane protein	COG1277R,COG4200S				308080	768.309497642317	0.359257
ETHR_0960	1097740	1098702	-	320	-	SACE_0995	putative ABC transporter ATP-binding protein	COG1131V				308080	1284.53494748678	0.186131
ETHR_0961	1098699	1099736	-	345	-	SACE_0996	hypothetical protein	COG2834M				308080	1290.29082397616	0.359257
ETHR_0962	1099915	1100583	+	222	-	SACE_0997	response regulator, two-component system	COG0745TK				308081	58.944404527	0.365583
ETHR_0963	1100580	1101968	+	462	-	SACE_0998	two-component sensor kinase	COG0642T				308081	7.5979730370496	0.464657
ETHR_0964	1102615	1103454	+	279	-	SACE_0999	hypothetical protein	COG0494LR					86.0494998444102	0.476539
ETHR_0965	1103602	1103904	-	100	-	SACE_1000	hypothetical protein	-					104.668685224063	0.464657
ETHR_0966	1104374	1104979	-	201	-	SACE_1001	hypothetical protein	COG4636S					161.414122440223	0.486717
ETHR_0967	1105167	1106132	-	321	trpS	SACE_1002	tryptophanyl tRNA synthetase	COG0180J	Tryptophan metabolism;Aminoacyl-tRNA biosynthesis;				152.764735620894	0.354217
ETHR_0968	1106567	1106875	+	102	-	SACE_1003	hypothetical protein	COG2350S					189.825341532526	0.418552
ETHR_0969	1107132	1107515	-	127	-	SACE_1004	hypothetical protein	-					227.647726796864	0.464657
ETHR_0970	1107832	1109757	+	641	typA	SACE_1005	GTP-binding elongation factor family protein	COG1217T					403.932530939927	0.404423
ETHR_0971	1110079	1111827	+	582	-	SACE_1006	extracellular solute-binding protein	COG0747E				308082	18.6193924758253	0.493337
ETHR_0972	1111876	1113015	+	379	-	SACE_1007	threonine synthase-like protein	COG0498E	Glycine, serine and threonine metabolism;Vitamin B6 metabolism;			308082	34.7425410546414	0.464657
ETHR_0973	1113140	1114051	+	303	-	SACE_1008	putative N-acetylglucosaminylphosphatidylinositol deacetylase	COG2120S				308083	67.858272949082	0.464657
ETHR_0974	1114048	1114428	+	126	-	SACE_1009	hypothetical protein	-				308083	21.1942785220349	0.230937
ETHR_0975	1114659	1114979	+	106	-	SACE_1010	4Fe-4S ferredoxin, iron-sulfur binding protein	COG1146C				308084	320.530666561895	0.503303
ETHR_0976	1114976	1116109	+	377	dapC	SACE_1011	N-succinyldiaminopimelate aminotransferase	COG0436E	Lysine biosynthesis;			308084	259.568491121251	0.464657
ETHR_0977	1116370	1117299	-	309	-	SACE_1012	CHAD domain-containing protein	COG5607S					46.402660495242	0.464657
ETHR_0978	1117388	1118377	-	329	dapD	SACE_1013	2,3,4,5-tetrahydropyridine-2,6-dicarboxylate N-succinyltransferase	COG2171E	Lysine biosynthesis;				278.329032086189	0.374153
ETHR_0979	1118563	1118724	-	53	-	SACE_1014	hypothetical protein	-					31.6710239853315	0.367453
ETHR_0980	1119109	1119588	-	159	-	SACE_1015	hypothetical protein	-				308085	75.2318463108431	0.309008
ETHR_0981	1119621	1121321	-	566	-	SACE_1016	hypothetical protein	-				308085	51.7204215588544	0.464657
ETHR_0982	1121321	1121635	-	104	-	SACE_1017	hypothetical protein	-				308085	46.8317723315333	0.454275
ETHR_0983	1121716	1122801	+	361	dapE	SACE_1018	dipeptidase	COG0624E	Lysine biosynthesis;				79.4490910824643	0.479823
ETHR_0984	1123168	1124376	-	402	-	SACE_1019	membrane protease subunit stomatin/prohibitin-like protein	COG0330O					103.966601565981	0.137282
ETHR_0985	1124627	1125412	+	261	-	SACE_1020	lysine decarboxylase family protein	COG1611R				308086	85.6793603741716	0.462722
ETHR_0986	1125409	1125960	+	183	-	SACE_1021	hypothetical protein	COG1611R				308086	63.3301405752245	0.432278
ETHR_0987	1126040	1127635	-	531	-	SACE_1022	putative secreted esterase/lipase/thioesterase family protein	COG1073R,COG2936R					3.63816391365049	0.464657
ETHR_0988	1127787	1128656	+	289	folP	SACE_1023	dihydropteroate synthase	COG0294H	Folate biosynthesis;				27.4223836161624	0.503183
ETHR_0989	1128774	1129103	-	109	-	SACE_1024	hypothetical protein	-					30.634380637786	0.532737
ETHR_0990	1129332	1129673	+	113	-	SACE_1025	PadR-like family transcriptional regulator	COG1695K				308087	39.8562721603542	0.468028
ETHR_0991	1129755	1130102	+	115	-	SACE_1026	hypothetical protein	-				308087	13.5135574533248	0.475349
ETHR_0992	1130099	1130680	+	193	tag	SACE_1027	DNA-3-methyladenine glycosylase I	COG2818L	Base excision repair;			308087	6.20405811835245	0.343348
ETHR_0993	1130952	1131740	-	262	echA11	SACE_1028	putative enoyl-CoA hydratase/isomerase family protein	COG1024I	Fatty acid metabolism;Valine, leucine and isoleucine degradation;Geraniol degradation;Lysine degradation;Tryptophan metabolism;beta-Alanine metabolism;Benzoate degradation via CoA ligation;Propanoate metabolism;				155.676452339105	0.465593
ETHR_0994	1132119	1132286	+	55	-	SACE_1029	hypothetical protein	-					451.536742893928	0.465803
ETHR_0995	1132544	1134055	+	503	pepA	SACE_1030	leucine aminopeptidase	COG0260E					110.169711584315	0.496418
ETHR_0996	1134146	1135072	-	308	-	SACE_1031	LysR family transcriptional regulator	COG0583K					15.2819016779748	0.465593
ETHR_0997	1135136	1136341	+	401	-	SACE_1032	transport integral membrane protein	COG0477GEPR					9.3557683297849	0.191954
ETHR_0998	1136320	1136715	-	131	tatB	SACE_1033	sec-independent translocase	COG1826U	Protein export;				20.8551344155585	0.465593
ETHR_0999	1136825	1138237	-	470	htrA	SACE_1034	possible serine protease	COG0265O					269.782465139234	0.345928
ETHR_1000	1138999	1139727	-	242	-	SACE_1035	uridine kinase	COG0572F	Pyrimidine metabolism;Drug metabolism - other enzymes;			308088	3.57180090127663	0.464657
ETHR_1001	1139797	1140525	-	242	-	SACE_1036	hypothetical protein	-				308088	69.3486630455801	0.471664
ETHR_1002	1140546	1141151	-	201	-	SACE_1037	ECF family RNA polymerase sigma factor	COG1595K				308088	67.5871805266288	0.465593
ETHR_1003	1141452	1142084	+	210	-	SACE_1038	O-methyltransferase family protein	COG4122R					111.639435575906	0.445063
ETHR_1004	1142362	1143402	-	346	-	SACE_1039	putative ATP-binding protein involved in chromosome partitioning	COG0489D					73.0468147367013	0.465803
ETHR_1005	1143670	1144161	+	163	-	SACE_1040	MarR family transcriptional regulator	COG1846K		SNP019		308089	20.1909809970379	0.471562
ETHR_1006	1144166	1144594	+	142	-	SACE_1041	MutT/NUDIX family protein	COG0494LR				308089	3.05371197314972	0.402413
ETHR_1007	1144756	1145718	+	320	-	SACE_1042	citrate (pro-3S)-lyase beta subunit	COG2301G	Citrate cycle (TCA cycle);Two-component system - General;				70.9837332285063	0.465596
ETHR_1008	1146021	1149473	+	1150	-	SACE_1043	hypothetical protein	-					83.260656485422	0.205934
ETHR_1009	1149755	1150276	+	173	-	SACE_1044	transmembrane protein	-					54.1796675507164	0.468768
ETHR_1010	1150994	1152151	+	385	-	SACE_1045	ABC sugar transporter, permease component	COG1653G				308090	168.503972814589	0.464657
ETHR_1011	1152151	1153089	+	312	-	SACE_1046	ABC sugar transporter, permease component	COG1175G				308090	126.058379390047	0.464657
ETHR_1012	1153089	1153934	+	281	-	SACE_1047	ABC sugar transporter, permease component	COG0395G				308090	141.435445837568	0.464657
ETHR_1013	1153940	1155112	+	390	-	SACE_1048	sugar ABC transporter, ATP-binding protein	COG3839G				308090	103.436123404404	0.464657
ETHR_1014	1155197	1155718	-	173	-	SACE_1049	secreted trypsin-like serine protease	COG2340S					62.0279681795599	0.0867925
ETHR_1015	1155871	1155966	-	31	-	SACE_1050	hypothetical protein	-					968.256213552155	0.0768448
ETHR_1016	1156398	1157477	-	359	-	SACE_1051	magnesium and cobalt transport protein CorA	COG0598P					13.8939260522078	0.370483
ETHR_1017	1157889	1158302	-	137	-	SACE_1052	NUDIX hydrolase	COG1051F					63.0751891253328	0.233069
ETHR_1018	1158470	1158631	+	53	-	SACE_1053	hypothetical protein	-				308091	376.440570204816	0.103704
ETHR_1019	1158658	1159221	+	187	-	SACE_1054	hypothetical protein	COG3428S				308091	174.581149984951	0.131586
ETHR_1020	1159292	1160170	+	292	-	SACE_1055	phosphotransferase domain-containing protein	COG0613R				308091	36.9471635845109	0.464657
ETHR_1021	1160229	1161059	+	276	-	SACE_1056	hypothetical protein	COG2887L				308091	43.4703449052543	0.484856
ETHR_1022	1161146	1161520	+	124	-	SACE_1057	hypothetical protein	-					42.1837279689492	0.464657
ETHR_1023	1161613	1162251	+	212	-	SACE_1058	TetR family transcriptional regulator	COG1309K					212.45320927837	0.446295
ETHR_1024	1162355	1163566	-	403	-	SACE_1059	hypothetical protein	-					0.195782219798506	0.465593
ETHR_1025	1163770	1165260	-	496	rhlE	SACE_1060	putative ATP-dependent RNA helicase	COG0513LKJ					79.4077517212998	0.499062
ETHR_1026	1165220	1165375	+	51	-	SACE_1061	hypothetical protein	-					15.7051023137209	0.465593
ETHR_1027	1165940	1166641	+	233	-	SACE_1062	hypothetical protein	-					69.2301996405217	0.483258
ETHR_1028	1166805	1167032	+	75	-	SACE_1063	hypothetical protein	-					75.171030875359	0.476539
ETHR_1029	1167112	1167426	-	104	-	SACE_1064	flavin binding monooxygenase	COG3221P				308092	6.81920440104891	0.525174
ETHR_1030	1167497	1168264	-	255	-	SACE_1065	TetR/AcrR family transcriptional regulator	COG1309K				308092	39.9681753898326	0.472573
ETHR_1031	1168352	1169239	+	295	-	SACE_1066	hypothetical protein	-				308093	69.0248880912736	0.464657
ETHR_1032	1169257	1170255	+	332	-	SACE_1067	alpha/beta hydrolase fold	COG0596R				308093	13.7054725588613	0.420946
ETHR_1033	1170542	1171162	-	206	-	SACE_1068	TetR family transcriptional regulator	COG1309K					126.066252700159	0.268625
ETHR_1034	1171627	1172616	+	329	-	SACE_1069	hypothetical protein	-					40.7504664564054	0.465593
ETHR_1035	1172845	1174017	+	390	moeB	SACE_1070	molybdopterin biosynthesis-like protein MoeZ	COG0476H,COG0607P					212.223012220032	0.273012
ETHR_1036	1174133	1174930	+	265	-	SACE_1071	hypothetical protein	-					63.0427918611595	0.465593
ETHR_1037	1175066	1175521	+	151	-	SACE_1072	hypothetical protein	-				308094	23.0374102679564	0.464657
ETHR_1038	1175508	1177187	+	559	-	SACE_1073	hypothetical protein	COG0501O				308094	106.330678311544	0.481521
ETHR_1039	1177201	1178046	+	281	-	SACE_1074	uroporphyrinogen-III synthetase	COG1587H	Porphyrin and chlorophyll metabolism;			308094	8.75601216012381	0.476539
ETHR_1040	1178099	1178386	+	95	-	SACE_1075	DNA-methyltransferase (modification methylase)	COG3695L	Androgen and estrogen metabolism;Histidine metabolism;Tyrosine metabolism;Tryptophan metabolism;Selenoamino acid metabolism;Naphthalene and anthracene degradation;			308094	53.403556565494	0.395277
ETHR_1041	1178471	1179415	-	314	chiA2	SACE_1076	chitinase A	COG3469G		SNP020			18.9151454926161	0.484369
ETHR_1042	1179633	1182788	+	1051	-	SACE_1077	ATP-dependent DNA helicase	COG0210L,COG2887L	Starch and sucrose metabolism;Folate biosynthesis;	SNP021		308095	9.6369246112378	0.494565
ETHR_1043	1182785	1186021	+	1078	-	SACE_1078	ATP-dependent DNA helicase	COG0210L,COG2887L	Starch and sucrose metabolism;Folate biosynthesis;			308095	18.8243704303664	0.468869
ETHR_1044	1186155	1186766	+	203	-	SACE_1079	hypothetical protein	-					314.90775980312	0.464657
ETHR_1045	1186926	1187462	-	178	-	SACE_1080	hypothetical protein	-					37.5611127661637	0.467943
ETHR_1046	1187625	1188737	+	370	-	SACE_1081	transmembrane cation transporter	COG1226P					130.975098275948	0.506545
ETHR_1047	1188781	1189233	+	150	-	SACE_1082	hypothetical protein	-					11.9915091231566	0.469491
ETHR_1048	1189239	1190291	-	350	-	SACE_1083	hypothetical protein	COG2321R					32.9305009544521	0.489281
ETHR_1049	1190715	1192382	+	555	-	SACE_1084	hypothetical protein	-					102.866996287375	0.464657
ETHR_1050	1192662	1193075	+	137	-	SACE_1085	hypothetical protein	-				308096	150.719601034664	0.363302
ETHR_1051	1193102	1193605	+	167	-	SACE_1086	hypothetical protein	-				308096	138.134179322575	0.271728
ETHR_1052	1193789	1195252	+	487	-	SACE_1087	PE-PGRS family protein	-				308097	91.8408234632548	0.325894
ETHR_1053	1195333	1196151	+	272	-	SACE_1088	hypothetical protein	-				308097	38.9314053360009	0.348827
ETHR_1054	1196554	1197876	+	440	-	SACE_1089	peptidase M16-like	COG0612R				308098	40.1281462056809	0.479167
ETHR_1055	1197873	1199240	+	455	-	SACE_1090	peptidase M16-like	COG0612R				308098	76.4307975685725	0.529094
ETHR_1056	1199368	1200204	+	278	nudC	SACE_1091	NADH pyrophosphatase	COG2816L					46.5588212393681	0.464657
ETHR_1057	1200607	1202688	+	693	uvrD2	SACE_1092	ATP-dependent DNA helicase	COG0210L	Starch and sucrose metabolism;Folate biosynthesis;				11.0244978141568	0.465593
ETHR_1058	1203159	1203548	+	129	-	SACE_1093	WhiB-family transcriptional regulator	-				308099	637.963671867615	0.0846491
ETHR_1059	1203605	1203763	+	52	-	SACE_1094	hypothetical protein	-				308099	311.154348169457	0.147664
ETHR_1060	1203831	1204706	+	291	-	SACE_1095	hypothetical protein	COG0500QR				308099	26.3710074785824	0.476823
ETHR_1061	1205267	1206577	-	436	-	SACE_1096	ABC transporter ATP-binding protein	COG0661R					59.7263892057002	0.241667
ETHR_1062	1206942	1207091	-	49	-	SACE_1097	hypothetical protein	-					1779.71436283937	0.0659498
ETHR_1063	1207321	1207878	+	185	-	SACE_1098	metal-dependent hydrolase	COG1451R					153.370274602304	0.399734
ETHR_1064	1208018	1209544	-	508	-	SACE_1099	hypothetical protein	COG5282S					82.7678277166628	0.465593
ETHR_1065	1209650	1210651	+	333	-	SACE_1100	PDZ/DHR/GLGF	COG3480T					27.3377795461494	0.468768
ETHR_1066	1210767	1211294	-	175	-	SACE_1101	hypothetical protein	-					24.6355428242466	0.481521
ETHR_1067	1211511	1214399	+	962	-	SACE_1102	hypothetical protein	COG1615S					4.16652187488282	0.427181
ETHR_1068	1215131	1215346	-	71	-	SACE_1103	hypothetical protein	-					658.241233323508	0.225839
ETHR_1069	1215733	1216197	+	154	-	SACE_1104	PadR family transcriptional regulator	COG1695K					113.349926318184	0.468768
ETHR_1070	1216301	1217404	+	367	prfB	SACE_1105	putative peptide chain release factor 2	COG1186J					53.430512376102	0.464657
ETHR_1071	1217635	1218324	+	229	ftsE	SACE_1106	cell division ATP-binding protein	COG2884D	ABC transporters - General;			308100	254.779327604117	0.443875
ETHR_1072	1218379	1219281	+	300	ftsX	SACE_1107	putative cell division membrane protein	COG2177D	ABC transporters - General;			308100	85.8753980341642	0.477406
ETHR_1073	1219292	1219768	+	158	smpB	SACE_1108	SsrA-binding protein	COG0691O				308100	59.0431257229418	0.490965
ETHR_1074	1219780	1220913	+	377	-	SACE_1109	hypothetical protein	COG2159R				308100	54.0937228698749	0.447977
ETHR_1075	1221937	1222329	-	130	-	SACE_1111	hypothetical protein	-					72.484758977662	0.0213333
ETHR_1076	1222544	1222975	+	143	-	SACE_1112	MarR family transcriptional regulator	COG1846K					23.8378678436928	0.3951
ETHR_1077	1222950	1223657	-	235	-	SACE_1113	putative amidohydrolase (isochorismatase)	COG1335Q					18.1034618051725	0.390461
ETHR_1078	1223815	1225791	-	658	-	SACE_1114	UvrD/REP helicase	COG0210L					606.889964046976	0.319327
ETHR_1079	1226005	1227741	-	578	-	SACE_1115	putative secreted protein	COG4805S					4.78649138094338	0.343348
ETHR_1080	1227839	1228669	+	276	-	SACE_1116	hypothetical protein	COG0454KR					6.20477327922139	0.467428
ETHR_1081	1229122	1230279	+	385	-	SACE_1117	major facilitator superfamily multidrug transport protein	COG0477GEPR					61.4028303029261	0.141693
ETHR_1082	1230857	1231096	+	79	-	SACE_1118	hypothetical protein	-				308101	81.7753290679117	0.253853
ETHR_1083	1231089	1232426	+	445	-	SACE_1119	NADH dehydrogenase	COG1252C	Oxidative phosphorylation;			308101	32.0470316185938	0.302533
ETHR_1084	1232433	1233755	-	440	-	SACE_1120	phenylacetate-coenzyme A ligase	COG1541H	Phenylalanine metabolism;				40.6923643777628	0.169892
ETHR_1085	1234078	1235280	-	400	-	SACE_1121	phage integrase	COG0582L				308102	230.372576106269	0.464657
ETHR_1086	1235337	1236386	-	349	-	SACE_1122	DNA repair protein RadA	COG1066O				308102	372.534708753123	0.425151
ETHR_1087	1236391	1237137	-	248	-	SACE_1123	C-5 cytosine-specific DNA methylase	COG0270L	Methionine metabolism;			308102	432.141220446166	0.469491
ETHR_1088	1237134	1238078	-	314	-	SACE_1124	hypothetical protein	-				308102	45.6196300531075	0.464657
ETHR_1089	1238161	1238586	-	141	ssb	SACE_1125	putative single-strand DNA-binding protein	COG0629L	DNA replication;Mismatch repair;Homologous recombination;			308102	100.295027262293	0.487883
ETHR_1090	1238612	1239016	-	134	-	SACE_1126	hypothetical protein	-				308102	349.561050959779	0.465593
ETHR_1091	1239041	1239217	-	58	-	SACE_1127	hypothetical protein	-				308102	308.680794112523	0.465593
ETHR_1092	1239246	1240130	-	294	-	SACE_1128	hypothetical protein	-		SNP022		308102	45.2548201030164	0.464657
ETHR_1093	1240370	1242019	-	549	-	SACE_1129	hypothetical protein	COG1674D		DEL004			15.3638727401189	0.557423
ETHR_1094	1242004	1242693	-	229	-		hypothetical protein	-		DEL005
ETHR_1095	1242789	1244039	-	416	-	SACE_1130	hypothetical protein	-				308103	74.7620370127353	0.465269
ETHR_1096	1244036	1244248	-	70	-	SACE_1131	hypothetical protein	-				308103	6.47679800221849	0.465169
ETHR_1097	1244245	1244580	-	111	-	SACE_1132	hypothetical protein	-				308103	7.60080005727678	0.461365
ETHR_1098	1244670	1245143	-	157	-	SACE_1133	DNA hydrolase	COG1051F					48.7267758132916	0.485144
ETHR_1099	1245245	1245505	-	86	-	SACE_1134	hypothetical protein	-					423.017153467423	0.465593
ETHR_1100	1245551	1245811	-	86	-	SACE_1135	hypothetical protein	-				308104	797.668641703784	0.465803
ETHR_1101	1245864	1246289	-	141	-	SACE_1136	hypothetical protein	-				308104	178.443484458792	0.482803
ETHR_1102	1246289	1246672	-	127	-	SACE_1137	hypothetical protein	-				308104	4.10385758204235	0.382607
ETHR_1103	1246762	1246983	-	73	-	SACE_1138	hypothetical protein	-					16.5196564078403	0.319327
ETHR_1104	1247046	1247555	+	169	-	SACE_1139	hypothetical protein	COG1476K					29.3734761574013	0.495579
ETHR_1105	1247562	1247762	-	66	-	SACE_1140	hypothetical protein	-					146.245385296633	0.464657
ETHR_1106	1247916	1249115	+	399	-	SACE_1141	XRE family transcriptional regulator	COG1396K				308105	117.980891973117	0.437004
ETHR_1107	1249169	1249642	+	157	-	SACE_1142	flavoprotein	COG0452H				308105	405.924625220022	0.396956
ETHR_1108	1254589	1255404	-	271	-	SACE_1146	alpha/beta hydrolase fold	COG0596R					768.601530414245	0.465803
ETHR_1109	1255499	1256473	+	324	-	SACE_1147	AraC family transcription regulator	COG4977K					10.1163730797123	0.467943
ETHR_1110	1256843	1257595	+	250	-	SACE_1148	hypothetical protein	-					25.9943249203791	0.171255
ETHR_1111	1257968	1259263	+	431	-	SACE_1149	putative sensor-like histidine kinase	COG0642T				308106	80.9778239297365	0.441745
ETHR_1112	1259351	1259767	+	138	cvnB11	SACE_1150	hypothetical protein	COG2018R				308106	542.64078955161	0.464657
ETHR_1113	1259764	1260123	+	119	cvnC9	SACE_1151	hypothetical protein	-				308106	148.201890097351	0.486621
ETHR_1114	1260104	1260736	+	210	cvnD10	SACE_1152	ATP/GTP binding protein	COG2229R				308106	160.721147216698	0.465593
ETHR_1115	1260733	1262025	+	430	cyp18	SACE_1153	cytochrome P450 hydroxylase	COG2124Q				308106	158.223695608421	0.460606
ETHR_1116	1262229	1263737	+	502	-	SACE_1154	DNA-binding protein	COG2508TQ					177.600072865535	0.232642
ETHR_1117	1263995	1264225	+	76	-	SACE_1155	hypothetical protein	-					1117.37541665597	0.232642
ETHR_1118	1264433	1265629	-	398	-	SACE_1156	MDR-like permease	-					47.2895744693585	0.191954
ETHR_1119	1265956	1267485	+	509	-	SACE_1157	proton antiporter efflux pump	COG0477GEPR					3.29253931360764	0.477891
ETHR_1120	1267489	1268664	-	391	cyp23	SACE_1158	putative cytochrome P450	COG2124Q	gamma-Hexachlorocyclohexane degradation;Naphthalene and anthracene degradation;Limonene and pinene degradation;Phenylpropanoid biosynthesis;				9.5872299223539	0.464657
ETHR_1121	1268761	1268985	-	74	-	SACE_1159	hypothetical protein	-					1153.2269847585	0.131586
ETHR_1122	1269230	1270045	-	271	-	SACE_1160	carbon monoxide dehydrogenase, medium chain	COG1319C	Trinitrotoluene degradation;Methane metabolism;			308107	242.462096789103	0.464657
ETHR_1123	1270042	1270515	-	157	-	SACE_1161	putative carbon monoxide dehydrogenase small chain	COG2080C	Trinitrotoluene degradation;Methane metabolism;			308107	131.840533071072	0.45643
ETHR_1124	1270596	1272866	-	756	-	SACE_1162	carbon monoxide dehydrogenase large subunit	COG1529C	Trinitrotoluene degradation;Methane metabolism;				219.682423910358	0.282795
ETHR_1125	1273313	1274416	-	367	-	SACE_1163	nitrate reductase (NADH)	COG2041R	Nitrogen metabolism;			308108	22.0022132516724	0.465593
ETHR_1126	1274453	1275724	-	423	-	SACE_1164	hypothetical protein	-				308108	19.4532751798934	0.464657
ETHR_1127	1275757	1276128	-	123	-	SACE_1165	hypothetical protein	-				308108	44.4136987788089	0.465593
ETHR_1128	1276171	1278018	+	615	-	SACE_1166	hypothetical protein	-				308109	33.8277757926731	0.464731
ETHR_1129	1278018	1278356	+	112	-	SACE_1167	hypothetical protein	-				308109	4.22599203831849	0.465803
ETHR_1130	1278720	1279010	+	96	-	SACE_1168	hypothetical protein	-				308110	1021.9739665283	0.464657
ETHR_1131	1279043	1279843	+	266	-	SACE_1169	succinate dehydrogenase	-				308110	194.878465189829	0.464657
ETHR_1132	1279866	1281737	+	623	sdhA	SACE_1170	succinate dehydrogenase flavoprotein subunit	COG1053C	Citrate cycle (TCA cycle);Oxidative phosphorylation;Benzoate degradation via CoA ligation;Butanoate metabolism;Reductive carboxylate cycle (CO2 fixation);			308110	1005.49723045394	0.382819
ETHR_1133	1281747	1282505	+	252	sdhB1	SACE_1171	fumarate reductase iron-sulfur subunit	COG0479C	Citrate cycle (TCA cycle);Oxidative phosphorylation;Benzoate degradation via CoA ligation;Butanoate metabolism;Reductive carboxylate cycle (CO2 fixation);			308110	1086.88962800811	0.325894
ETHR_1134	1282596	1283603	-	335	-	SACE_1172	hypothetical protein	COG0174E					145.403447520018	0.403779
ETHR_1135	1284301	1284627	+	108	-	SACE_1173	hypothetical protein	-					249.617894086505	0.238643
ETHR_1136	1285318	1287252	+	644	-	SACE_1175	PE-PGRS family protein	-		IN008		308111	157.91950377897	0.464657
ETHR_1137	1286531	1287349	+	272	-	SACE_1176	hypothetical protein	-				308111	20.1838274086168	0.423653
ETHR_1138	1288382	1289044	+	220	-	SACE_1178	hypothetical protein	COG4767V					24.6849528074305	0.465593
ETHR_1139	1289237	1289566	+	109	-	SACE_1179	hypothetical protein	COG0346E				308112	22.253097507982	0.412526
ETHR_1140	1289602	1289961	+	119	-	SACE_1180	hypothetical protein	-				308112	21.9441180003259	0.355154
ETHR_1141	1290096	1290977	-	293	-	SACE_1181	short chain dehydrogenase	COG1028IQR				308113	120.845566146451	0.482078
ETHR_1142	1291051	1291731	-	226	-	SACE_1182	haloacid dehalogenase-like hydrolase	COG1011R				308113	25.0949030869604	0.491912
ETHR_1143	1292081	1292302	+	73	-	SACE_1183	hypothetical protein	-				308114	58.7115429873226	0.42552
ETHR_1144	1292381	1293739	+	452	-	SACE_1184	putative acyl coenzyme A thioester hydrolase	COG1073R	Biosynthesis of unsaturated fatty acids;			308114	2.88649750779042	0.493956
ETHR_1145	1293745	1294467	+	240	-	SACE_1185	hypothetical protein	-				308114	6.26377659574524	0.464657
ETHR_1146	1294562	1295170	-	202	-	SACE_1186	lipoprotein	COG3544S					123.468309679268	0.464657
ETHR_1147	1295668	1297341	+	557	ctaD	SACE_1187	cytochrome c oxidase subunit I	COG0843C	Oxidative phosphorylation;				405.307278441264	0.416891
ETHR_1148	1297481	1298722	+	413	serB	SACE_1188	phosphoserine phosphatase	COG0560E,COG3830T	Glycine, serine and threonine metabolism;				330.656761549177	0.42552
ETHR_1149	1299110	1299922	+	270	-	SACE_1189	hypothetical protein	COG0539J,COG1990S					41.2428106155561	0.464657
ETHR_1150	1300315	1300908	-	197	-	SACE_1190	cobalt transport system permease protein	COG0619P	ABC transporters - General;			308115	37.930140076886	0.42552
ETHR_1151	1300932	1301606	-	224	-	SACE_1191	ABC transporter, ATP-binding protein	COG1122P	ABC transporters - General;			308115	38.7053269557653	0.464657
ETHR_1152	1301603	1303042	-	479	mmgA	SACE_1192	acetyl-CoA acetyltransferase	COG0183I	Fatty acid metabolism;Synthesis and degradation of ketone bodies;Valine, leucine and isoleucine degradation;Lysine degradation;Tryptophan metabolism;Pyruvate metabolism;Benzoate degradation via CoAligation;Prop			308115	29.3758533043701	0.506352
ETHR_1153	1303113	1304600	-	495	fadD	SACE_1193	acyl-CoA synthase	COG0318IQ	Fatty acid metabolism;			308115	21.123817943492	0.467943
ETHR_1154	1304602	1305186	-	194	bioY	SACE_1194	biotin transporter protein	COG1268R				308115	40.0450094324262	0.465593
ETHR_1155	1305555	1305974	+	139	-	SACE_1195	hypothetical protein	COG2171E					197.927035948134	0.465593
ETHR_1156	1306204	1308198	-	664	dinG	SACE_1196	ATP-dependent DNA helicase-related protein	COG1199KL					18.5660059635447	0.481521
ETHR_1157	1308566	1308778	+	70	-	SACE_1197	hypothetical protein	-					2.59441405468834	0.480122
ETHR_1158	1308855	1309613	-	252	-	SACE_1198	hypothetical protein	-					180.351696861972	0.455436
ETHR_1159	1309759	1310331	-	190	pncA	SACE_1199	pyrazinamidase / nicotinamidase	COG1335Q	Nicotinate and nicotinamide metabolism;			308116	49.3930394850146	0.464657
ETHR_1160	1310341	1311645	-	434	pncB	SACE_1200	nicotinate phosphoribosyltransferase	COG1488H	Nicotinate and nicotinamide metabolism;			308116	59.9909967172364	0.465803
ETHR_1161	1312102	1312395	+	97	-	SACE_1201	ATP-dependent Clp protease adaptor protein ClpS	COG2127S				308117	127.767202349377	0.47014
ETHR_1162	1312400	1312963	+	187	-	SACE_1202	transcriptional regulatory protein	-				308117	59.0829652441761	0.492004
ETHR_1163	1313014	1314048	+	344	-	SACE_1203	peptidase S58, DmpA	COG3191EQ				308117	1.70750285661628	0.419676
ETHR_1164	1314141	1314584	+	147	-	SACE_1204	Mov34/MPN/PAD-1	COG1310R				308118	133.855372159894	0.445063
ETHR_1165	1314641	1314919	+	92	-	SACE_1205	thiamineS	COG1977H				308118	99.1787569614199	0.360891
ETHR_1166	1314957	1315907	+	316	cysM	SACE_1206	cysteine synthase	COG0031E	Cysteine metabolism;Selenoamino acid metabolism;Sulfur metabolism;			308118	213.895307384594	0.464657
ETHR_1167	1315996	1316781	-	261	-	SACE_1207	calcium-binding protein	COG3386G					18.80669059136	0.481025
ETHR_1168	1317025	1317585	+	186	-	SACE_1208	rhomboid-like protein	COG0705R				308119	29.8410848855156	0.130364
ETHR_1169	1317582	1318397	+	271	murI	SACE_1209	glutamate racemase	COG0796M	Glutamate metabolism;D-Glutamine and D-glutamate metabolism;			308119	155.706969122798	0.473738
ETHR_1170	1318394	1319164	+	256	-	SACE_1210	beta-lactamase-like	COG1234R				308119	27.7317683691051	0.404033
ETHR_1171	1319216	1319635	+	139	-	SACE_1211	hypothetical protein	-					18.1434892973225	0.546807
ETHR_1172	1319794	1320549	+	251	rph	SACE_1212	ribonuclease PH	COG0689J				308120	23.108909865298	0.464657
ETHR_1173	1320546	1321151	+	201	-	SACE_1213	Ham1-like protein	COG0127F	Purine metabolism;Thiamine metabolism;			308120	20.336397893185	0.464657
ETHR_1174	1321148	1324261	-	1037	-	SACE_1214	large ATP-binding protein	COG4886S,COG5635T					57.5619333911656	0.426986
ETHR_1175	1324396	1325163	+	255	-	SACE_1215	hypothetical protein	COG0730R					13.5181281958076	0.390516
ETHR_1176	1325328	1325801	-	157	bcp	SACE_1216	bacterioferritin comigratory protein	COG1225O					363.676458780164	0.137282
ETHR_1177	1325958	1326167	-	69	-	SACE_1217	hypothetical protein	-					833.613144415075	0.0685897
ETHR_1178	1326383	1328113	+	576	poxB	SACE_1218	pyruvate dehydrogenase	COG0028EH	Pyruvate metabolism;				539.440268488225	0.329415
ETHR_1179	1328559	1329389	+	276	-	SACE_1219	XRE family transcriptional regulator	-					553.49889069709	0.367975
ETHR_1180	1329390	1329581	+	63	-	SACE_1220	hypothetical protein	-					122.216997573261	0.465593
ETHR_1181	1329934	1331532	-	532	-	SACE_1221	membrane-flanked domain-containing protein	COG3428S				308121	15.3975880609554	0.00888889
ETHR_1182	1331529	1332047	-	172	-	SACE_1222	membrane-flanked domain-containing protein	COG3402S				308121	6.47488675563978	0.464657
ETHR_1183	1332444	1333943	-	499	-	SACE_1223	glycosyl transferase family protein	-					119.437590165856	0.389487
ETHR_1184	1334138	1335391	+	417	-	SACE_1224	two-component system sensor kinase	COG4585T				308122	83.439799124198	0.134293
ETHR_1185	1335384	1336037	+	217	-	SACE_1225	two-component system response regulator	COG2197TK				308122	26.1185400694576	0.343348
ETHR_1186	1337126	1337944	+	272	-	SACE_1227	secreted trypsin-like serine protease	COG5640O					41.7051405534303	0.465803
ETHR_1187	1338081	1338677	-	198	-	SACE_1228	hypothetical protein	COG3714S					10.1920514569509	0.387814
ETHR_1188	1339304	1340215	+	303	indA	SACE_1229	pigment biosynthetic protein	COG2313Q				308123	111.426517946115	0.465596
ETHR_1189	1340221	1341072	+	283	-	SACE_1230	sugar kinase, phosphofructokinase	COG0524G				308123	28.50396124413	0.486621
ETHR_1190	1341069	1342001	+	310	ybeK	SACE_1231	putative tRNA synthetase	COG1957F	Purine metabolism;Nicotinate and nicotinamide metabolism;			308123	81.0901629180092	0.465593
ETHR_1191	1342073	1342858	+	261	allR	SACE_1232	DNA-binding transcriptional regulator	COG1414K				308123	19.3047926591364	0.394607
ETHR_1192	1343103	1343951	+	282	hpcE	SACE_1233	putative 2-hydroxyhepta-2,4-diene-1,7-dioate isomerase	COG0179Q	Purine metabolism;Tyrosine metabolism;Benzoate degradation via hydroxylation;Tryptophan metabolism;Pyruvate metabolism;1- and 2-Methylnaphthalene degradation;Fluorene degradation;3-Chloroacrylic acid degradation				83.6137948989865	0.464657
ETHR_1193	1344084	1344410	+	108	-	SACE_1234	hypothetical protein	COG1028IQR					11.2882150355163	0.464657
ETHR_1194	1344497	1345069	-	190	-	SACE_1235	hypothetical protein	-					120.161387436121	0.489508
ETHR_1195	1345559	1346533	+	324	-	SACE_1236	hypothetical protein	COG0583K					112.473575726189	0.465803
ETHR_1196	1346639	1349485	+	948	pacB3	SACE_1237	penicillin acylase	COG2366R					47.2470050529672	0.318731
ETHR_1197	1350104	1350346	+	80	-	SACE_1238	hypothetical protein	-					41.9793329359186	0.468028
ETHR_1198	1350343	1351365	-	340	-	SACE_1239	hypothetical protein	COG1309K					11.8508772864725	0.467405
ETHR_1199	1351238	1351645	+	135	-	SACE_1240	integral membrane protein	-					6.9493635059063	0.464657
ETHR_1200	1351596	1352135	-	179	-	SACE_1241	hypothetical protein	COG1917S			rpp	308124	343.818972961977	0.269697
ETHR_1201	1352171	1353376	-	401	cyp25	SACE_1242	cytochrome P450	COG2124Q			rpp	308124	780.29979663621	0.418346
ETHR_1202	1353373	1354476	-	367	rppA	SACE_1243	putative type III polyketide synthase	COG3424Q	Flavonoid biosynthesis;		rpp	308124	1491.10187416334	0.137613
ETHR_1203	1354830	1355498	-	222	-	SACE_1244	transcriptional regulator	COG1733K			rpp		59.1417048955382	0.476539
ETHR_1204	1355707	1356090	+	127	-	SACE_1245	cell wall protein	COG0346E					111.310089481884	0.549662
ETHR_1205	1356182	1357411	-	409	-	SACE_1246	major facilitator transporter	COG0477GEPR				308125	68.2042972935048	0.524731
ETHR_1206	1357408	1358697	-	429	bglC3	SACE_1247	putative beta-glucosidase	COG2723G	Cyanoamino acid metabolism;Starch and sucrose metabolism;Phenylpropanoid biosynthesis;			308125	99.7377195733808	0.489318
ETHR_1207	1359382	1359792	+	136	-	SACE_1248	hypothetical protein	-					135.677348353645	0.464657
ETHR_1208	1359929	1360504	+	191	-	SACE_1249	TetR family transcriptional regulator	COG1309K					14.2350902550536	0.235998
ETHR_1209	1360683	1361204	-	173	-	SACE_1250	hypothetical protein	-					32.0928686828851	0.506403
ETHR_1210	1361305	1362162	-	285	-	SACE_1251	putative aldo/keto reductase	COG0667C					29.7283793887377	0.268625
ETHR_1211	1362335	1362988	+	217	-	SACE_1252	TetR family transcriptional regulator	COG1309K					55.0713965924521	0.464657
ETHR_1212	1363120	1363995	-	291	dapA4	SACE_1253	dihydrodipicolinate synthase	COG0329EM	Lysine biosynthesis;				2063.4084819801	0.0659498
ETHR_1213	1364420	1364641	+	73	-	SACE_1254	hypothetical protein	-					44.3773614247281	0.464657
ETHR_1214	1364869	1365462	-	197	ydeS	SACE_1255	TetR transcription regulator	COG1309K					203.332910127477	0.430733
ETHR_1215	1365602	1365919	-	105	-	SACE_1256	hypothetical protein	-					35.0343690004502	0.485591
ETHR_1216	1366045	1366422	-	125	-	SACE_1257	hypothetical protein	COG2068R		SNP023		308126	53.7004967973835	0.464657
ETHR_1217	1366453	1366632	-	52	-	SACE_1257a	hypothetical protein	-		SNP024
ETHR_1218	1366625	1367716	-	363	-	SACE_1258	xanthine dehydrogenase accessory factor	COG1975O				308126	15.8760657501772	0.465593
ETHR_1219	1367787	1369250	-	487	-	SACE_1259	xanthine/uracil/vitamin C permease	COG2252R					66.8787335816084	0.465269
ETHR_1220	1369539	1370027	-	162	guaD	SACE_1260	guanine deaminase	COG0590FJ	Purine metabolism;				148.532538698994	0.464657
ETHR_1221	1370167	1372473	-	768	-	SACE_1261	aldehyde oxidase and xanthine dehydrogenase,molybdopterin binding	COG1529C	Purine metabolism;			308127	48.5080045422985	0.465593
ETHR_1222	1372470	1373861	-	463	atzB	SACE_1262	hydroxydechloroatrazine ethylaminohydrolase	COG0402FR	Atrazine degradation;			308127	215.750232434321	0.464657
ETHR_1223	1373858	1374331	-	157	-	SACE_1263	(2Fe-2S)-binding protein	COG2080C				308127	70.7335930340958	0.465269
ETHR_1224	1374322	1375197	-	291	-	SACE_1264	molybdopterin dehydrogenase, FAD-binding protein	COG4630F				308127	283.192707634594	0.464657
ETHR_1225	1375369	1376898	+	509	-	SACE_1265	regulatory protein	COG2508TQ					8.57820593898819	0.462722
ETHR_1226	1377120	1378328	+	402	-	SACE_1266	Orn/DAP/Arg decarboxylase 2	COG0019E	Urea cycle and metabolism of amino groups;				20.6924475574295	0.464657
ETHR_1227	1378389	1378781	+	130	-	SACE_1267	S-adenosylmethionine decarboxylase proenzyme	COG1586E	Urea cycle and metabolism of amino groups;Methionine metabolism;				400.730094552988	0.370483
ETHR_1228	1378816	1379688	+	290	-	SACE_1268	putative S-adenosylmethionine decarboxylase	COG0421E					298.787879189556	0.343348
ETHR_1229	1379932	1380969	+	345	-	SACE_1269	aldo/keto reductase	COG0667C					50.1159023662356	0.475585
ETHR_1230	1381135	1382238	-	367	-	SACE_1270	hypothetical protein	-					153.200065670419	0.460459
ETHR_1231	1382433	1383296	+	287	rbsK	SACE_1271	ribokinase	COG0524G	Pentose phosphate pathway;				53.7301383573798	0.476539
ETHR_1232	1383435	1383779	-	114	-	SACE_1272	putative lysyl tRNA synthetase-like protein	-					207.862435792813	0.465593
ETHR_1233	1384156	1384599	+	147	-	SACE_1273	putative Lsr2-like protein	-					63.4649620296026	0.439621
ETHR_1234	1384769	1386382	+	537	-	SACE_1274	ABC-transport protein, solute-binding component	COG0747E	ABC transporters - General;			308128	28.2461745887065	0.355154
ETHR_1235	1386387	1387346	+	319	-	SACE_1275	ABC-transport protein, membrane component	COG0601EP	ABC transporters - General;			308128	4.87778408258275	0.495581
ETHR_1236	1387379	1388200	+	273	-	SACE_1276	oligopeptide/dipeptide ABC transporter, permease protein	COG1173EP	ABC transporters - General;			308128	80.5292047096081	0.468517
ETHR_1237	1388197	1389801	+	534	-	SACE_1277	ABC transporter related	COG1123R	ABC transporters - General;			308128	3.74486273880523	0.399734
ETHR_1238	1396075	1397781	+	568	ilvD	SACE_1280	dihydroxy-acid dehydratase	COG0129EG	Valine, leucine and isoleucine biosynthesis;Pantothenate and CoA biosynthesis;				100.268226636493	0.464657
ETHR_1239	1397963	1398349	-	128	-	SACE_1281	hypothetical protein	-					1023.70784139769	0.487883
ETHR_1240	1398656	1399738	-	360	nrdB	SACE_1282	ribonucleotide-diphosphate reductase subunit beta	COG0208F	Purine metabolism;Pyrimidine metabolism;	SNP025		308129	142.414693935937	0.468768
ETHR_1241	1399825	1402173	-	782	nrdA	SACE_1283	ribonucleoside-diphosphate reductase, alpha subunit	COG0209F	Purine metabolism;Pyrimidine metabolism;			308129	12.7180735590961	0.464657
ETHR_1242	1402731	1405154	+	807	bglSf	SACE_1284	beta-glucosidase protein	COG1472G	Cyanoamino acid metabolism;Starch and sucrose metabolism;Phenylpropanoid biosynthesis;				68.1519426756755	0.346196
ETHR_1243	1405285	1406637	+	450	-	SACE_1285	protein kinase	COG0515RTKL					19.4478592969204	0.503652
ETHR_1244	1406674	1408296	+	540	-	SACE_1286	ABC transporter ATP-binding protein	COG0488R					6.6294864385891	0.402153
ETHR_1245	1408350	1409300	-	316	-	SACE_1287	ABC Fe(3+) transporter, substrate binding component	COG0614P	ABC transporters - General;				537.223804295027	0.435753
ETHR_1246	1409418	1410254	-	278	-	SACE_1288	hypothetical protein	-					20.8737087921416	0.465593
ETHR_1247	1410863	1410955	-	30	-	SACE_1289	hypothetical protein	-					17.484043935284	0.479823
ETHR_1248	1410926	1411771	+	281	-	SACE_1290	alcohol dehydrogenase	COG0604CR					111.177635219819	0.225408
ETHR_1249	1412322	1413521	+	399	-	SACE_1291	ErfK/YbiS/YcfS/YnhG	COG1376S					26.2828277429165	0.326409
ETHR_1250	1413758	1414390	-	210	ornA	SACE_1292	oligoribonuclease	COG1949A					76.9524758261241	0.464657
ETHR_1251	1414483	1416138	-	551	fadD12	SACE_1293	acyl-CoA synthase	COG0318IQ	Fatty acid biosynthesis;				20.3590939938553	0.469491
ETHR_1252	1416392	1416568	-	58	-	SACE_1294	hypothetical protein	-					23.1889123115644	0.23307
ETHR_1253	1416776	1417507	-	243	-	SACE_1295	hypothetical protein	COG0129EG					839.399874379269	0.464657
ETHR_1254	1417631	1417903	-	90	-	SACE_1296	hypothetical protein	-					14.1057126053158	0.464657
ETHR_1255	1418140	1418937	+	265	thiD	SACE_1297	phosphomethylpyrimidine kinase	COG0351H	Thiamine metabolism;			308130	227.282638434814	0.210474
ETHR_1256	1418961	1419701	+	246	-	SACE_1298	TenA family transcription regulator	COG0819K	Thiamine metabolism;			308130	181.501471297939	0.441745
ETHR_1257	1419780	1420070	+	96	-	SACE_1299	hypothetical protein	-				308130	59.336365088811	0.286514
ETHR_1258	1420091	1421209	-	372	-	SACE_1300	hypothetical protein	COG0151F					28.4180549387582	0.441686
ETHR_1259	1421423	1421719	+	98	-	SACE_1301	hypothetical protein	COG3553S					1945.8064337105	0.464657
ETHR_1260	1421747	1422124	-	125	-	SACE_1302	hypothetical protein	-				308131	407.568393690848	0.126724
ETHR_1261	1422137	1423060	-	307	-	SACE_1303	myosin	COG0330O				308131	578.095795938179	0.0659498
ETHR_1262	1423346	1424599	+	417	-	SACE_1304	hypothetical protein	COG1670J			nrps1		90.518878955614	0.464657
ETHR_1263	1424955	1430258	+	1767	-	SACE_1305	putative non-ribosomal peptide synthetase	COG1020Q			nrps1	308132	36.3251747023966	0.360961
ETHR_1264	1429805	1431394	+	529	cdaPSI	SACE_1306	CDA peptide synthetase I	COG1020Q			nrps1	308132	3.25214198901782	0.475585
ETHR_1265	1431446	1431766	+	106	-	SACE_1307	hypothetical protein	COG2375P			nrps1	308132	2432.66596435609	0.464657
ETHR_1266	1431703	1432275	+	190	-	SACE_1308	siderophore-interacting protein	COG2375P			nrps1	308132	2736.37152013519	0.355792
ETHR_1267	1432438	1433730	+	430	-	SACE_1309	putative peptide monooxygenase	COG3486Q	Caffeine metabolism;Tyrosine metabolism;		nrps1		585.319900925554	0.462722
ETHR_1268	1433853	1434923	+	356	amo	SACE_1310	luciferase-like monooxygenase	COG2141C			nrps1		149.558319274221	0.436612
ETHR_1269	1435042	1435431	+	129	-	SACE_1311	hypothetical protein	-				308133	135.266416018253	0.427181
ETHR_1270	1435491	1436366	+	291	ctaB	SACE_1312	protoheme IX farnesyltransferase	COG0109O	Oxidative phosphorylation;Porphyrin and chlorophyll metabolism;			308133	183.287647393565	0.496343
ETHR_1271	1436562	1436909	-	115	-	SACE_1313	hypothetical protein	COG2337T				308134	59.2409536311491	0.336021
ETHR_1272	1436896	1437126	-	76	-	SACE_1314	hypothetical protein	-				308134	23.5854933213824	0.23307
ETHR_1273	1437247	1437873	-	208	-	SACE_1315	hypothetical protein	-					14.6517828361945	0.465593
ETHR_1274	1438093	1438644	+	183	snp3	SACE_1316	secreted extracellular small neutral protease	-					440.793202185421	0.370483
ETHR_1275	1438846	1440612	+	588	-	SACE_1317	alpha-L-fucosidase	COG3669G	N-Glycan degradation;Glycan structures - degradation;				22.6109762342504	0.464657
ETHR_1276	1440798	1443161	+	787	-	SACE_1318	hypothetical protein	-					169.522636281918	0.460459
ETHR_1277	1443521	1443961	-	146	-	SACE_1319	NUDIX hydrolase	COG1051F					18.8195547245564	0.480393
ETHR_1278	1444325	1444873	-	182	-	SACE_1320	hypothetical protein	-					9.19460820348655	0.464657
ETHR_1279	1445061	1447085	+	674	-	SACE_1321	copper resistance transporter	COG3336S					10.3697641880997	0.465593
ETHR_1280	1447279	1447977	+	232	-	SACE_1322	single-strand binding protein	COG0629L	DNA replication;Mismatch repair;Homologous recombination;				6.5793149905343	0.465593
ETHR_1281	1448101	1449777	+	558	-	SACE_1323	putative ABC transporter ATP-binding protein	COG0488R				308135	130.635199505693	0.464657
ETHR_1282	1449792	1454483	+	1563	-	SACE_1324	cell wall surface anchor family protein	-				308135	112.918603992493	0.496765
ETHR_1283	1454671	1459569	+	1632	gudB	SACE_1325	NAD-specific glutamate dehydrogenase	COG2902E	Glutamate metabolism;Nitrogen metabolism;			308136	487.474597966746	0.465803
ETHR_1284	1459634	1460071	+	145	-	SACE_1326	thioesterase family protein	COG0824R				308136	440.543854502957	0.425151
ETHR_1285	1460064	1460705	+	213	-	SACE_1327	hypothetical protein	COG0519F				308136	548.773603622507	0.103986
ETHR_1286	1460871	1461569	+	232	-	SACE_1328	putative transposon tn5714 transposase	COG3293L		SNP026			337.372210526291	0.506568
ETHR_1287	1461787	1463217	-	476	-	SACE_1329	hypothetical protein	-					52.4700009663205	0.481521
ETHR_1288	1463352	1464392	-	346	-	SACE_1330	alpha-glucosidase	COG0366G	Galactose metabolism;Starch and sucrose metabolism;				8.22678123439221	0.464657
ETHR_1289	1464664	1465038	-	124	glbO	SACE_1331	hemoglobin-like, oxygen carrier	COG2346R				308137	209.752650119281	0.476539
ETHR_1290	1465080	1466060	-	326	-	SACE_1332	MscS mechanosensitive ion channel	COG0668M				308137	181.654637491734	0.464657
ETHR_1291	1466200	1468308	-	702	-	SACE_1333	prolyl oligopeptidase	COG1505E					46.9272596720326	0.464657
ETHR_1292	1468696	1469190	+	164	-	SACE_1334	HNH endonuclease	COG1403V					54.9656991441165	0.451202
ETHR_1293	1469187	1469969	-	260	-	SACE_1335	hypothetical protein	-					7.208954205162	0.474113
ETHR_1294	1470342	1470587	+	81	-	SACE_1336	hypothetical protein	-				308138	199.002075088934	0.234451
ETHR_1295	1470574	1471059	+	161	-	SACE_1337	hypothetical protein	COG1512R				308138	284.387279300957	0.360891
ETHR_1296	1471123	1471851	-	242	-	SACE_1338	two-component response regulator	COG0784T,COG2204T					46.801551614483	0.465593
ETHR_1297	1472017	1474599	-	860	-	SACE_1339	membrane alanyl aminopeptidase	COG0308E	Glutathione metabolism;				114.323164459035	0.465593
ETHR_1298	1474861	1475475	+	204	-	SACE_1340	DsbA oxidoreductase	-					36.7326410874403	0.464657
ETHR_1299	1475696	1477120	+	474	aldA	SACE_1341	aldehyde dehydrogenase	COG1012C	Glycolysis / Gluconeogenesis;Ascorbate and aldarate metabolism;Fatty acid metabolism;Bile acid biosynthesis;Urea cycle and metabolism of amino groups;Valine, leucine and isoleucine degradation;Lysine degradation				26.9474084701675	0.244829
ETHR_1300	1477317	1477853	+	178	-	SACE_1342	deoxyribonuclease V	COG1515L					138.179023033748	0.464657
ETHR_1301	1477856	1478203	-	115	-	SACE_1343	hypothetical protein	COG2849S				308139	120.676636961776	0.352327
ETHR_1302	1478200	1483116	-	1638	-	SACE_1344	PE-PGRS family protein	-				308139	137.080572467673	0.333916
ETHR_1303	1483139	1483444	-	101	-	SACE_1345	hypothetical protein	COG4842S				308139	690.404833075023	0.122074
ETHR_1304	1483453	1484043	-	196	-	SACE_1346	hypothetical protein	-				308139	383.329611447639	0.0659498
ETHR_1305	1484279	1485070	-	263	blaB3	SACE_1347	metallo-beta-lactamase	COG0491R				308140	5.63745257285657	0.355748
ETHR_1306	1485067	1485756	-	229	-	SACE_1348	putative lipoprotein	-				308140	11.5500463785984	0.274442
ETHR_1307	1485815	1486285	+	156	rpi	SACE_1349	ribose-5-phosphate isomerase B	COG0698G	Pentose phosphate pathway;Carbon fixation;			308141	46.9219141348232	0.466435
ETHR_1308	1486288	1486629	+	113	-	SACE_1350	hypothetical protein	-				308141	19.0247051086154	0.411259
ETHR_1309	1486632	1487441	+	269	-	SACE_1351	formamidopyrimidine-DNA glycosylase	COG0266L	Base excision repair;	SNP027		308141	6.24362771595779	0.360891
ETHR_1310	1487544	1488272	-	242	-	SACE_1352	hypothetical protein	-				308142	108.802236933265	0.464731
ETHR_1311	1488340	1489548	-	402	-	SACE_1353	hypothetical protein	COG4552R				308142	19.5328191127633	0.3839
ETHR_1312	1489608	1490231	-	207	-	SACE_1354	hypothetical protein	-				308142	37.2223489313767	0.393626
ETHR_1313	1490286	1491731	-	481	-	SACE_1355	EmrB/QacA family drug resistance transporter	COG0477GEPR					45.930235866325	0.464657
ETHR_1314	1492747	1492899	+	50	-	SACE_1357	hypothetical protein	-					250.576118095527	0.0982249
ETHR_1315	1492862	1493734	-	290	-	SACE_1358	hypothetical protein	COG4759O					18.8739938190253	0.466435
ETHR_1316	1494011	1495414	+	467	tig	SACE_1359	putative cell division trigger factor	COG0544O					182.09150263995	0.465593
ETHR_1317	1495682	1496260	+	192	-	SACE_1360	ATP-dependent Clp protease proteolytic subunit 1	COG0740OU				308143	145.101988226091	0.464657
ETHR_1318	1496281	1496913	+	210	-	SACE_1361	ATP-dependent Clp protease proteolytic subunit	COG0740OU				308143	238.127120886211	0.464657
ETHR_1319	1497164	1498447	+	427	clpX	SACE_1362	ATP-dependent protease ATP-binding subunit	COG1219O					142.28815830053	0.525786
ETHR_1320	1498828	1499457	+	209	-	SACE_1363	hypothetical protein	COG3545R					51.7772796130487	0.489
ETHR_1321	1499492	1500373	-	293	-	SACE_1364	putative esterase	COG0627R				308144	10.8571923972593	0.42972
ETHR_1322	1500453	1501286	-	277	-	SACE_1365	formate dehydrogenase family accessory protein FdhD	COG1526C				308144	53.2952538010084	0.464657
ETHR_1323	1501471	1501818	-	115	-	SACE_1366	MerR family transcriptional regulator	COG0789K					78.6027080099263	0.464657
ETHR_1324	1501885	1502607	+	240	-	SACE_1367	short-chain dehydrogenase/reductase SDR	COG1028IQR					20.7800154636926	0.465593
ETHR_1325	1502791	1504116	+	441	-	SACE_1368	integral membrane transporter	COG0477GEPR				308145	72.4567389482174	0.464657
ETHR_1326	1504113	1504220	+	35	-	SACE_1369	hypothetical protein	-				308145	67.6777540101307	0.464657
ETHR_1327	1504349	1504930	+	193	-	SACE_1370	hypothetical protein	-				308146	412.211525680972	0.327211
ETHR_1328	1505008	1505886	+	292	-	SACE_1371	6-phosphogluconate dehydrogenase, NAD-binding	COG2084I	Valine, leucine and isoleucine degradation;			308146	10.8850100554154	0.325894
ETHR_1329	1505997	1506881	+	294	-	SACE_1372	LysR family transcriptional regulator	COG0583K				308147	39.5589472460301	0.465593
ETHR_1330	1506878	1507909	+	343	-	SACE_1373	beta lactamase	COG2367V	Penicillin and cephalosporin biosynthesis;Two-component system - General;			308147	11.6867003692571	0.464657
ETHR_1331	1508071	1508994	+	307	penA,blaA	SACE_1374	beta-lactamase precursor	COG2367V	Penicillin and cephalosporin biosynthesis;Two-component system - General;				416.786182361488	0.109599
ETHR_1332	1509120	1509545	-	141	-	SACE_1375	glyoxalase/bleomycin resistance protein/dioxygenase superfamily protein	-					34.2019961839301	0.465593
ETHR_1333	1509664	1510824	-	386	cypA	SACE_1376	cytochrome P450	COG2124Q					10.3315144046628	0.263311
ETHR_1334	1511185	1512372	-	395	-	SACE_1377	hypothetical protein	-					112.850248236736	0.464657
ETHR_1335	1513186	1514037	+	283	-	SACE_1378	XRE family transcriptional regulator	COG1396K				308148	72.8513914810082	0.380936
ETHR_1336	1514034	1514207	+	57	-	SACE_1379	hypothetical protein	-				308148	67.5470200404792	0.346196
ETHR_1337	1514224	1514571	-	115	-	SACE_1380	transcriptional regulator	COG1733K					27.7022403249421	0.464657
ETHR_1338	1514667	1515548	+	293	-	SACE_1381	dehydrogenase (secreted protein)	COG0274F,COG2084I					28.6521113062415	0.471562
ETHR_1339	1515609	1516853	-	414	-	SACE_1382	hypothetical protein	-					4.88843014301629	0.382188
ETHR_1340	1517040	1519358	-	772	-	SACE_1383	oxidoreductase alpha (molybdopterin) subunit	COG0243C	Glyoxylate and dicarboxylate metabolism;Methane metabolism;				168.959540608209	0.464657
ETHR_1341	1519494	1522127	+	877	valS	SACE_1384	valyl-tRNA synthetase	COG0525J	Valine, leucine and isoleucine biosynthesis;Aminoacyl-tRNA biosynthesis;				220.71516736862	0.462722
ETHR_1342	1522416	1522865	+	149	-	SACE_1385	hypothetical protein	COG4454P					7.41321946796185	0.468768
ETHR_1343	1522939	1523532	-	197	-	SACE_1386	hypothetical protein	COG1357S					238.219629985063	0.491259
ETHR_1344	1523987	1525354	+	455	folC	SACE_1387	folylpolyglutamate synthase	COG0285H	Folate biosynthesis;			308149	60.9051282424136	0.485301
ETHR_1345	1525351	1525884	+	177	-	SACE_1388	hypothetical protein	-				308149	67.6710794916889	0.465593
ETHR_1346	1525863	1526750	-	295	yvbU	SACE_1389	transcriptional regulator	COG0583K					70.5321417300564	0.4298
ETHR_1347	1526861	1527787	+	308	-	SACE_1390	transmembrane drug/metabolite transporter family protein	COG0697GER					342.861705512297	0.135706
ETHR_1348	1527788	1528888	-	366	-	SACE_1391	alcohol dehydrogenase	COG1062C					126.332400159633	0.364196
ETHR_1349	1529256	1529549	+	97	-	SACE_1392	hypothetical protein	-					2175.75302814537	0.300209
ETHR_1350	1529825	1530097	+	90	-	SACE_1393	hypothetical protein	-					3725.71572790477	0.302533
ETHR_1351	1530218	1530487	+	89	-	SACE_1394	hypothetical protein	-					2517.0495845857	0.0723647
ETHR_1352	1530577	1530672	+	31	-	SACE_1395	hypothetical protein	-					1455.16844978255	0.150699
ETHR_1353	1530832	1531152	-	106	-	SACE_1396	hypothetical protein	-					1728.38625747244	0.271673
ETHR_1354	1531473	1531757	-	94	-	SACE_1397	hypothetical protein	-					10921.1194397031	0.204862
ETHR_1355	1532242	1532655	-	137	sti1	SACE_1398	protease inhibitor protein	-					1826.00812417398	0.0659498
ETHR_1356	1533391	1533705	+	104	-	SACE_1399	hypothetical protein	-					9861.64596245876	0.297665
ETHR_1357	1534010	1535569	+	519	-	SACE_1400	phosphodiesterase/alkaline phosphatase D	COG3540P					63.6972119311046	0.360891
ETHR_1358	1535785	1536195	+	136	ndk	SACE_1401	nucleoside diphosphate kinase	COG0105F	Purine metabolism;Pyrimidine metabolism;			308150	86.403459367653	0.464657
ETHR_1359	1536201	1536731	+	176	-	SACE_1402	acetyltransferase	COG0454KR				308150	148.469696064631	0.417667
ETHR_1360	1536910	1538847	+	645	-	SACE_1403	putative Fe-S oxidoreductase	COG1032C					47.8456802839599	0.476539
ETHR_1361	1538870	1540249	-	459	ssp	SACE_1404	secreted subtilisin-like protease	COG1404O					17.0463881621602	0.464657
ETHR_1362	1540620	1541414	+	264	-	SACE_1405	hypothetical protein	COG5011S					170.715317407803	0.462722
ETHR_1363	1542605	1544812	+	735	-	SACE_1406	ribonuclease	COG1530J		IN009		308151	264.79071873071	0.498028
ETHR_1364	1544890	1545792	+	300	-	SACE_1407	hypothetical protein	-				308151	21.8144338326621	0.493408
ETHR_1365	1545880	1546608	-	242	-	SACE_1408	AraC family transcription regulator	COG2207K					14.5445130721981	0.465593
ETHR_1366	1546658	1547278	+	206	-	SACE_1409	TetR/AcrR family transcriptional regulator	COG1309K				308152	22.5958961379187	0.445063
ETHR_1367	1547275	1548777	+	500	pnbA,estB	SACE_1410	para-nitrobenzyl esterase	COG2272I	Drug metabolism - other enzymes;			308152	30.162810699929	0.485044
ETHR_1368	1548774	1549376	+	200	-	SACE_1411	hypothetical protein	-				308152	1.08314591381084	0.191954
ETHR_1369	1549383	1550357	-	324	dmt	SACE_1412	dolichol-phosphate mannosyltransferase	COG0463M	N-Glycan biosynthesis;			308153	6.38391123507959	0.464657
ETHR_1370	1550354	1552099	-	581	-	SACE_1413	hypothetical protein	-				308153	13.7777175014064	0.334493
ETHR_1371	1552686	1552994	+	102	rplU	SACE_1414	50S ribosomal protein L21	COG0261J	Ribosome;			308154	317.365152045875	0.460594
ETHR_1372	1553009	1553266	+	85	rpmA	SACE_1415	50S ribosomal protein L27	COG0211J	Ribosome;			308154	216.624323125427	0.465593
ETHR_1373	1553345	1554823	+	492	obgE	SACE_1416	GTPase ObgE	COG0536R				308155	40.9750637897822	0.555155
ETHR_1374	1554843	1555934	+	363	proB	SACE_1417	gamma-glutamate kinase	COG0263E	Urea cycle and metabolism of amino groups;			308155	28.1362296941466	0.41778
ETHR_1375	1556012	1556971	+	319	-	SACE_1418	ECF family RNA polymerase sigma factor	COG1595K				308155	168.35950400358	0.464657
ETHR_1376	1557015	1558154	+	379	-	SACE_1419	FAD-dependent pyridine nucleotide-disulphide oxidoreductase	COG1252C				308155	21.998251274504	0.465593
ETHR_1377	1558159	1559439	-	426	kgtP	SACE_1420	putative MFS dicarboxylate transporter	COG0477GEPR					30.1374974804492	0.348827
ETHR_1378	1559570	1560109	+	179	-	SACE_1421	hypothetical protein	-				308156	61.1979436282505	0.527247
ETHR_1379	1560138	1560911	+	257	-	SACE_1422	XRE family transcriptional regulator	COG1396K				308156	407.078740661215	0.370483
ETHR_1380	1561251	1563374	-	707	-	SACE_1423	ATP-dependent DNA helicase RecQ	COG0514L					4.03477863591307	0.462616
ETHR_1381	1563495	1564832	+	445	proA	SACE_1424	gamma-glutamyl phosphate reductase	COG0014E	Urea cycle and metabolism of amino groups;			308157	105.647127530407	0.465596
ETHR_1382	1564843	1565409	+	188	-	SACE_1425	TetR family transcriptional regulator	COG1309K				308157	41.9823738745146	0.236291
ETHR_1383	1565500	1566696	+	398	cypA	SACE_1426	cytochrome P450-like enzyme	COG2124Q	gamma-Hexachlorocyclohexane degradation;Naphthalene and anthracene degradation;Limonene and pinene degradation;Phenylpropanoid biosynthesis;			308158	201.323220303889	0.46328
ETHR_1384	1566768	1566992	+	74	-	SACE_1427	hypothetical protein	COG1141C				308158	142.959197893598	0.449263
ETHR_1385	1567057	1567695	+	212	nadD	SACE_1428	putative nicotinate-nucleotide adenylyltransferase	COG1057H	Nicotinate and nicotinamide metabolism;			308158	8.19489045008159	0.465593
ETHR_1386	1567723	1568142	-	139	-	SACE_1429	glyoxalase/bleomycin resistance protein/dioxygenase	COG0346E					125.471039597231	0.464657
ETHR_1387	1568582	1568857	+	91	-	SACE_1430	hypothetical protein	-				308159	271.953940659853	0.137613
ETHR_1388	1568877	1569545	+	222	-	SACE_1431	hypothetical protein	COG1434S				308159	45.6888541614671	0.39516
ETHR_1389	1569719	1570120	+	133	-	SACE_1432	hypothetical protein	COG0799S				308160	15.4783199102787	0.500125
ETHR_1390	1570117	1570731	+	204	-	SACE_1433	phosphoglycerate mutase (phosphoglyceromutase)	COG0406G	Glycolysis / Gluconeogenesis;			308160	65.639611635472	0.465803
ETHR_1391	1570772	1571629	+	285	-	SACE_1434	hypothetical protein	COG1307S				308160	24.6705024825455	0.464657
ETHR_1392	1572419	1573021	+	200	-	SACE_1435	competence protein ComEA helix-hairpin-helix region	COG1555L	Type II secretion system;				51.5501412051537	0.441686
ETHR_1393	1573276	1575399	+	707	-	SACE_1436	competence protein	COG0658R,COG2333R	Type II secretion system;				173.580997162951	0.464657
ETHR_1394	1575692	1576963	-	423	-	SACE_1437	threonine synthase	COG0498E	Glycine, serine and threonine metabolism;Vitamin B6 metabolism;				1376.25648561668	0.103986
ETHR_1395	1577200	1578180	+	326	-	SACE_1438	hypothetical protein	COG1466L	Purine metabolism;Pyrimidine metabolism;DNA replication;Mismatch repair;Homologous recombination;				13.1630899681902	0.464657
ETHR_1396	1578590	1578850	-	86	rpsT	SACE_1439	30S ribosomal protein S20	COG0268J	Ribosome;				163.560576611275	0.470764
ETHR_1397	1579240	1580046	+	268	-	SACE_1440	hypothetical protein	COG0730R					77.6136548174406	0.446502
ETHR_1398	1580162	1580632	+	156	-	SACE_1441	hypothetical protein	-					13.5709951681334	0.464657
ETHR_1399	1580689	1580892	+	67	-	SACE_1442	cold-shock DNA-binding domain-containing protein	COG1278K					11.0693344159175	0.370483
ETHR_1400	1581186	1582049	+	287	-	SACE_1443	DMT family permease	COG0697GER				308161	39.3143527929804	0.476257
ETHR_1401	1582075	1582455	+	126	-	SACE_1444	glyoxalase/bleomycin resistance protein/dioxygenase	COG0346E				308161	19.9710065981469	0.467451
ETHR_1402	1582553	1583155	-	200	-	SACE_1445	hypothetical protein	COG0500QR					16.9030719137898	0.445063
ETHR_1403	1583292	1585145	+	617	lepA	SACE_1446	GTP-binding protein LepA	COG0481M				308162	64.9171119117588	0.464657
ETHR_1404	1585220	1585801	+	193	-	SACE_1447	hypothetical protein	COG4636S				308162	54.3333186169085	0.461365
ETHR_1405	1585835	1587301	-	488	-	SACE_1448	XRE family transcriptional regulator	COG1396K,COG3800R					37.7447936960657	0.360961
ETHR_1406	1587421	1588728	+	435	aceA	SACE_1449	isocitrate lyase	COG2224C	Glyoxylate and dicarboxylate metabolism;				711.890044316336	0.462722
ETHR_1407	1588979	1590028	+	349	-	SACE_1450	2-nitropropane dioxygenase	COG2070R	Nitrogen metabolism;				164.72103760142	0.445063
ETHR_1408	1590083	1590712	+	209	-	SACE_1451	hypothetical protein	COG2258S					8.6696647055353	0.464731
ETHR_1409	1590720	1591694	-	324	-	SACE_1452	O-methyltransferase	COG0500QR	Androgen and estrogen metabolism;Histidine metabolism;Tyrosine metabolism;Tryptophan metabolism;Selenoamino acid metabolism;Naphthalene and anthracene degradation;				49.0809948767606	0.331537
ETHR_1410	1591818	1592342	-	174	-	SACE_1453	hypothetical protein	-				308163	23.7844172542149	0.407343
ETHR_1411	1592339	1592845	-	168	-	SACE_1454	RNA polymerase ECF sigma factor	COG1595K				308163	81.5059767225983	0.340127
ETHR_1412	1592980	1593423	-	147	-	SACE_1455	hypothetical protein	COG0346E					21.449894817558	0.232409
ETHR_1413	1593662	1595161	+	499	mmsA2	SACE_1456	methylmalonate-semialdehyde dehydrogenase (acylating)	COG1012C	Inositol metabolism;Valine, leucine and isoleucine degradation;Propanoate metabolism;				362.478434308569	0.304109
ETHR_1414	1595379	1596548	+	389	-	SACE_1457	acyl-CoA dehydrogenase-like	COG1960I	Bile acid biosynthesis;Geraniol degradation;1- and 2-Methylnaphthalene degradation;				75.667274069196	0.131586
ETHR_1415	1596667	1597707	+	346	echA9	SACE_1458	putative enoyl-CoA hydratase/isomerase	COG1024I	Fatty acid metabolism;Valine, leucine and isoleucine degradation;Geraniol degradation;Lysine degradation;Tryptophan metabolism;beta-Alanine metabolism;Benzoate degradation via CoA ligation;Propanoate metabolism;				82.282871629064	0.317239
ETHR_1416	1597804	1598691	+	295	mmsB	SACE_1459	3-hydroxyisobutyrate dehydrogenase	COG2084I	Valine, leucine and isoleucine degradation;				30.3388900132859	0.415774
ETHR_1417	1598845	1599078	+	77	-	SACE_1460	hypothetical protein	-				308164	36.8493663335871	0.464657
ETHR_1418	1599100	1599510	+	136	-	SACE_1461	guanine-specific ribonuclease N1 and T1	COG4290F				308164	63.118734678798	0.413013
ETHR_1419	1599564	1599932	+	122	-	SACE_1462	hypothetical protein	COG2732K				308164	61.9404331234663	0.445063
ETHR_1420	1599990	1600598	+	202	-	SACE_1463	hypothetical protein	COG4636S					244.523837342988	0.496765
ETHR_1421	1600699	1601472	-	257	echA21	SACE_1464	putative enoyl-CoA hydratase/isomerase family protein	COG1024I	Fatty acid metabolism;Valine, leucine and isoleucine degradation;Geraniol degradation;Lysine degradation;Tryptophan metabolism;beta-Alanine metabolism;Benzoate degradation via CoA ligation;Propanoate metabolism;				10.6524115440269	0.465593
ETHR_1422	1601601	1601924	+	107	-	SACE_1465	small multidrug resistance efflux protein	COG2076P				308165	249.867482792536	0.445063
ETHR_1423	1601921	1602484	+	187	-	SACE_1466	TetR family transcriptional regulator	COG3226S				308165	101.015525945252	0.476539
ETHR_1424	1602507	1604909	-	800	draG1	SACE_1467	ADP-ribosylglycohydrolase	COG1397O				308166	40.9961682563483	0.464657
ETHR_1425	1604916	1610108	-	1730	draG3	SACE_1468	ADP-ribosylglycohydrolase	COG1397O				308166	290.152819360693	0.464657
ETHR_1426	1610326	1610550	-	74	-	SACE_1469	hypothetical protein	-					34.675086881755	0.262567
ETHR_1427	1610821	1611060	-	79	-	SACE_1470	PilT protein-like	COG2402R					153.35453193345	0.39516
ETHR_1428	1611227	1611460	-	77	-	SACE_1471	hypothetical protein	-				308167	14.7603619274223	0.37254
ETHR_1429	1611475	1612239	-	254	-	SACE_1472	cobalamin (vitamin B12) biosynthesis CbiX protein	COG2138S				308167	70.8188625696978	0.487883
ETHR_1430	1612387	1613733	-	448	cysN	SACE_1473	sulfate adenylyltransferase subunit 1 / adenylylsulfate kinase	COG2895P	Purine metabolism;Selenoamino acid metabolism;Sulfur metabolism;			308168	87.588437609867	0.437976
ETHR_1431	1613736	1614686	-	316	cysD	SACE_1474	sulfate adenylyltransferase subunit 2	COG0175EH	Purine metabolism;Selenoamino acid metabolism;Sulfur metabolism;			308168	133.747379256571	0.441686
ETHR_1432	1614724	1615449	-	241	cysH	SACE_1475	phosphoadenosine phosphosulfate reductase	COG0175EH	Sulfur metabolism;			308168	99.1696251034486	0.461552
ETHR_1433	1615610	1617322	-	570	nirA	SACE_1476	ferredoxin--nitrite reductase	COG0155P	Nitrogen metabolism;				142.854015270542	0.446502
ETHR_1434	1617681	1618910	+	409	-	SACE_1477	coproporphyrinogen III oxidase	COG0635H	Porphyrin and chlorophyll metabolism;				24.57759805832	0.457294
ETHR_1435	1618989	1619294	-	101	-	SACE_1478	hypothetical protein	-					26.4123865852318	0.503303
ETHR_1436	1619483	1620505	+	340	hrcA	SACE_1479	heat-inducible transcription repressor	COG1420K				308169	172.527007654804	0.464657
ETHR_1437	1620590	1621729	+	379	dnaJ1	SACE_1480	chaperone protein	COG0484O				308169	88.5854685812337	0.505415
ETHR_1438	1621731	1622468	+	245	sdrD	SACE_1481	protein involving differentiation	COG1385S				308169	72.04329420263	0.464657
ETHR_1439	1622750	1623121	+	123	-	SACE_1482	protein kinase C inhibitor	COG0537FGR					60.1867672769178	0.465269
ETHR_1440	1623290	1624354	+	354	phoH	SACE_1483	phosphate starvation-induced protein	COG1702T				308170	13.093915492851	0.363302
ETHR_1441	1624351	1624902	+	183	-	SACE_1484	putative metalloprotease	COG0319R				308170	92.3840590458174	0.5224
ETHR_1442	1624987	1626294	+	435	-	SACE_1485	CBS domain-containing protein	COG1253R				308170	134.066953103813	0.476823
ETHR_1443	1626352	1626717	+	121	-	SACE_1486	hypothetical protein	-				308170	135.765899690053	0.476603
ETHR_1444	1626973	1627878	+	301	era	SACE_1487	GTP-binding protein Era	COG1159R					29.9654370087312	0.300209
ETHR_1445	1628007	1628432	+	141	-	SACE_1488	hypothetical protein	-					134.010564917197	0.385384
ETHR_1446	1628531	1629064	+	177	-	SACE_1489	hypothetical protein	-				308171	15.8083938549244	0.464657
ETHR_1447	1629072	1629515	+	147	-	SACE_1490	hypothetical protein	-				308171	40.1174702735544	0.464657
ETHR_1448	1629553	1629954	-	133	-	SACE_1491	hypothetical protein	-					7.44776154289717	0.358212
ETHR_1449	1630162	1630983	+	273	recO	SACE_1492	DNA repair protein RecO	COG1381L	Homologous recombination;			308172	21.5572584617579	0.464657
ETHR_1450	1631019	1631585	+	188	-	SACE_1493	GCN5-related N-acetyltransferase	COG0454KR				308172	141.026593626168	0.341365
ETHR_1451	1631690	1632562	+	290	-	SACE_1494	undecaprenyl diphosphate synthase	COG0020I	Terpenoid biosynthesis;			308173	86.0556985924528	0.465593
ETHR_1452	1632559	1632990	+	143	-	SACE_1495	hypothetical protein	-				308173	101.827535408129	0.464657
ETHR_1453	1633276	1634286	+	336	-	SACE_1496	permease	COG0701R				308174	14.9513938470862	0.484071
ETHR_1454	1634286	1635002	+	238	-	SACE_1497	hypothetical protein	COG3689S				308174	7.38532907910027	0.469491
ETHR_1455	1635084	1635506	-	140	-	SACE_1498	ferric uptake regulation protein	COG0735P				308175	48.9145565990388	0.464657
ETHR_1456	1635503	1635985	-	160	-	SACE_1499	arsenical resistance operon repressor	COG0640K				308175	73.7356607630037	0.464657
ETHR_1457	1636262	1637647	+	461	glyS	SACE_1500	glycyl-tRNA synthetase	COG0423J	Glycine, serine and threonine metabolism;Aminoacyl-tRNA biosynthesis;				55.7330595372348	0.464657
ETHR_1458	1637784	1638398	+	204	-	SACE_1501	hypothetical protein	COG1434S				308176	7.79920084283214	0.410067
ETHR_1459	1638476	1639783	+	435	dgt	SACE_1502	deoxyguanosinetriphosphate triphosphohydrolase-like protein	COG0232F	Purine metabolism;			308176	9.17002060478681	0.464657
ETHR_1460	1640011	1640196	+	61	-	SACE_1503	hypothetical protein	-					11.4424021243965	0.294771
ETHR_1461	1640287	1641393	+	368	-	SACE_1504	serine protease inhibitor serpin-like protein	COG4826O					59.417942418522	0.318731
ETHR_1462	1641404	1642291	-	295	sigJ	SACE_1505	RNA polymerase sigma factor SigJ	COG1595K					45.8139922597198	0.464657
ETHR_1463	1642409	1644301	+	630	dnaG	SACE_1506	DNA primase	COG0358L	DNA replication;			308177	67.3714771509423	0.465593
ETHR_1464	1644322	1644843	+	173	-	SACE_1507	hypothetical protein	-				308177	63.4161940616232	0.464657
ETHR_1465	1644874	1645635	+	253	tam	SACE_1508	trans-aconitate methyltransferase	COG4106R				308177	12.5469659494897	0.395282
ETHR_1466	1646006	1646437	+	143	-	SACE_1509	hypothetical protein	-					88.7799921442722	0.191954
ETHR_1467	1646915	1647109	+	64	-	SACE_1510	hypothetical protein	-					244.298860056167	0.464657
ETHR_1468	1647882	1648004	+	40	-	SACE_1511	hypothetical protein	-					320.569555784191	0.464657
ETHR_1469	1648575	1649477	+	300	-	SACE_1512	acetyltransferase	COG0454KR					46.8596581814888	0.464731
ETHR_1470	1649659	1650621	+	320	add	SACE_1513	adenosine deaminase	COG1816F	Purine metabolism;				16.0738095202639	0.0213333
ETHR_1471	1650676	1650876	-	66	-	SACE_1514	hypothetical protein	COG2879S				308178	93.4180676454204	0.464657
ETHR_1472	1650873	1652999	-	708	-	SACE_1515	carbon starvation protein CstA	COG1966T				308178	78.778550228766	0.426986
ETHR_1473	1652950	1653105	+	51	-	SACE_1516	hypothetical protein	-					33.594797876567	0.447799
ETHR_1474	1653363	1653893	+	176	-	SACE_1517	RNA polymerase sigma factor	COG1595K				308179	39.7116532372829	0.0898204
ETHR_1475	1653890	1654918	+	342	-	SACE_1518	hypothetical protein	-				308179	10.2999446270863	0.464657
ETHR_1476	1655104	1655775	+	223	-	SACE_1519	hypothetical protein	-					20.3654111040433	0.369163
ETHR_1477	1655772	1657040	-	422	-	SACE_1520	hypothetical protein	-					79.4422824018681	0.470764
ETHR_1478	1657598	1657954	+	118	-	SACE_1521	hypothetical protein	-					2443.41097231666	0.401856
ETHR_1479	1658153	1658674	+	173	-	SACE_1522	hypothetical protein	-					415.328575089681	0.375723
ETHR_1480	1659058	1660302	-	414	fabF	SACE_1523	3-oxoacyl-[acyl-carrier-protein] synthase	COG0304IQ	Fatty acid biosynthesis;			308180	244.605984989674	0.34087
ETHR_1481	1660299	1660538	-	79	acpM	SACE_1524	acyl carrier protein	COG0236IQ				308180	312.868305753688	0.297665
ETHR_1482	1660601	1661584	-	327	-	SACE_1525	3-oxoacyl-(acyl-carrier-protein) synthase III	COG0332I	Fatty acid biosynthesis;			308180	155.821958115574	0.410022
ETHR_1483	1661581	1662465	-	294	fabD	SACE_1526	[acyl-carrier protein] S-malonyltransferase	COG0331I	Fatty acid biosynthesis;			308180	358.981375832386	0.44533
ETHR_1484	1662877	1663974	-	365	-	SACE_1527	regulator of polyketide synthase expression-like	COG2508TQ					58.9974836929908	0.354217
ETHR_1485	1664451	1665383	+	310	-	SACE_1528	hypothetical protein	COG3023V					34.8470228594937	0.257287
ETHR_1486	1665393	1665629	-	78	-	SACE_1529	hypothetical protein	-					118.970297004375	0.32759
ETHR_1487	1666036	1666683	+	215	-	SACE_1530	nicotinamide mononucleotide transporter	COG3201H					46.4996700753831	0.464657
ETHR_1488	1666739	1667992	+	417	-	SACE_1531	carboxypeptidase (secreted protein)	COG2866E					256.214227069496	0.464657
ETHR_1489	1668279	1671059	-	926	aceE	SACE_1532	pyruvate dehydrogenase subunit E1	COG2609C	Glycolysis / Gluconeogenesis;Alanine and aspartate metabolism;Valine, leucine and isoleucine biosynthesis;Pyruvate metabolism;Butanoate metabolism;				101.467740917993	0.464657
ETHR_1490	1671357	1671791	+	144	-	SACE_1533	hypothetical protein	-					297.403672746424	0.354779
ETHR_1491	1671894	1672358	+	154	ahpE	SACE_1534	AhpC/TSA family protein	COG1225O					66.0849607698247	0.41852
ETHR_1492	1673022	1674143	-	373	-	SACE_1535	putative zinc-type alcohol dehydrogenase transmembrane protein	COG1062C	Glycolysis / Gluconeogenesis;Fatty acid metabolism;Bile acid biosynthesis;Tyrosine metabolism;1- and 2-Methylnaphthalene degradation;3-Chloroacrylic aciddegradation;Retinol metabolism;Metabolism of xenobiotics			308181	93.3938113907679	0.481521
ETHR_1493	1674146	1674448	-	100	-	SACE_1536	hypothetical protein	COG1359S				308181	40.0354530619016	0.464657
ETHR_1494	1674739	1675578	+	279	galE	SACE_1537	UDP-glucose 4-epimerase	COG1087M	Galactose metabolism;Nucleotide sugars metabolism;				34.2461330938137	0.273333
ETHR_1495	1675700	1676272	+	190	-	SACE_1538	NADPH-dependent FMN reductase	COG0431R					5.91446494373458	0.464657
ETHR_1496	1676642	1677589	+	315	-	SACE_1539	secreted protein	-					71.6925556896444	0.465593
ETHR_1497	1677738	1677962	-	74	-	SACE_1540	twin-arginine translocation pathway signal	COG1574R				308182	34.69091747728	0.496715
ETHR_1498	1678014	1679327	-	437	-	SACE_1541	twin-arginine translocation pathway signal	COG1574R				308182	86.5815951640874	0.369191
ETHR_1499	1679335	1680252	-	305	-	SACE_1542	hypothetical protein	COG3568R				308182	801.570610298259	0.13358
ETHR_1500	1680402	1681226	+	274	-	SACE_1543	putative N-acetylglucosaminylphosphatidylinositol deacetylase	COG2120S					42.162271024145	0.464657
ETHR_1501	1681370	1682182	+	270	-	SACE_1544	secreted protein	-					343.235217002242	0.460459
ETHR_1502	1682172	1682357	-	61	-	SACE_1545	putative regulator	-				308183	5.8533499731482	0.465593
ETHR_1503	1682375	1683205	-	276	-	SACE_1546	XRE family transcriptional regulator	-				308183	49.0628930167942	0.426986
ETHR_1504	1683378	1683590	+	70	-	SACE_1547	hypothetical protein	-					3.07361731453274	0.44614
ETHR_1505	1683627	1684349	-	240	-	SACE_1548	GntR family transcriptional regulator	COG1802K					40.872260157594	0.108995
ETHR_1506	1684510	1685730	+	406	-	SACE_1549	hypothetical protein	COG1914P				308184	99.9106826004451	0.168553
ETHR_1507	1685743	1686507	+	254	-	SACE_1550	hypothetical protein	COG1540R				308184	25.9696379360171	0.464657
ETHR_1508	1686514	1687125	+	203	alpH	SACE_1551	allophanate hydrolase	COG2049E	Urea cycle and metabolism of amino groups;Atrazine degradation;			308184	39.8915329450798	0.465593
ETHR_1509	1687128	1687997	+	289	-	SACE_1552	allophanate hydrolase subunit 2	COG1984E	Urea cycle and metabolism of amino groups;Atrazine degradation;			308184	51.1221611059044	0.465803
ETHR_1510	1688150	1688914	+	254	-	SACE_1553	hypothetical protein	COG4336S					346.78335078601	0.47054
ETHR_1511	1689472	1690197	+	241	-	SACE_1554	hypothetical protein	-					16.5989568207304	0.465593
ETHR_1512	1690610	1691170	+	186	-	SACE_1555	hypothetical protein	COG2119S					110.328355463932	0.32759
ETHR_1513	1691661	1692035	-	124	vsr	SACE_1556	very short patch repair protein	COG3727L					66.1970758331808	0.38767
ETHR_1514	1692455	1693159	+	234	-	SACE_1557	DNA modification methylase M.NGOI	COG0270L	Methionine metabolism;				49.5584882055379	0.320732
ETHR_1515	1694167	1694493	+	108	-	SACE_1558	DNA-cytosine methyltransferase	COG0270L	Methionine metabolism;				25.0970097453582	0.464657
ETHR_1516	1694499	1695386	-	295	-	SACE_1559	hypothetical protein	-				308185	217.147820742881	0.319327
ETHR_1517	1695383	1696270	-	295	-	SACE_1560	hypothetical protein	-				308185	226.90657488585	0.42552
ETHR_1518	1696327	1698393	-	688	-	SACE_1561	hypothetical protein	COG1396K				308185	224.134226819206	0.0469136
ETHR_1519	1698475	1701375	-	966	-	SACE_1562	endonuclease	-				308185	112.486409473338	0.382141
ETHR_1520	1701372	1702262	-	296	-	SACE_1563	hypothetical protein	-				308185	79.6263510658657	0.465593
ETHR_1521	1702349	1703851	-	500	-	SACE_1564	ATPase	COG0323L					50.8435069883564	0.464657
ETHR_1522	1704276	1705022	+	248	kdgR	SACE_1565	IclR family transcriptional regulator	COG1414K					9.3699775063113	0.468768
ETHR_1523	1705634	1706683	+	349	lys1	SACE_1566	saccharopine dehydrogenase	COG3268S	Lysine biosynthesis;Lysine degradation;				20.3270950965456	0.464657
ETHR_1524	1706664	1707212	-	182	-	SACE_1567	hypothetical protein	-					30.6672209490857	0.464657
ETHR_1525	1707622	1707783	+	53	-	SACE_1568	hypothetical protein	-					16.2485264760045	0.204943
ETHR_1526	1707886	1708389	+	167	-	SACE_1569	acetyltransferase	COG0454KR					48.7262438393336	0.301762
ETHR_1527	1708562	1709767	-	401	-	SACE_1570	hypothetical protein	-				308186	6.73445606262932	0.375723
ETHR_1528	1709805	1713887	-	1360	-	SACE_1571	hypothetical protein	-				308186	91.6604306618705	0.468596
ETHR_1529	1713896	1715107	-	403	-	SACE_1572	hypothetical protein	-				308186	33.7042332776133	0.497182
ETHR_1530	1715104	1716774	-	556	-	SACE_1573	hypothetical protein	-				308186	23.7431208871117	0.501594
ETHR_1531	1716902	1717855	+	317	cobD	SACE_1574	cobalamin biosynthesis protein	COG1270H	Porphyrin and chlorophyll metabolism;				7.24789164630743	0.48365
ETHR_1532	1717947	1718456	-	169	-	SACE_1575	hypothetical protein	-					152.677756680819	0.464657
ETHR_1533	1718305	1718913	+	202	-	SACE_1576	TetR family transcriptional regulator	COG1309K					18.4403933232888	0.465593
ETHR_1534	1718930	1719829	-	299	-	SACE_1577	hypothetical protein	COG3346S				308187	3.70092772646665	0.460459
ETHR_1535	1719882	1720739	-	285	-	SACE_1578	putative fructosamine kinase	COG3001G				308187	41.5405051327006	0.468869
ETHR_1536	1720769	1721227	-	152	-	SACE_1579	putative low molecular weight protein-tyrosine-phosphatase	COG0394T				308187	120.235013135862	0.487883
ETHR_1537	1721504	1721920	+	138	-	SACE_1580	hypothetical protein	-				308188	10.9857110947678	0.464657
ETHR_1538	1721931	1722983	+	350	cobC	SACE_1581	hypothetical protein	COG0079E	Histidine metabolism;Tyrosine metabolism;Phenylalanine metabolism;Phenylalanine, tyrosine and tryptophan bios;Novobiocin biosynthesis;			308188	18.3498355754623	0.468869
ETHR_1539	1723002	1723862	+	286	-	SACE_1582	NGG1-interacting factor 3	COG0327S				308188	24.7029353538234	0.555722
ETHR_1540	1723859	1724593	+	244	-	SACE_1583	hypothetical protein	COG1579R				308188	62.7682154154098	0.465593
ETHR_1541	1724590	1725690	+	366	-	SACE_1584	putative bifunctional protein (ribonuclease H/phosphoglycerate mutase)	COG0328L,COG0406G				308188	68.4051089314748	0.516721
ETHR_1542	1725879	1727105	+	408	-	SACE_1585	transcriptional regulator	COG1940KG				308189	20.8962897844619	0.455308
ETHR_1543	1727122	1728447	+	441	-	SACE_1586	putative secreted sugar-binding protein	COG1653G				308189	12.4276680289109	0.188785
ETHR_1544	1728497	1729390	+	297	-	SACE_1587	putative sugar transport system permease protein	COG1175G				308189	79.9441708306074	0.494813
ETHR_1545	1729387	1730217	+	276	-	SACE_1588	putative sugar transport membrane protein	COG0395G				308189	51.6359737592223	0.424618
ETHR_1546	1730225	1731475	+	416	-	SACE_1589	6-phospho-beta-glucosidase	COG1486G	Glycolysis / Gluconeogenesis;			308189	42.6473988382732	0.494325
ETHR_1547	1731484	1732443	+	319	-	SACE_1590	kinase	COG2971G				308189	40.7135377519136	0.465593
ETHR_1548	1733874	1734161	+	95	-	SACE_1593	hypothetical protein	-				308190	1329.98305034361	0.3951
ETHR_1549	1734168	1734674	+	168	-	SACE_1594	hypothetical protein	-				308190	1424.90325766518	0.462722
ETHR_1550	1734724	1737546	+	940	-	SACE_1595	hypothetical protein	-				308190	1115.16370528596	0.284361
ETHR_1551	1737639	1739510	+	623	-	SACE_1596	hypothetical protein	-				308191	1163.23671023475	0.364196
ETHR_1552	1739545	1740126	+	193	-	SACE_1597	hypothetical protein	-				308191	970.521424284965	0.390516
ETHR_1553	1740128	1741369	+	413	-	SACE_1598	lipoprotein	COG0791M				308191	493.730768835239	0.464657
ETHR_1554	1741444	1741899	+	151	-	SACE_1599	hypothetical protein	-				308191	429.987917396169	0.462722
ETHR_1555	1742174	1743646	+	490	rnr	SACE_1600	ribonuclease R	COG0557K					83.3610150190334	0.455436
ETHR_1556	1743734	1744399	+	221	-	SACE_1601	NADPH-dependent F420 reductase	COG2085R				308192	23.6617437976445	0.460459
ETHR_1557	1744456	1744860	+	134	-	SACE_1602	hypothetical protein	-				308192	59.2504907662932	0.220057
ETHR_1558	1745006	1745974	+	322	-	SACE_1603	putative glutathione S-transferase	COG0435O					12.1633687317618	0.358427
ETHR_1559	1746020	1746901	-	293	panB	SACE_1604	3-methyl-2-oxobutanoate hydroxymethyltransferase	COG0413H	Pantothenate and CoA biosynthesis;				89.300712172373	0.464657
ETHR_1560	1747061	1747876	-	271	pheC	SACE_1605	cyclohexadienyl dehydratase	COG0834ET	Phenylalanine, tyrosine and tryptophan bios;	SNP028			50.477363174898	0.464657
ETHR_1561	1747968	1748870	-	300	-	SACE_1606	light-dependent protochlorophyllide reductase	COG1028IQR	Porphyrin and chlorophyll metabolism;				53.5619575119484	0.214011
ETHR_1562	1749099	1749581	-	160	-	SACE_1607	MarR family transcriptional regulator	COG1846K					0.771231187660816	0.464657
ETHR_1563	1750242	1751054	-	270	-	SACE_1608	hypothetical protein	COG4279S				308193	18.5529720774878	0.465593
ETHR_1564	1751047	1754013	-	988	helZ	SACE_1609	Snf2/Rad54 family helicase	COG0553KL				308193	45.9181104342993	0.464657
ETHR_1565	1754041	1755873	-	610	nadE	SACE_1610	glutamine-dependent NAD(+) synthetase	COG0171H,COG0388R	Glutamate metabolism;Nicotinate and nicotinamide metabolism;			308193	39.3689102653048	0.473117
ETHR_1566	1755964	1757511	+	515	-	SACE_1611	exported protease	COG0596R	Lysine degradation;Biotin metabolism;				24.846225994006	0.354112
ETHR_1567	1757621	1759231	+	536	-	SACE_1612	anion transporter	COG0471P				308194	108.892500664729	0.364196
ETHR_1568	1759293	1760636	+	447	glnA2	SACE_1613	glutamine synthetase	COG0174E	Glutamate metabolism;Peptidoglycan biosynthesis;Nitrogen metabolism;Two-component system - General;			308194	231.902537413799	0.0830022
ETHR_1569	1760719	1764417	+	1232	-	SACE_1614	hypothetical protein	COG0438M,COG0500QR					89.0188692936207	0.464657
ETHR_1570	1770319	1770732	-	137	-	SACE_1615	putative transposase (second part)	COG3464L					664.49865049935	0.411616
ETHR_1571	1770798	1772177	+	459	-	SACE_1616	transposase	COG3328L					698.595614237744	0.464657
ETHR_1572	1772191	1773084	-	297	-	SACE_1617	IS1557, transposase	COG3464L					11.2462215888875	0.465593
ETHR_1573	1773399	1774151	+	250	-	SACE_1618	glutamine amidotransferase class-I	COG0518F				308195	13.2346978346248	0.468018
ETHR_1574	1774218	1777280	+	1020	glnE	SACE_1619	glutamate--ammonia-ligase adenylyltransferase	COG1391OT				308195	9.43677026655637	0.464657
ETHR_1575	1777341	1777838	+	165	-	SACE_1620	acetyltransferase	COG0454KR					12.9169447601212	0.468869
ETHR_1576	1778549	1779415	+	288	-	SACE_1622	IclR family transcriptional regulator	COG3386G					488.361167743193	0.325894
ETHR_1577	1779612	1781036	-	474	-	SACE_1623	glutamine synthetase	COG0174E	Glutamate metabolism;Peptidoglycan biosynthesis;Nitrogen metabolism;Two-component system - General;				5060.43855518549	0.103202
ETHR_1578	1781355	1781693	+	112	-	SACE_1624	integral membrane protein	COG1714S					18.371517294694	0.464657
ETHR_1579	1781753	1782484	-	243	-	SACE_1625	hypothetical protein	-					101.322280462082	0.396622
ETHR_1580	1782586	1783557	-	323	lipA	SACE_1626	lipoyl synthase	COG0320H	Lipoic acid metabolism;				103.968417452592	0.35594
ETHR_1581	1783654	1784589	-	311	-	SACE_1627	short chain dehydrogenase/reductase family oxidoreductase	COG1028IQR	Porphyrin and chlorophyll metabolism;				23.9915595136913	0.465593
ETHR_1582	1784672	1785508	+	278	-	SACE_1628	hypothetical protein	-					90.5359533233011	0.465593
ETHR_1583	1785459	1786343	-	294	dapA	SACE_1629	dihydrodipicolinate synthase	COG0329EM	Lysine biosynthesis;				37.3519287376031	0.468924
ETHR_1584	1786440	1787321	+	293	-	SACE_1630	putative transcriptional regulator	COG0583K					70.2519956011253	0.360891
ETHR_1585	1787445	1787954	-	169	-	SACE_1631	hypothetical protein	-					1206.83001551241	0.376244
ETHR_1586	1788068	1788685	+	205	-	SACE_1632	putative TetR-type transcriptional regulator	COG1309K				308196	16.4135293986435	0.376244
ETHR_1587	1788697	1789641	+	314	-	SACE_1633	alkanesulfonate monooxygenase	COG2141C				308196	17.7429443449224	0.445063
ETHR_1588	1789718	1790197	-	159	-	SACE_1634	hypothetical protein	COG0640K				308197	2.07814841220762	0.464657
ETHR_1589	1790212	1791345	-	377	-	SACE_1635	hypothetical protein	-				308197	28.4807134695177	0.464657
ETHR_1590	1791413	1792102	-	229	lipB	SACE_1636	lipoyltransferase	COG0321H	Lipoic acid metabolism;			308197	25.7563932323608	0.406465
ETHR_1591	1792169	1792981	-	270	-	SACE_1637	NAD dependent epimerase/dehydratase family protein	COG1090R				308197	63.9248128458622	0.464657
ETHR_1592	1793186	1795015	-	609	sucB	SACE_1638	dihydrolipoamide succinyltransferase	COG0508C	Citrate cycle (TCA cycle);Lysine degradation;	SNP029		308198	586.54268843965	0.464657
ETHR_1593	1795086	1796456	-	456	dldH2	SACE_1639	dihydrolipoamide dehydrogenase	COG1249C	Glycolysis / Gluconeogenesis;Citrate cycle (TCA cycle);Alanine and aspartate metabolism;Glycine, serine and threonine metabolism;Valine, leucine and isoleucine degradation;Pyruvate metabolism;			308198	219.712945710003	0.396956
ETHR_1594	1796733	1797077	+	114	-	SACE_1640	oxidoreductase	-					186.913885954779	0.463034
ETHR_1595	1797091	1797576	-	161	-	SACE_1641	OsmC-like protein	COG1764O					363.340351066805	0.4298
ETHR_1596	1797660	1799150	-	496	pepB	SACE_1642	leucyl aminopeptidase	COG0260E					74.2457335469333	0.508646
ETHR_1597	1799435	1800682	+	415	-	SACE_1643	amino acid permease-associated region	COG0531E				308199	12.9574399755031	0.464657
ETHR_1598	1800689	1801351	+	220	-	SACE_1644	hypothetical protein	COG3557J				308199	417.627186910608	0.457294
ETHR_1599	1801386	1801679	-	97	-	SACE_1645	hypothetical protein	-					79.9251429619309	0.445063
ETHR_1600	1801817	1802920	+	367	-	SACE_1646	branched-chain amino acid aminotransferase	COG0115EH	Valine, leucine and isoleucine degradation;Valine, leucine and isoleucine biosynthesis;Pantothenate and CoA biosynthesis;				87.3498497464453	0.204862
ETHR_1601	1803042	1804127	+	361	-	SACE_1647	hypothetical protein	-					238.608384264643	0.454596
ETHR_1602	1804228	1804512	+	94	-	SACE_1648	thiamineS protein	COG1977H					147.297259076662	0.426986
ETHR_1603	1804535	1805269	-	244	cobS	SACE_1649	putative cobalamin 5'-phosphate synthase	COG0368H	Porphyrin and chlorophyll metabolism;				167.482174482814	0.419629
ETHR_1604	1805380	1806489	-	369	cobT	SACE_1650	nicotinate-nucleotide--dimethylbenzimidazole phosphoribosyltransferase	COG2038H	Riboflavin metabolism;Porphyrin and chlorophyll metabolism;			308200	23.3742316506431	0.503303
ETHR_1605	1806530	1807075	-	181	cobU	SACE_1651	cobinamide kinase / conamide phosphate guanylyltransferase	COG2087H	Porphyrin and chlorophyll metabolism;			308200	34.13879097687	0.315619
ETHR_1606	1807157	1808143	-	328	-	SACE_1652	aldo/keto reductase family oxidoreductase	COG0667C				308200	79.621138942319	0.479774
ETHR_1607	1808210	1808845	-	211	-	SACE_1653	hypothetical protein	-				308200	54.2260620343509	0.464657
ETHR_1608	1809054	1809419	+	121	-	SACE_1654	HesB/YadR/YfhF	COG0316S					56.8492316794437	0.396956
ETHR_1609	1809558	1809773	-	71	-	SACE_1655	RNA-binding S4	COG2501S					12.4741406849984	0.366272
ETHR_1610	1809870	1810859	+	329	adoK	SACE_1656	adenosine kinase	COG0524G	Purine metabolism;				32.5715425510688	0.465593
ETHR_1611	1810959	1812362	+	467	-	SACE_1657	FAD linked oxidase domain-containing protein	COG0277C					136.206450923161	0.39461
ETHR_1612	1812497	1813963	+	488	amlB	SACE_1658	secreted alpha-amylase	COG0366G	Starch and sucrose metabolism;				2369.50479990157	0.464657
ETHR_1613	1814072	1815247	-	391	-	SACE_1659	two-component system sensor kinase	COG3850T,COG4585T				308201	37.3530409829801	0.406644
ETHR_1614	1815310	1815966	-	218	-	SACE_1660	two component system response regulator	COG2197TK				308201	23.0005815952875	0.465803
ETHR_1615	1816163	1816900	-	245	-	SACE_1661	methyltransferase	COG0500QR					51.6080860945416	0.476539
ETHR_1616	1817041	1817697	+	218	-	SACE_1662	hypothetical protein	-					4.35220403102273	0.464657
ETHR_1617	1817613	1818866	-	417	-	SACE_1663	exo-alpha-sialidase	COG4409G	N-Glycan degradation;Sphingolipid metabolism;Glycan structures - degradation;				38.2695658427712	0.465593
ETHR_1618	1819109	1820008	-	299	-	SACE_1664	maltose/maltodextrin transport system (permease)	COG0395G	ABC transporters - General;			308202	82.5343172971226	0.490732
ETHR_1619	1820011	1820979	-	322	-	SACE_1665	ABC sugar transporter, membrane subunit	COG1175G				308202	151.837964910987	0.47054
ETHR_1620	1820999	1822237	-	412	-	SACE_1666	sugar ABC transporter substrate-binding protein	COG2182G				308202	288.391335531325	0.476539
ETHR_1621	1822389	1823465	+	358	malR	SACE_1667	maltose operon transcriptional repressor	COG1609K					308.420798883324	0.464657
ETHR_1622	1823578	1825158	+	526	aglA	SACE_1668	alpha-glucosidase	COG0366G	Galactose metabolism;Starch and sucrose metabolism;				444.750031003486	0.464657
ETHR_1623	1825267	1826118	+	283	-	SACE_1669	hypothetical protein	COG0739M					663.974511553928	0.234053
ETHR_1624	1826320	1827231	-	303	glsA	SACE_1670	glutaminase	COG2066E	Glutamate metabolism;D-Glutamine and D-glutamate metabolism;Nitrogen metabolism;			308203	227.169477319788	0.464657
ETHR_1625	1827266	1828795	-	509	-	SACE_1671	PheA/TfdB family FAD-binding monooxygenase	COG0654HC	Bile acid biosynthesis;Androgen and estrogen metabolism;Histidine metabolism;Tyrosine metabolism;Phenylalanine metabolism;gamma-Hexachlorocyclohexane degradation;Bisphenol A degradation;Toluene andxylene degrad			308203	161.672836495308	0.464657
ETHR_1626	1828792	1829574	-	260	-	SACE_1672	ABC sulfonate transport system, permease protein	COG0600P	ABC transporters - General;			308203	150.500652564757	0.464657
ETHR_1627	1829567	1830523	-	318	-	SACE_1673	ABC transporter substrate-binding protein	COG0715P	ABC transporters - General;			308203	276.113689415873	0.465593
ETHR_1628	1830563	1831234	-	223	-	SACE_1674	ABC transporter, ATP-binding protein	COG1116P	ABC transporters - General;			308203	779.065401237473	0.464657
ETHR_1629	1831396	1832052	+	218	-	SACE_1675	hypothetical protein	-				308204	65.4796277087019	0.465593
ETHR_1630	1832108	1832785	+	225	-	SACE_1676	methyltransferase type 12	COG0500QR				308204	172.625461651505	0.474462
ETHR_1631	1833376	1835241	-	621	asn1	SACE_1677	asparagine synthase (glutamine-hydrolyzing)	COG0367E	Alanine and aspartate metabolism;Nitrogen metabolism;				190.545786893232	0.427181
ETHR_1632	1835680	1836588	+	302	ctaC	SACE_1678	putative cytochrome c oxidase chain II	COG1622C	Oxidative phosphorylation;			308205	167.674909649807	0.348827
ETHR_1633	1836632	1837030	+	132	-	SACE_1679	integral membrane protein	-				308205	152.386537706974	0.402413
ETHR_1634	1837173	1837457	+	94	-	SACE_1680	AsnC family transcriptional regulator	COG1522K					53.1955219861198	0.47002
ETHR_1635	1837623	1838678	-	351	trpD	SACE_1681	anthranilate phosphoribosyltransferase	COG0547E	Phenylalanine, tyrosine and tryptophan bios;Two-component system - General;			308206	109.614306245287	0.491912
ETHR_1636	1838698	1839108	-	136	-	SACE_1682	putative two-component system response regulator	COG0784T				308206	209.974135637061	0.464657
ETHR_1637	1839207	1839665	-	152	-	SACE_1683	hypothetical protein	-					13.3611555677153	0.465803
ETHR_1638	1839817	1840362	+	181	ctaE	SACE_1684	cytochrome c oxidase subunit III	COG1845C	Oxidative phosphorylation;			308207	15.2489950283069	0.390461
ETHR_1639	1840427	1841233	+	268	qcrC	SACE_1685	cytochrome c mono-and diheme variants	COG2010C	Oxidative phosphorylation;			308207	49.6804096423393	0.28219
ETHR_1640	1841230	1842360	+	376	-	SACE_1686	ubiquinol-cytochrome c reductase iron-sulfur subunit	COG0723C	Oxidative phosphorylation;			308207	49.4950795055401	0.353277
ETHR_1641	1842357	1844015	+	552	qcrB	SACE_1687	cytochrome b, membrane protein	COG1290C	Oxidative phosphorylation;			308207	69.0535920076988	0.38767
ETHR_1642	1844137	1844925	-	262	-	SACE_1688	hypothetical protein	-					16.8609488326002	0.594827
ETHR_1643	1845010	1846728	-	572	-	SACE_1689	hypothetical protein	COG0322L,COG0847L	Purine metabolism;Pyrimidine metabolism;DNA replication;Mismatch repair;Homologous recombination;				25.7601838987745	0.484522
ETHR_1644	1847243	1848529	+	428	-	SACE_1690	hypothetical protein	COG0258L					17.778615460814	0.493071
ETHR_1645	1849171	1850145	+	324	-	SACE_1692	NLP/P60-family protein	COG0791M					1683.81534508283	0.325894
ETHR_1646	1850304	1851590	+	428	-	SACE_1693	hypothetical protein	-					7.0856960201748	0.464657
ETHR_1647	1851656	1853464	-	602	-	SACE_1694	putative long-chain fatty acid ligase	COG1022I	Fatty acid metabolism;				98.8811922912636	0.466411
ETHR_1648	1853771	1854169	+	132	-	SACE_1695	hypothetical protein	COG0092J				308208	20.9658116040263	0.50746
ETHR_1649	1854195	1854983	+	262	-	SACE_1696	metallophosphoesterase	COG0639T,COG2129R				308208	17.3676011340441	0.464657
ETHR_1650	1855094	1855537	+	147	-	SACE_1697	cyclase/dehydrase	-				308209	243.137798822697	0.464657
ETHR_1651	1855557	1856759	+	400	arsA	SACE_1698	arsenite-transporting ATPase	COG0003P				308209	83.0120973192513	0.543925
ETHR_1652	1856765	1857166	+	133	-	SACE_1699	hypothetical protein	-				308209	166.358965380557	0.465593
ETHR_1653	1857160	1858113	+	317	glk	SACE_1700	glucokinase, transcriptional regulator	COG1940KG	Glycolysis / Gluconeogenesis;Galactose metabolism;Starch and sucrose metabolism;Streptomycin biosynthesis;			308209	8.3511055133467	0.449263
ETHR_1654	1858327	1858803	-	158	-	SACE_1701	hypothetical protein	-					22.908336244106	0.315619
ETHR_1655	1859325	1860086	+	253	-	SACE_1702	1-acyl-sn-glycerol-3-phosphate acyltransferase	COG0204I	Glycerolipid metabolism;Glycerophospholipid metabolism;Ether lipid metabolism;			308210	209.008506957812	0.464657
ETHR_1656	1860130	1860630	+	166	-	SACE_1703	hypothetical protein	-				308210	113.234719072702	0.447474
ETHR_1657	1860736	1861773	+	345	pfkA	SACE_1704	6-phosphofructokinase	COG0205G	Glycolysis / Gluconeogenesis;Pentose phosphate pathway;Fructose and mannose metabolism;Galactose metabolism;				143.632261576393	0.370483
ETHR_1658	1861902	1863155	+	417	-	SACE_1705	two component system sensor kinase	COG4585T				308211	9.37015196554239	0.465269
ETHR_1659	1863152	1863829	+	225	-	SACE_1706	two component system response regulator	COG2197TK				308211	8.07229482060259	0.411259
ETHR_1660	1864141	1865313	+	390	-	SACE_1707	integral membrane protein	-					56.1814868914648	0.464657
ETHR_1661	1865469	1866857	+	462	aroG	SACE_1708	phospho-2-dehydro-3-deoxyheptonate aldolase	COG3200E	Phenylalanine, tyrosine and tryptophan bios;				32.2333992845274	0.464657
ETHR_1662	1866967	1868532	-	521	-	SACE_1709	hypothetical protein	-					25.5517212359399	0.317239
ETHR_1663	1868757	1870718	-	653	-	SACE_1710	putative serine/threonine protein kinase	COG0515RTKL					34.2064968944191	0.497306
ETHR_1664	1870939	1871262	+	107	-	SACE_1711	transcriptional regulatory protein	COG2120S					68.6492313439458	0.374153
ETHR_1665	1871870	1872280	+	136	-	SACE_1712	hypothetical protein	-					319.387193069094	0.464657
ETHR_1666	1872305	1873771	-	488	crtI	SACE_1713	phytoene desaturase	COG1233Q	Carotenoid biosynthesis - General;			308212	93.8029097863651	0.464657
ETHR_1667	1873771	1874847	-	358	-	SACE_1714	geranylgeranyl pyrophosphate synthase	COG0142H	N-Glycan biosynthesis;			308212	5.59680314400391	0.491912
ETHR_1668	1875078	1875962	+	294	metF	SACE_1715	5,10-methylenetetrahydrofolate reductase	COG0685E	One carbon pool by folate;Methane metabolism;			308213	24.1382128422807	0.462722
ETHR_1669	1876037	1876477	+	146	-	SACE_1716	hypothetical protein	COG0542O				308213	7.02127016969964	0.131586
ETHR_1670	1876654	1877598	-	314	-	SACE_1717	hypothetical protein	-					29.8759369356721	0.464657
ETHR_1671	1877814	1878812	+	332	-	SACE_1718	DeoR family transcriptional regulator	COG2378K					2.95613440558949	0.464657
ETHR_1672	1878855	1879514	-	219	-	SACE_1719	lipoprotein	-					215.736056075645	0.484856
ETHR_1673	1879630	1881306	+	558	-	SACE_1720	hypothetical protein	COG4805S					54.6616061906475	0.468768
ETHR_1674	1881638	1882213	-	191	-	SACE_1721	hypothetical protein	COG0456R					12.9819426107551	0.369163
ETHR_1675	1882521	1882973	+	150	-	SACE_1722	hypothetical protein	-				308214	477.028537680496	0.464657
ETHR_1676	1882970	1883863	+	297	-	SACE_1723	hypothetical protein	-				308214	318.676788621631	0.464657
ETHR_1677	1884754	1886058	-	434	-	SACE_1724	secreted protein	COG4632G					128.625909883251	0.382607
ETHR_1678	1886413	1887663	-	416	-	SACE_1725	putative transporter	COG0477GEPR				308215	37.7766558851652	0.465593
ETHR_1679	1887663	1888790	-	375	-	SACE_1726	putative pyridoxal-phosphate dependent enzyme	COG0031E	Cysteine metabolism;Selenoamino acid metabolism;Sulfur metabolism;			308215	9.7878669033783	0.495159
ETHR_1680	1889034	1889429	-	131	-	SACE_1727	hypothetical protein	COG1028IQR					169.669494872851	0.282247
ETHR_1681	1889598	1890776	-	392	-	SACE_1728	monooxygenase, FAD-binding	COG0654HC				308216	21.7812854247953	0.425974
ETHR_1682	1890773	1891330	-	185	-	SACE_1729	TetR family transcriptional regulator	COG1309K				308216	53.184692369156	0.466387
ETHR_1683	1891539	1896092	-	1517	lhr	SACE_1730	putative ATP-dependent DNA helicase	COG1201R				308217	4.58929802430303	0.413013
ETHR_1684	1896136	1896630	-	164	-	SACE_1731	hypothetical protein	-				308217	129.14991344353	0.470504
ETHR_1685	1896754	1898601	+	615	-	SACE_1732	hypothetical protein	COG0443O					30.9443652050303	0.464657
ETHR_1686	1898629	1898727	-	32	-	SACE_1733	hypothetical protein	-					60.6243873951578	0.464657
ETHR_1687	1898836	1899003	+	55	-	SACE_1734	hypothetical protein	-					17.0911942157182	0.469491
ETHR_1688	1899047	1899904	-	285	-	SACE_1735	hypothetical protein	-					24.518757458874	0.164952
ETHR_1689	1900177	1901217	+	346	recA	SACE_1736	DNA recombination/repair	COG0468L	Homologous recombination;				263.935290009474	0.465593
ETHR_1690	1902269	1902769	+	166	-	SACE_1737	regulatory protein RecX	COG2137R					27.053689119461	0.376244
ETHR_1691	1902880	1903548	+	222	-	SACE_1738	phosphatase	COG0546R					41.154699766928	0.464657
ETHR_1692	1903993	1904628	-	211	kdgA	SACE_1739	KHG/KDPG aldolase	COG0800G	Pentose phosphate pathway;Pentose and glucuronate interconversions;Arginine and proline metabolism;Glyoxylate and dicarboxylate metabolism;			308218	47.2815128919071	0.461552
ETHR_1693	1904672	1906531	-	619	edd	SACE_1740	phosphogluconate dehydratase	COG0129EG	Pentose phosphate pathway;			308218	176.609775604246	0.464657
ETHR_1694	1906741	1907361	+	206	-	SACE_1741	hypothetical protein	COG0834ET					43.2696410125263	0.476539
ETHR_1695	1907620	1908483	+	287	-	SACE_1742	protein of unknown function Mtu_121	COG3315Q					72.9107976711287	0.134293
ETHR_1696	1908532	1909407	-	291	gluD	SACE_1743	glutamate permease	COG0765E	ABC transporters - General;			308219	540.703827607782	0.343718
ETHR_1697	1909404	1910042	-	212	-	SACE_1744	amino acid ABC transporter, permease protein	COG0765E	ABC transporters - General;			308219	351.196075967975	0.220329
ETHR_1698	1910119	1911018	-	299	gluB1	SACE_1745	putative glutamate binding protein	COG0834ET	ABC transporters - General;			308219	1976.46063647061	0.21288
ETHR_1699	1911050	1911778	-	242	-	SACE_1746	putative glutamate ABC transporter ATP-binding protein	COG1126E	ABC transporters - General;			308219	1488.63631085127	0.317239
ETHR_1700	1911998	1912093	+	31	-	SACE_1747	hypothetical protein	-				308220	61.39347282727	0.464702
ETHR_1701	1912107	1913582	+	491	-	SACE_1748	methylase of isopentenylated A37 derivatives in tRNA	COG0621J				308220	21.8789104401662	0.464657
ETHR_1702	1913621	1914079	+	152	-	SACE_1749	hypothetical protein	-				308220	56.0097085130216	0.464657
ETHR_1703	1914222	1915544	-	440	-	SACE_1750	hypothetical protein	-					33.7435558451475	0.485301
ETHR_1704	1916057	1916596	+	179	-	SACE_1751	hypothetical protein	-				308221	12.2838912231171	0.464657
ETHR_1705	1916655	1917587	+	310	miaA	SACE_1752	tRNA delta(2)-isopentenylpyrophosphate transferase	COG0324J				308221	32.3523463743308	0.464657
ETHR_1706	1917597	1918457	+	286	dapF	SACE_1753	diaminopimelate epimerase	COG0253E	Lysine biosynthesis;			308221	189.047833858814	0.474113
ETHR_1707	1918520	1920028	+	502	hflX	SACE_1754	GTP-binding protein	COG2262R				308221	74.6027119785524	0.464657
ETHR_1708	1920076	1921095	+	339	-	SACE_1755	hypothetical protein	-				308221	44.1818869008971	0.446852
ETHR_1709	1921266	1922033	-	255	tpase1	SACE_1756	transposase	COG1484L				308222	83.5004560540028	0.497959
ETHR_1710	1922075	1922386	-	103	-	SACE_1757	IS1533 transposase	COG4584L				308222	44.2313086248048	0.49048
ETHR_1711	1922383	1923795	-	470	-	SACE_1758	transposase for IS3508i	COG3328L		IN010		308222	625.571887883023	0.464657
ETHR_1712	1923782	1924795	-	337	-	SACE_1759	transposase	COG4584L				308222	146.952211391652	0.490965
ETHR_1713	1925789	1926511	-	240	-	SACE_1760	SOS-response transcriptional repressor, LexA	COG1974KT					599.253923382291	0.465593
ETHR_1714	1926917	1927189	+	90	-	SACE_1761	hypothetical protein	COG1388M					270.426781190879	0.445063
ETHR_1715	1927998	1928567	+	189	-	SACE_1763	ribonucleotide reductase regulator NrdR-like protein	COG1327K					45.324130630903	0.0745098
ETHR_1716	1928791	1931559	+	922	-	SACE_1764	vitamin B12-dependent ribonucleotide reductase	COG0209F	Purine metabolism;Pyrimidine metabolism;				71.8984866077931	0.0666667
ETHR_1717	1931645	1932838	+	397	-	SACE_1765	erythromycin esterase	COG2312R					141.20641030976	0.49597
ETHR_1718	1932876	1933031	-	51	-	SACE_1766	hypothetical protein	-					89.1282407742164	0.464657
ETHR_1719	1933692	1934390	+	232	-	SACE_1767	hypothetical protein	-				308223	9.71021894988361	0.464657
ETHR_1720	1934400	1935332	+	310	-	SACE_1768	ECF family RNA polymerase sigma factor	COG1595K				308223	2.92284337591138	0.171255
ETHR_1721	1935381	1936139	+	252	-	SACE_1769	hypothetical protein	COG0702MG				308223	6.85160142298076	0.376244
ETHR_1722	1936148	1936447	-	99	-	SACE_1770	membrane protein	-					26.6156667908469	0.478445
ETHR_1723	1936668	1938452	+	594	pepX	SACE_1771	x-prolyl-dipeptidyl aminopeptidase	COG2936R					2486.24969077963	0.418552
ETHR_1724	1938569	1941925	+	1118	-	SACE_1772	hypothetical protein	COG1409R,COG4632G					331.453723608151	0.271673
ETHR_1725	1942035	1943108	+	357	-	SACE_1773	hypothetical protein	-					4.18215413237628	0.238643
ETHR_1726	1943216	1944178	-	320	galE	SACE_1774	UDP-glucose 4-epimerase	COG1087M	Galactose metabolism;Nucleotide sugars metabolism;			308224	11.7106451578242	0.3951
ETHR_1727	1944248	1945426	-	392	galK	SACE_1775	galactokinase	COG0153G	Galactose metabolism;			308224	11.8132021444393	0.467428
ETHR_1728	1945423	1945998	-	191	-	SACE_1776	DtxR family iron dependent repressor	COG1321K				308224	152.32369503353	0.476539
ETHR_1729	1946382	1947095	+	237	sseA	SACE_1777	3-mercaptopyruvate sulfurtransferase	COG2897P	Cysteine metabolism;				208.220734564531	0.468869
ETHR_1730	1947845	1949020	+	391	acuC	SACE_1779	acetoin dehydrogenase	COG0123BQ				308225	24.8844014819245	0.484856
ETHR_1731	1949043	1951718	+	891	-	SACE_1780	acetyl-CoA synthetase	COG0454KR,COG1042C				308225	181.837005001869	0.464657
ETHR_1732	1952116	1953039	+	307	-	SACE_1781	alpha/beta hydrolase fold	COG4757R					303.242571550628	0.391548
ETHR_1733	1953116	1954363	-	415	-	SACE_1782	protein of unknown function DUF395, YeeE/YedE	COG2391R					59.5617450566962	0.410022
ETHR_1734	1954529	1954948	+	139	-	SACE_1783	hypothetical protein	COG1028IQR					31.9376514566769	0.354217
ETHR_1735	1955144	1956796	-	550	fumB	SACE_1784	fumarate hydratase class I	COG1838C,COG1951C	Citrate cycle (TCA cycle);Reductive carboxylate cycle (CO2 fixation);				128.458647854025	0.464657
ETHR_1736	1957034	1957771	+	245	-	SACE_1785	protein tyrosine/serine phosphatase	COG2365T					43.0843041680803	0.465593
ETHR_1737	1958157	1959131	-	324	sigB	SACE_1786	RNA polymerase sigma factor SigB	COG0568K					122.762598756302	0.464657
ETHR_1738	1959476	1959766	-	96	-	SACE_1787	D-tyrosyl-tRNA(Tyr) deacylase	COG1490J					156.158712926222	0.524307
ETHR_1739	1959898	1961415	-	505	-	SACE_1788	rRNA/tRNA methylase	COG2890J					33.788935328498	0.357925
ETHR_1740	1961530	1961673	+	47	-	SACE_1789	hypothetical protein	-					40.3881294404098	0.464657
ETHR_1741	1962140	1962712	+	190	-	SACE_1790	HhH-GPD	-					202.799651837152	0.464657
ETHR_1742	1962795	1963463	-	222	plsC	SACE_1791	1-acylglycerol-3-phosphate O-acyltransferase	COG0204I	Glycerolipid metabolism;Glycerophospholipid metabolism;Ether lipid metabolism;				2290.41719274803	0.386521
ETHR_1743	1963611	1963940	+	109	-	SACE_1792	hypothetical protein	-					153.335647846133	0.361225
ETHR_1744	1964032	1964280	+	82	-	SACE_1793	hypothetical protein	-					153.818717325779	0.327211
ETHR_1745	1964320	1965534	-	404	-	SACE_1794	ribonuclease BN	COG1295S					222.112932095204	0.464657
ETHR_1746	1965775	1967550	+	591	-	SACE_1795	type III restriction enzyme, res subunit	COG1061KL					5.5999182109835	0.462722
ETHR_1747	1967754	1968494	+	246	-	SACE_1796	secreted protein	-				308226	14.7285287494746	0.465593
ETHR_1748	1968504	1969715	+	403	csd	SACE_1797	cysteine desulfurase	COG0520E	Thiamine metabolism;			308226	51.8281523648194	0.464657
ETHR_1749	1969816	1970004	-	62	-	SACE_1798	hypothetical protein	-					266.693304824614	0.298588
ETHR_1750	1970793	1971689	-	298	-	SACE_1800	hypothetical protein	COG1357S					87.8548262954275	0.464657
ETHR_1751	1971853	1973256	-	467	sigA	SACE_1801	RNA polymerase sigma factor	COG0568K					150.65315914393	0.464657
ETHR_1752	1973498	1974259	-	253	ppgK	SACE_1802	polyphosphate glucokinase	COG1940KG	Glycolysis / Gluconeogenesis;				38.0114499609226	0.462722
ETHR_1753	1974323	1975147	+	274	suhB	SACE_1803	putative myo-inositol-1(or 4)-monophosphatase	COG0483G	Streptomycin biosynthesis;Inositol phosphate metabolism;				51.9317817509727	0.464657
ETHR_1754	1975461	1976105	-	214	-	SACE_1804	secreted alanine rich protein	-					24.0600281860059	0.464657
ETHR_1755	1976642	1976944	+	100	-	SACE_1805	hypothetical protein	-		SNP030			23.8926941829538	0.343348
ETHR_1756	1977034	1977975	-	313	-	SACE_1806	hypothetical protein	-					4.01725868089265	0.427181
ETHR_1757	1977919	1978065	+	48	-	SACE_1807	hypothetical protein	COG0756F				308227	49.9281496263102	0.51215
ETHR_1758	1978069	1978722	+	217	-	SACE_1808	hypothetical protein	-				308227	9.07069136599297	0.471664
ETHR_1759	1979187	1979564	+	125	-	SACE_1809	nucleic acid binding, OB-fold,tRNA/helicase-type	-				308228	209.12912728123	0.397273
ETHR_1760	1979612	1980319	+	235	-	SACE_1810	integral membrane alanine and leucine rich protein	-				308228	41.9339572571597	0.464657
ETHR_1761	1980394	1981065	-	223	trkA	SACE_1811	trk system potassium uptake protein	COG0569P				308229	109.335469761567	0.376244
ETHR_1762	1981065	1981730	-	221	-	SACE_1812	Trk system potassium uptake protein TrkA	COG0569P				308229	117.384332319805	0.355763
ETHR_1763	1981991	1983997	+	668	-	SACE_1813	amino acid permease-associated region	COG0531E				308230	38.7925324037452	0.464657
ETHR_1764	1983994	1985226	+	410	-	SACE_1814	23S rRNA methyltransferase/RumA	COG2265J	Androgen and estrogen metabolism;Histidine metabolism;Tyrosine metabolism;Tryptophan metabolism;Selenoamino acid metabolism;Naphthalene and anthracene degradation;			308230	21.511146397356	0.464657
ETHR_1765	1985483	1987411	+	642	dxs	SACE_1815	1-deoxy-D-xylulose-5-phosphate synthase	COG1154HI	Biosynthesis of steroids;				73.4729273648609	0.578646
ETHR_1766	1987640	1988134	+	164	-	SACE_1816	hypothetical protein	-				308231	18.4377291735839	0.373072
ETHR_1767	1988154	1988855	+	233	-	SACE_1817	two-component system response regulator	COG0745TK				308231	35.8867148889743	0.464657
ETHR_1768	1988881	1990011	+	376	cutS	SACE_1818	two-component sensor (kinase)	COG0642T				308231	237.942429073719	0.464657
ETHR_1769	1990019	1990444	-	141	-	SACE_1819	hypothetical protein	COG4636S					5.33231680230996	0.491912
ETHR_1770	1990632	1991555	-	307	-	SACE_1820	transcriptional regulator	COG0583K					12.0905540016785	0.446852
ETHR_1771	1991674	1992069	+	131	-	SACE_1821	hypothetical protein	-				308232	12.2989795863212	0.465593
ETHR_1772	1992066	1993619	+	517	cotA,pig	SACE_1822	spore coat protein (outer)	COG2132Q				308232	31.1790723777342	0.464657
ETHR_1773	1993805	1995904	-	699	-	SACE_1823	fatty acid oxidation complex alpha subunit	COG1024I,COG1250I	Pentose and glucuronate interconversions;Fatty acid elongation in mitochondria;Fatty acid metabolism;Valine, leucine and isoleucine degradation;Geraniol degradation;Lysine degradation;Tryptophan metabolism;Butan			308233	113.764792254991	0.315619
ETHR_1774	1995901	1997148	-	415	-	SACE_1824	acetyl-coa acetyltransferase (thiolase)	COG0183I	Fatty acid metabolism;Bile acid biosynthesis;Valine, leucine and isoleucine degradation;Geraniol degradation;Benzoate degradation via hydroxylation;alpha-Linolenic acid metabolism;Ethylbenzene degradation;			308233	184.898782854394	0.336326
ETHR_1775	1997860	1998627	-	255	tpase1	SACE_1826	transposase	COG1484L		SNP031		308234	117.003145619507	0.496889
ETHR_1776	1998676	1998894	-	72	-	SACE_1827	IS1533 transposase	-		IN011		308234	39.4598495453484	0.495581
ETHR_1777	1999018	1999935	-	305	-	SACE_1828	IS21 family transposase	COG4584L		IN012		308234	25.0450254741913	0.48911
ETHR_1778	2000406	2001128	+	240	-	SACE_1830	AraC family transcriptional regulator	COG2207K				308235	7.25504818423142	0.468768
ETHR_1779	2001199	2001747	+	182	-	SACE_1831	hypothetical protein	-				308235	20.3431972360051	0.333441
ETHR_1780	2002123	2003382	-	419	-	SACE_1832	putative ribonuclease D (partial match)	COG0349J					35.7818280861954	0.319327
ETHR_1781	2003505	2004221	-	238	-	SACE_1833	two-component system response regulator	COG2197TK		DEL006			308.243125211057	0.400732
ETHR_1782	2005202	2005861	-	219	-	SACE_1835	hypothetical protein	-		IN013			8.68762006757568	0.465593
ETHR_1783	2006018	2007109	+	363	hemE	SACE_1836	uroporphyrinogen decarboxylase (partial match)	COG0407H	Porphyrin and chlorophyll metabolism;			308236	22.0828250179952	0.495581
ETHR_1784	2007121	2008533	+	470	hemG	SACE_1837	protoporphyrinogen oxidase	COG1232H	Porphyrin and chlorophyll metabolism;			308236	1.85132409096832	0.593309
ETHR_1785	2008560	2009255	+	231	-	SACE_1838	chlorite dismutase	COG3253S				308236	50.8548079357338	0.460459
ETHR_1786	2009391	2010176	+	261	-	SACE_1839	putative maleate cis-trans isomerase	COG3473Q	Butanoate metabolism;Nicotinate and nicotinamide metabolism;				47.1872210641444	0.464657
ETHR_1787	2010192	2010620	-	142	-	SACE_1840	MarR family transcriptional regulator	COG1846K					39.0693106251873	0.464657
ETHR_1788	2010675	2011001	+	108	-	SACE_1841	antibiotic biosynthesis monooxygenase	-					139.268420296952	0.464731
ETHR_1789	2011138	2011689	+	183	-	SACE_1842	acetyltransferase	COG1670J					448.71806821585	0.466435
ETHR_1790	2011744	2012793	-	349	adhA	SACE_1843	NADP-dependent alcohol dehydrogenase	COG1064R	Glycolysis / Gluconeogenesis;Glycerolipid metabolism;Caprolactam degradation;				8.5243546682935	0.47054
ETHR_1791	2012883	2013716	+	277	-	SACE_1844	XRE family transcriptional regulator	COG1396K					10.3390651330512	0.480141
ETHR_1792	2013729	2014151	-	140	msrB	SACE_1845	peptide methionine sulfoxide reductase	COG0229O				308237	26.0715897884251	0.464657
ETHR_1793	2014222	2014530	-	102	-	SACE_1846	hypothetical protein	-				308237	52.6056620651638	0.465593
ETHR_1794	2014562	2015785	-	407	-	SACE_1847	transcriptional regulator	COG1940KG				308237	29.2349952535777	0.428872
ETHR_1795	2015852	2016520	+	222	yfbT	SACE_1848	hydrolase or phosphatase	COG0637R	Fructose and mannose metabolism;Aminosugars metabolism;Thiamine metabolism;Riboflavin metabolism;			308238	45.8370077315029	0.508267
ETHR_1796	2016531	2017574	+	347	-	SACE_1849	DNA ligase (ATP)	COG3285L	Base excision repair;Nucleotide excision repair;Mismatch repair;Non-homologous end-joining;			308238	343.99799054413	0.168132
ETHR_1797	2017544	2018887	-	447	-	SACE_1850	hypothetical protein	COG1914P					99.029609294221	0.497695
ETHR_1798	2019206	2019694	-	162	-	SACE_1851	hypothetical protein	-				308239	10.9947497913254	0.464657
ETHR_1799	2019763	2020527	-	254	-	SACE_1852	hypothetical protein	-				308239	66.0896445778869	0.464657
ETHR_1800	2020527	2020859	-	110	-	SACE_1853	hypothetical protein	-				308239	44.7099316427608	0.457294
ETHR_1801	2020895	2021578	-	227	-	SACE_1854	hypothetical protein	COG1125E				308239	17.4307262709854	0.171255
ETHR_1802	2021955	2022749	+	264	-	SACE_1855	transmembrane protein	-					29.1069156130296	0.464657
ETHR_1803	2022801	2023343	-	180	ard	SACE_1856	phosphotransferase (aminonucleoside antibiotic resistance)	COG0529P,COG0541U					16.3863779579884	0.122074
ETHR_1804	2023699	2025216	-	505	slpD	SACE_1857	proteinase (secreted protein)	COG0596R					113.07878784694	0.465593
ETHR_1805	2025467	2026378	+	303	-	SACE_1858	hypothetical protein	COG5006R				308240	55.9926998352856	0.464657
ETHR_1806	2026429	2027232	+	267	-	SACE_1859	hypothetical protein	-				308240	29.1197149772809	0.313217
ETHR_1807	2027445	2028332	-	295	-	SACE_1860	2-dehydropantoate 2-reductase	COG1893H	Pantothenate and CoA biosynthesis;			308241	9.79547944087545	0.464657
ETHR_1808	2028342	2029454	-	370	ligC	SACE_1861	ATP-dependent DNA ligase	COG1793L	Base excision repair;Nucleotide excision repair;Mismatch repair;Non-homologous end-joining;			308241	48.2081658174906	0.465593
ETHR_1809	2029472	2030122	-	216	-	SACE_1862	hypothetical protein	-				308241	71.4431712947948	0.465593
ETHR_1810	2030119	2030655	-	178	-	SACE_1863	hypothetical protein	-				308241	79.1658310107728	0.503183
ETHR_1811	2030660	2031064	-	134	-	SACE_1864	hypothetical protein	COG1302S				308241	129.961817792709	0.502406
ETHR_1812	2031061	2031243	-	60	-	SACE_1865	hypothetical protein	-				308241	94.598938528154	0.483671
ETHR_1813	2031370	2031627	-	85	-	SACE_1866	hypothetical protein	-				308242	124.790036419516	0.488445
ETHR_1814	2031627	2031923	-	98	-	SACE_1867	hypothetical protein	-				308242	609.845111982815	0.464657
ETHR_1815	2031960	2032475	-	171	-	SACE_1868	stress-like protein	COG1302S				308242	857.873056382556	0.464657
ETHR_1816	2032578	2033156	-	192	-	SACE_1869	hypothetical protein	-				308243	82.2674383960758	0.271673
ETHR_1817	2033149	2033712	-	187	sigT	SACE_1870	putative RNA polymerase sigma factor	COG1595K				308243	41.1324957110717	0.485301
ETHR_1818	2033709	2034443	-	244	ribD	SACE_1871	5-amino-6-(5-phosphoribosylamino)uracil reductase	COG1985H	Riboflavin metabolism;			308243	22.4857604627403	0.464657
ETHR_1819	2034496	2035524	+	342	-	SACE_1872	ATP/GTP-binding integral membrane protein	COG1485R					16.52714653615	0.372116
ETHR_1820	2035770	2037002	+	410	-	SACE_1873	hypothetical protein	COG0654HC					9.28154535023517	0.410067
ETHR_1821	2036999	2037628	-	209	-	SACE_1874	TetR family transcriptional regulator	COG1309K					95.664723784372	0.417765
ETHR_1822	2037818	2039077	-	419	rocD	SACE_1875	ornithine--oxo-acid transaminase	COG4992E	Arginine and proline metabolism;				133.987799817392	0.14377
ETHR_1823	2039239	2040279	+	346	-	SACE_1876	secreted protein	COG2706G					11.2376140726562	0.464657
ETHR_1824	2040516	2040692	+	58	-	SACE_1877	hypothetical protein	-					28.0345766529475	0.315619
ETHR_1825	2040737	2041399	-	220	-	SACE_1878	hypothetical protein	COG1219O				308244	14.3635925997957	0.520346
ETHR_1826	2041478	2043241	-	587	-	SACE_1879	hypothetical protein	COG0515RTKL				308244	18.2704886646591	0.484934
ETHR_1827	2043569	2044351	+	260	-	SACE_1880	glyoxalase/bleomycin resistance protein/dioxygenase	COG3324R					162.579371130661	0.182838
ETHR_1828	2044609	2046072	+	487	-	SACE_1881	ABC transporter protein, ATP binding component	COG1129G	ABC transporters - General;			308245	60.1471692830301	0.441686
ETHR_1829	2046065	2047060	+	331	-	SACE_1882	inner-membrane translocator	COG1172G	ABC transporters - General;			308245	50.9829076168196	0.464657
ETHR_1830	2047116	2048123	+	335	-	SACE_1883	binding protein/LacI transcriptional regulator	COG1879G	ABC transporters - General;			308245	79.1148719419842	0.464657
ETHR_1831	2048211	2049395	-	394	-	SACE_1884	antibiotic resistance macrolide glycosyltransferase	COG1819GC					3.60431691846211	0.377565
ETHR_1832	2049501	2050157	+	218	-	SACE_1885	putative integral membrane protein	COG2860S				308246	19.193854123827	0.52422
ETHR_1833	2050230	2050658	+	142	WhiI	SACE_1886	phenylacetic acid degradation-related protein	COG2050Q				308246	134.370945564481	0.485585
ETHR_1834	2050798	2051256	-	152	bcpB	SACE_1887	bacterioferritin comigratory protein	COG1225O					145.956821588436	0.332083
ETHR_1835	2051429	2052298	+	289	-	SACE_1888	putative alanine rich lipoprotein LppW	-					141.230090754401	0.268625
ETHR_1836	2052319	2052921	-	200	-	SACE_1889	hypothetical protein	-					163.104894327245	0.49379
ETHR_1837	2053189	2054508	+	439	-	SACE_1890	putative secreted sugar binding protein	COG1653G				308247	62.9618297910246	0.415471
ETHR_1838	2054508	2055464	+	318	-	SACE_1891	putative transmembrane sugar transport protein	COG1175G				308247	1199.01386019776	0.465593
ETHR_1839	2055457	2056296	+	279	-	SACE_1892	putative transmembrane sugar transport protein	COG0395G				308247	253.979880879787	0.47054
ETHR_1840	2056308	2058257	+	649	-	SACE_1893	hypothetical protein	COG3934G				308247	131.093379236189	0.352911
ETHR_1841	2058847	2059848	+	333	-	SACE_1895	XRE family transcriptional regulator	-		IN014		308248	4030.42985379885	0.464657
ETHR_1842	2059805	2060005	+	66	-	SACE_1896	hypothetical protein	-				308248	1723.66201826365	0.085654
ETHR_1843	2060258	2062450	+	730	afsR	SACE_1897	regulatory protein	COG0457R,COG3903R					1262.76455503008	0.0659498
ETHR_1844	2062501	2063487	-	328	-	SACE_1898	putative dioxygenase	-				308249	28.7744095145876	0.4298
ETHR_1845	2063520	2064233	-	237	-	SACE_1899	putative HTH-type transcriptional regulator	COG1309K				308249	108.92157791102	0.466411
ETHR_1846	2064352	2065557	-	401	-	SACE_1900	low temperature requirement A	COG4292S					26.150371947848	0.465593
ETHR_1847	2065808	2066485	-	225	-	SACE_1901	hypothetical protein	-					100.834431171345	0.465593
ETHR_1848	2066723	2067583	+	286	fadB2	SACE_1902	3-hydroxybutyryl-CoA dehydrogenase	COG1250I	Benzoate degradation via CoA ligation;Butanoate metabolism;				69.8285528005706	0.465593
ETHR_1849	2067629	2068396	-	255	-	SACE_1903	response regulator receiver/ANTAR domain-containing protein	COG3707T					39.1427791828117	0.483204
ETHR_1850	2068621	2069445	-	274	-	SACE_1904	alpha/beta hydrolase	COG0596R				308250	13.6327285238552	0.465593
ETHR_1851	2069526	2070572	-	348	-	SACE_1905	alcohol dehydrogenase	COG0604CR				308250	248.670419128139	0.380361
ETHR_1852	2070667	2071239	+	190	-	SACE_1906	TetR family transcriptional regulator	COG1309K					491.938148369557	0.464657
ETHR_1853	2071317	2072510	-	397	-	SACE_1907	major facilitator superfamily sugar transporter	COG2814G					20.1930200448569	0.478087
ETHR_1854	2072648	2073100	+	150	-	SACE_1908	MarR family transcriptional regulator	COG1846K					53.6401477041557	0.485674
ETHR_1855	2073250	2073912	-	220	-	SACE_1909	GntR family transcriptional regulator	COG1802K					11.2645620530326	0.456604
ETHR_1856	2074076	2075239	+	387	-	SACE_1910	L-carnitine dehydratase/bile acid-inducible protein F	COG1804C				308251	20.2775131992759	0.460594
ETHR_1857	2075302	2076495	+	397	fadE7	SACE_1911	glutaryl-CoA dehydrogenase	COG1960I	Fatty acid metabolism;Lysine degradation;Tryptophan metabolism;Benzoate degradation via CoA ligation;			308251	64.7967235726633	0.190433
ETHR_1858	2076826	2078046	+	406	aprA	SACE_1912	putative alkaline serine protease	COG1404O					3825.61971740944	0.461365
ETHR_1859	2078092	2078850	-	252	fabG3	SACE_1913	3-oxoacyl-[acyl-carrier protein] reductase	COG1028IQR	Fatty acid biosynthesis;Biosynthesis of unsaturated fatty acids;			308252	33.7217106665453	0.186131
ETHR_1860	2078894	2080369	-	491	-	SACE_1914	amidase	COG0154J	Urea cycle and metabolism of amino groups;Phenylalanine metabolism;Tryptophan metabolism;Cyanoamino acid metabolism;Benzoate degradation via CoA ligation;Styrene degradation;			308252	123.411499018886	0.134293
ETHR_1861	2080587	2081111	+	174	-	SACE_1915	major facilitator transporter	COG0477GEPR				308253	4.94353751126286	0.464657
ETHR_1862	2081130	2081762	+	210	-	SACE_1916	major facilitator transporter	-				308253	35.85790369661	0.464657
ETHR_1863	2081769	2082578	-	269	-	SACE_1917	hypothetical protein	-					9.06434149898	0.369163
ETHR_1864	2082946	2084130	+	394	-	SACE_1918	two-component system sensor kinase	COG4585T				308254	39.2627180434858	0.464657
ETHR_1865	2084177	2084884	+	235	-	SACE_1919	two component system response regulator	COG2197TK				308254	69.7587782557308	0.466504
ETHR_1866	2084906	2085961	+	351	-	SACE_1920	Gfo/Idh/MocA family oxidoreductase	COG0673R				308254	27.1659957567353	0.460493
ETHR_1867	2086193	2088589	+	798	-	SACE_1921	putative phosphoketolase	COG3957G	Pentose phosphate pathway;			308255	81.3222270315981	0.399734
ETHR_1868	2088586	2089674	+	362	ackA	SACE_1922	acetate/propionate kinase	COG0282C	Taurine and hypotaurine metabolism;Pyruvate metabolism;Propanoate metabolism;			308255	31.8789950295269	0.449263
ETHR_1869	2089727	2090194	+	155	-	SACE_1923	hypothetical protein	-				308255	13.0296645860163	0.467943
ETHR_1870	2090229	2091017	+	262	-	SACE_1924	hydrolase	COG0596R				308255	46.7449005694175	0.332687
ETHR_1871	2091144	2092304	-	386	-	SACE_1925	putative transposase	COG0675L					154.312855796376	0.387814
ETHR_1872	2092558	2093289	-	243	-	SACE_1926	hypothetical protein	-				308256	55.3987391098339	0.367987
ETHR_1873	2093304	2094344	-	346	-	SACE_1927	hypothetical protein	-				308256	35.2774777578367	0.464657
ETHR_1874	2094341	2095261	-	306	-	SACE_1928	ABC transporter ATP-binding protein	COG1131V				308256	284.046266747305	0.392239
ETHR_1875	2095376	2095522	-	48	-	SACE_1929	hypothetical protein	-					20.1976427270903	0.463591
ETHR_1876	2095761	2096039	+	92	-	SACE_1930	hypothetical protein	-					164.622553348882	0.445063
ETHR_1877	2096093	2096737	+	214	-	SACE_1931	amidate substrates transporter protein	-				308257	65.4591049162899	0.464657
ETHR_1878	2096789	2098036	+	415	-	SACE_1932	formamidase	COG2421C	Glyoxylate and dicarboxylate metabolism;Nitrogen metabolism;			308257	217.720454743136	0.464657
ETHR_1879	2098101	2098895	+	264	-	SACE_1933	hypothetical protein	COG2343S				308257	47.5890065986789	0.354217
ETHR_1880	2098964	2099884	-	306	-	SACE_1934	putative RNA polymerase sigma factor	COG1595K					32.2711371672082	0.492004
ETHR_1881	2100064	2101125	-	353	gcl	SACE_1935	glyoxylate carboligase fragment	COG3960R	Glyoxylate and dicarboxylate metabolism;	DEL007		308258	145.201031958435	0.0723647
ETHR_1882	2101125	2101820	-	231	gcl		glyoxylate carboligase fragment	COG3961R	Glyoxylate and dicarboxylate metabolism;	DEL008
ETHR_1883	2101847	2102734	-	295	-	SACE_1936	2-hydroxy-3-oxopropionate reductase	COG2084I	Glyoxylate and dicarboxylate metabolism;			308258	129.510611386429	0.464657
ETHR_1884	2103249	2104718	+	489	gltP1	SACE_1937	sodium/dicarboxylate symporter family protein	COG1301C					41.4799513690115	0.45643
ETHR_1885	2104806	2105261	+	151	-	SACE_1938	alkylhydroperoxidase AhpD	COG2128S					20.9694882950568	0.495159
ETHR_1886	2105372	2106022	+	216	-	SACE_1939	putative cyclase	COG1878R					56.152256911458	0.502713
ETHR_1887	2106043	2108208	-	721	lacZ2	SACE_1940	beta-D-galactosidase protein	COG3250G	Galactose metabolism;N-Glycan degradation;Glycosaminoglycan degradation;Glycerolipid metabolism;Sphingolipid metabolism;Glycosphingolipid biosynthesis - ganglioser;Glycan structures - degradation;	IN015			6.10024611562946	0.498028
ETHR_1888	2108658	2109206	-	182	-	SACE_1941	hypothetical protein	-					309.195268304607	0.325894
ETHR_1889	2109251	2109346	+	31	-	SACE_1942	hypothetical protein	-					7.21804838757367	0.491027
ETHR_1890	2110280	2111062	-	260	-	SACE_1943	hypothetical protein	COG3502S,COG3542S					58.1101975749374	0.337747
ETHR_1891	2111207	2112178	+	323	-	SACE_1944	D-isomer specific 2-hydroxyacid dehydrogenase family protein	COG0111HE					18.1723658994908	0.291092
ETHR_1892	2112352	2113692	+	446	-	SACE_1945	major facilitator transporter	COG0477GEPR					18.7244226313467	0.457294
ETHR_1893	2113759	2114847	-	362	-	SACE_1946	putative alcohol dehydrogenase (zinc-binding)	COG1062C				308259	293.299775689221	0.465269
ETHR_1894	2114922	2115968	-	348	-	SACE_1947	luciferase-like	COG2141C				308259	331.651522335694	0.468018
ETHR_1895	2116264	2117241	+	325	-	SACE_1948	exopolyphosphatase	COG0248FP	Purine metabolism;				139.184210104087	0.464657
ETHR_1896	2117379	2117777	+	132	-	SACE_1949	hypothetical protein	COG1950S					66.1567404127397	0.445063
ETHR_1897	2117991	2118746	+	251	-	SACE_1950	hypothetical protein	-					26.4897964010456	0.492739
ETHR_1898	2118822	2120030	-	402	-	SACE_1951	hypothetical protein	COG0579R	Pyruvate metabolism;				18.1904925408	0.462569
ETHR_1899	2120105	2120866	+	253	-	SACE_1952	peptidase E	COG3340E					38.1215522719349	0.464657
ETHR_1900	2121356	2123626	+	756	cvnA5	SACE_1953	sensor-like histidine kinase	COG0642T				308260	387.479148801222	0.265191
ETHR_1901	2123646	2124071	+	141	cvnB11	SACE_1954	hypothetical protein	COG2018R				308260	336.799365183305	0.436612
ETHR_1902	2124081	2124461	+	126	-	SACE_1955	hypothetical protein	COG1414K				308260	245.363673662115	0.468768
ETHR_1903	2124484	2125110	+	208	cvnD6	SACE_1956	ATP/GTP-binding protein	COG2229R				308260	300.415985098986	0.465593
ETHR_1904	2125185	2126564	-	459	tnaA	SACE_1957	tryptophanase	COG3033E	Tryptophan metabolism;Nitrogen metabolism;			308261	204.151406194409	0.317239
ETHR_1905	2126603	2127499	-	298	-	SACE_1958	hypothetical protein	-				308261	106.510299628785	0.387814
ETHR_1906	2128549	2128950	-	133	-	SACE_1960	hypothetical protein	-				308262	25.5833920408338	0.445063
ETHR_1907	2129849	2130274	+	141	-	SACE_1961	regulator	COG0568K					38.6154127226997	0.464657
ETHR_1908	2130875	2131702	-	275	-	SACE_1962	oxidoreductase	COG0656R					125.913290149128	0.102652
ETHR_1909	2131904	2134198	+	764	-	SACE_1963	hypothetical protein	COG0520E,COG1063ER					18.4381133393414	0.186131
ETHR_1910	2134182	2134319	-	45	-	SACE_1964	hypothetical protein	-				308264	30.0555466980651	0.236291
ETHR_1911	2134375	2134782	-	135	-	SACE_1965	putative DNA binding protein	COG1278K				308264	58.3865795613246	0.452327
ETHR_1912	2135026	2135838	+	270	-	SACE_1966	hypothetical protein	COG0640K,COG1247M					6661.98487933011	0.273012
ETHR_1913	2135934	2136809	+	291	-	SACE_1967	protocatechuate dioxygenase	COG3485Q				308265	785.744337582389	0.202604
ETHR_1914	2136860	2137744	+	294	-	SACE_1968	1-aminocyclopropane-1-carboxylate deaminase	COG2515E	Propanoate metabolism;			308265	287.921800848247	0.226354
ETHR_1915	2137808	2138266	+	152	-	SACE_1969	twin-arginine translocation pathway signal	-		SNP032			25.7200463166413	0.464657
ETHR_1916	2138935	2139558	-	207	-	SACE_1970	hypothetical protein	-					14.6357394025112	0.396956
ETHR_1917	2139852	2140067	+	71	-	SACE_1971	putative dihydrodipicolinate synthase	COG0329EM	Ascorbate and aldarate metabolism;			308266	46.0174373556271	0.464657
ETHR_1918	2140064	2140909	+	281	-	SACE_1972	hypothetical protein	-				308266	12.8839381576983	0.461365
ETHR_1919	2141086	2141691	-	201	-	SACE_1973	polysaccharide lyase polysaccharide lyase family 14 protein	-				308267	894.956766565512	0.301762
ETHR_1920	2141715	2141873	-	52	-	SACE_1974	hypothetical protein	-				308267	713.242263381635	0.411259
ETHR_1921	2142119	2142787	-	222	-	SACE_1975	two-component system response regulator	COG4565KT				308268	13.9966659278204	0.465593
ETHR_1922	2142784	2144400	-	538	-	SACE_1976	putative two-component system sensor kinase	COG3290T				308268	32.2667839192578	0.465593
ETHR_1923	2144589	2145962	+	457	citM	SACE_1977	Mg++ citrate complex transporter	COG2851C					1671.11294830189	0.226887
ETHR_1924	2146080	2147009	-	309	-	SACE_1978	proline dehydrogenase	COG0506E	Arginine and proline metabolism;				41.2719918343512	0.149128
ETHR_1925	2147264	2148892	-	542	-	SACE_1979	delta-1-pyrroline-5-carboxylate dehydrogenase precursor	COG1012C	Glutamate metabolism;Arginine and proline metabolism;				345.656933198557	0.24505
ETHR_1926	2149068	2150714	+	548	-	SACE_1980	transcriptional regulator, CdaR	COG2508TQ					11.640796782852	0.464657
ETHR_1927	2151460	2153793	-	777	-	SACE_1981	protein kinase/LuxR family transcriptional regulator	COG0457R,COG2771K,COG3903R					100.889198216374	0.508646
ETHR_1928	2154272	2154880	+	202	-	SACE_1982	cholesterol esterase	-				308269	30.7970319488253	0.50906
ETHR_1929	2154932	2155597	+	221	-	SACE_1983	integral membrane protein	-				308269	7.49547939099772	0.441686
ETHR_1930	2155614	2156138	-	174	-	SACE_1984	hypothetical protein	-					10.123507627096	0.464657
ETHR_1931	2156119	2156541	+	140	-	SACE_1985	hypothetical protein	-					19.2339287403282	0.464657
ETHR_1932	2156553	2157413	-	286	coaA,panK,rts	SACE_1986	pantothenate kinase	COG1072H	Pantothenate and CoA biosynthesis;				298.206785062971	0.309008
ETHR_1933	2157615	2159072	-	485	-	SACE_1987	amino acid permease-associated region	COG0531E					30.347347235395	0.464657
ETHR_1934	2159423	2159875	+	150	-	SACE_1988	universal stress protein UspA	COG0589T		SNP033		308270	57.2915263897949	0.472299
ETHR_1935	2159856	2160833	+	325	cya	SACE_1989	adenylate cyclase	COG2114T	Purine metabolism;			308270	14.7805022461421	0.464657
ETHR_1936	2160876	2161058	+	60	-	SACE_1990	hypothetical protein	-				308270	29.6276449870905	0.464657
ETHR_1937	2161358	2162740	+	460	-	SACE_1991	FAD linked oxidase-like protein	COG0277C				308271	79.504222780918	0.332687
ETHR_1938	2162765	2163994	+	409	-	SACE_1992	cyclopropane-fatty-acyl-phospholipid synthase	COG2230M				308271	128.54603782868	0.377765
ETHR_1939	2164034	2165452	-	472	-	SACE_1993	integral membrane protein	-					73.289382587871	0.493337
ETHR_1940	2165539	2166372	+	277	rrmA	SACE_1994	rRNA guanine-N1-methyltransferase	COG0500QR					34.4073501533589	0.464657
ETHR_1941	2166554	2167609	-	351	-	SACE_1995	putative flavoprotein monooxygenase acting on aromatic compound	COG0654HC	1- and 2-Methylnaphthalene degradation;Naphthalene and anthracene degradation;Fluorene degradation;				4.5582599144807	0.462722
ETHR_1942	2167663	2168214	+	183	-	SACE_1996	TetR family transcriptional regulator	COG1309K,COG3226S					22.9646402028646	0.476363
ETHR_1943	2168262	2169719	-	485	-	SACE_1997	aldehyde dehydrogenase, NAD-dependent	COG1012C					16.5736927559045	0.476539
ETHR_1944	2169951	2171249	+	432	-	SACE_1998	mandelate racemase/muconate lactonizing enzyme	COG4948MR					10.5279317275801	0.465593
ETHR_1945	2171525	2171848	+	107	-	SACE_1999	transposase for IS3517	COG2963L		SNP034		308272	55.324491671711	0.484652
ETHR_1946	2171893	2172699	+	268	-	SACE_2000	transposase for IS3518	COG2801L		SNP035		308272	303.065389432442	0.464657
ETHR_1947	2172772	2174124	-	450	-	SACE_2001	ferredoxin--NADP(+) reductase	COG0493ER					2287.75839439396	0.364196
ETHR_1948	2174455	2175264	+	269	-	SACE_2002	hypothetical protein	COG0500QR				308273	1058.30575529033	0.441745
ETHR_1949	2175265	2177373	+	702	-	SACE_2003	diguanylate cyclase/phosphodiesterase	COG5001T				308273	80.0914608418576	0.258583
ETHR_1950	2177528	2179552	+	674	thrS	SACE_2004	threonyl-tRNA synthetase	COG0441J	Glycine, serine and threonine metabolism;Aminoacyl-tRNA biosynthesis;			308274	52.4500736340503	0.464657
ETHR_1951	2179645	2180124	+	159	-	SACE_2005	histidine triad (HIT) protein	COG0537FGR				308274	55.8982230948243	0.464657
ETHR_1952	2180215	2180970	+	251	-	SACE_2006	hypothetical protein	COG0702MG					43.7548147763854	0.137486
ETHR_1953	2181063	2181671	+	202	-	SACE_2007	CDP-diacylglycerol--glycerol-3-phosphate 3-phosphatidyltransferase, putative	COG0558I	Glycerophospholipid metabolism;				5.40209460721074	0.441745
ETHR_1954	2181715	2183766	-	683	fusA2	SACE_2008	elongation factor G	COG0480J					413.618745095747	0.329415
ETHR_1955	2184044	2184961	+	305	pdx1	SACE_2009	pyridoxine biosynthesis protein	COG0214H	Vitamin B6 metabolism;				4791.68467442181	0.396956
ETHR_1956	2185222	2186376	+	384	-	SACE_2010	putative glycosyltransferase	COG1819GC					100.970567130944	0.464657
ETHR_1957	2186504	2187391	+	295	-	SACE_2011	transcriptional regulator	COG2207K				308275	5.11558353585889	0.465593
ETHR_1958	2187444	2187845	+	133	-	SACE_2012	glyoxalase/bleomycin resistance protein/dioxygenase	COG2764S				308275	18.7193971879665	0.464657
ETHR_1959	2187868	2188428	-	186	-	SACE_2013	DNA-binding protein	COG1396K					24.7916952109108	0.358212
ETHR_1960	2188567	2189217	+	216	-	SACE_2014	putative branched-chain amino acid permease	COG1296E				308276	62.868376689934	0.485756
ETHR_1961	2189214	2189525	+	103	-	SACE_2015	hypothetical protein	-				308276	222.103936297711	0.464657
ETHR_1962	2190090	2191490	+	466	ansP,yncF	SACE_2016	L-asparagine permease	COG1113E		SNP036		308277	3.40006400030603	0.465593
ETHR_1963	2191505	2192161	+	218	-	SACE_2017	SNO glutamine amidotransferase	COG0311H	Vitamin B6 metabolism;			308277	183.85005999425	0.465609
ETHR_1964	2192211	2192963	+	250	-	SACE_2018	hypothetical protein	COG0217S				308277	123.417534929536	0.497058
ETHR_1965	2193057	2193686	-	209	-	SACE_2019	methyltransferase type 11	COG0500QR					5.96737977818916	0.446852
ETHR_1966	2193925	2194422	+	165	-	SACE_2020	hypothetical protein	-					58.8941439713249	0.391548
ETHR_1967	2194777	2195376	+	199	rubC	SACE_2021	crossover junction endodeoxyribonuclease RuvC	COG0817L	Homologous recombination;			308278	18.5079213085176	0.484369
ETHR_1968	2195373	2195975	+	200	ruvA	SACE_2022	Holliday junction DNA helicase motor protein	COG0632L	Homologous recombination;			308278	20.653873014655	0.496649
ETHR_1969	2196010	2197071	+	353	ruvB	SACE_2023	Holliday junction DNA helicase B	COG2255L	Homologous recombination;			308278	12.1957061003175	0.427181
ETHR_1970	2197481	2197882	+	133	-	SACE_2024	preprotein translocase, YajC subunit	COG1862U	Protein export;				79.5134253896095	0.481025
ETHR_1971	2198297	2199892	+	531	secD	SACE_2025	preprotein translocase subunit SecD	COG0342U	Protein export;			308279	143.130476368524	0.478915
ETHR_1972	2199895	2201112	+	405	-	SACE_2026	preprotein translocase subunit SecF	COG0341U	Protein export;			308279	96.7709162327816	0.515052
ETHR_1973	2201109	2201657	+	182	apt	SACE_2027	adenine phosphoribosyltransferase	COG0503F	Purine metabolism;			308279	134.874129708763	0.507178
ETHR_1974	2201832	2204147	+	771	relA	SACE_2028	GTP pyrophosphokinase	COG0317TK	Purine metabolism;				215.103802405122	0.427181
ETHR_1975	2204152	2204553	-	133	-	SACE_2029	PhnB protein	COG2764S					277.074477713236	0.407343
ETHR_1976	2204698	2205519	-	273	-	SACE_2030	putative peptidyl-prolyl cis-trans isomerase	COG0652O					452.170676217793	0.464657
ETHR_1977	2205760	2206422	+	220	-	SACE_2031	beta-lactamase-like protein	COG0491R				308280	129.326623071542	0.503183
ETHR_1978	2206465	2207727	+	420	hisS	SACE_2032	histidyl-tRNA synthetase	COG0124J	Histidine metabolism;Aminoacyl-tRNA biosynthesis;			308280	86.5151189919468	0.5224
ETHR_1979	2207724	2208359	+	211	-	SACE_2033	hypothetical protein	-				308280	17.1819169546171	0.496364
ETHR_1980	2208407	2209654	-	415	-	SACE_2034	YibE/F-like protein	COG5438S					33.9029580500416	0.00888889
ETHR_1981	2209596	2209733	+	45	-	SACE_2035	hypothetical protein	-					47.8042110147906	0.487281
ETHR_1982	2210627	2211742	+	371	-	SACE_2037	radical SAM domain-containing protein	COG1533L					146.457902496382	0.467965
ETHR_1983	2212701	2213744	-	347	-	SACE_2039	hypothetical protein	-					2276.91686128975	0.166667
ETHR_1984	2214741	2216561	+	606	aspS	SACE_2041	aspartyl-tRNA synthetase	COG0173J	Alanine and aspartate metabolism;Aminoacyl-tRNA biosynthesis;				70.7742323104608	0.465593
ETHR_1985	2217662	2218873	+	403	-	SACE_2043	hypothetical protein	COG0433R					55.2256669344592	0.485967
ETHR_1986	2219146	2219883	+	245	-	SACE_2044	GCN5-related N-acetyltransferase	COG0454KR					24.4063217967194	0.476539
ETHR_1987	2220284	2220616	+	110	-	SACE_2045	hypothetical protein	COG0444EP					831.297170864886	0.45643
ETHR_1988	2220704	2221285	+	193	cynT	SACE_2046	carbonic anhydrase	COG0288P	Nitrogen metabolism;				807.049316913437	0.438945
ETHR_1989	2221413	2222891	+	492	ychM	SACE_2047	sulfate transporter	COG0659P				308281	457.776152188943	0.346196
ETHR_1990	2222927	2224288	+	453	-	SACE_2048	recombination factor protein RarA	COG2256L				308281	19.9383031711342	0.468768
ETHR_1991	2224819	2225784	+	321	serA	SACE_2049	glycerate dehydrogenase	COG1052CHR					3.7237427042952	0.465269
ETHR_1992	2225884	2226285	+	133	-	SACE_2050	secreted protein	-				308282	98.0281570991055	0.466504
ETHR_1993	2226291	2226581	+	96	-	SACE_2051	hypothetical protein	-				308282	17.7426774595251	0.468869
ETHR_1994	2226648	2229320	+	890	alaS	SACE_2052	alanyl-tRNA synthetase	COG0013J	Alanine and aspartate metabolism;Aminoacyl-tRNA biosynthesis;			308282	138.024867556134	0.468768
ETHR_1995	2229419	2229793	+	124	-	SACE_2053	Holliday junction resolvase YqgF	COG0816L				308283	183.517936889082	0.465593
ETHR_1996	2229859	2231016	+	385	-	SACE_2054	secreted solute-binding protein,aminodeoxychorismate lyase-like	COG1559R				308283	228.420028603584	0.465593
ETHR_1997	2231003	2231857	+	284	aroE	SACE_2055	shikimate 5-dehydrogenase	COG0169E	Phenylalanine, tyrosine and tryptophan bios;			308283	23.8851640235636	0.494571
ETHR_1998	2231874	2232455	-	193	-	SACE_2056	hypothetical protein	-					7.46421631066828	0.468018
ETHR_1999	2232621	2234030	-	469	tnp	SACE_2057	transposase, ISlxx5	COG2826L				308284	42.6249188960818	0.475585
[truncated: 5,197 more rows]
