# Supplementary material for: Systems perspectives on erythromycin biosynthesis by comparative genomic and transcriptomic analyses of S. erythraea E3 and NRRL23338 strains
Source: BMC Genomics. 2013 Jul 31;14:523. doi: 10.1186/1471-2164-14-523 (PMC3733707; doi:10.1186/1471-2164-14-523)
Supplement: Additional file 7: Table S6 — COG classification of differentially expressed genes. [file 1471-2164-14-523-S7.xls]

## Sheet: Sheet1
COG classification of differentially expressed genes
COG	up-regulated in E3 strain		down-regulated in E3 strain		change across time
	P value	gene number	P value	gene number	P value	gene number
A	1	0	1	0	1	0
B	1	0	1	0	1	0
C	0.000291858	58	0.431755	25	0.146942	27
D	1	0	0.647788	2	0.862737	1
E	0.0352424	62	4.25839e-05	58	0.996252	17
F	0.997339	3	0.277775	9	0.950041	3
G	0.848898	35	0.99466	16	0.204068	30
H	0.209768	24	0.956801	8	0.858565	9
I	0.0459265	42	0.939453	15	0.985455	11
J	0.172533	22	0.948425	7	0.993718	4
K	1	17	0.977006	29	0.999988	15
L	1	4	0.999953	6	5.79143e-31	88
M	0.128356	24	0.0896434	18	0.876803	8
N	1	0	1	0	0.234938	1
O	0.00019489	35	0.00281551	23	0.830521	8
P	0.0269489	30	0.221354	17	0.925355	8
Q	0.000406022	41	0.999225	5	0.165025	18
R	0.930239	51	0.807894	37	0.995025	24
S	0.972065	24	0.717355	21	0.84857	17
T	0.967413	17	0.926517	12	0.79035	13
U	1	0	0.757013	1	1	0
V	0.303645	9	0.991709	1	0.815199	3
*Significant p values were colored in yellow
*COG catergories from NCBI
INFORMATION STORAGE AND PROCESSING
[J] Translation, ribosomal structure and biogenesis
[A] RNA processing and modification
[K] Transcription
[L] Replication, recombination and repair
[B] Chromatin structure and dynamics
CELLULAR PROCESSES AND SIGNALING
[D] Cell cycle control, cell division, chromosome partitioning
[Y] Nuclear structure
[V] Defense mechanisms
[T] Signal transduction mechanisms
[M] Cell wall/membrane/envelope biogenesis
[N] Cell motility
[Z] Cytoskeleton
[W] Extracellular structures
[U] Intracellular trafficking, secretion, and vesicular transport
[O] Posttranslational modification, protein turnover, chaperones
METABOLISM
[C] Energy production and conversion
[G] Carbohydrate transport and metabolism
[E] Amino acid transport and metabolism
[F] Nucleotide transport and metabolism
[H] Coenzyme transport and metabolism
[I] Lipid transport and metabolism
[P] Inorganic ion transport and metabolism
[Q] Secondary metabolites biosynthesis, transport and catabolism
POORLY CHARACTERIZED
[R] General function prediction only
[S] Function unknown

## Sheet: Sheet2
-	A	B	C	D	E	F	G	H	I	J	K	L	M	N	O	P	Q	R	S	T	U	V
1	168	0	0	58	0	62	3	35	24	42	22	17	4	24	0	35	30	41	51	24	17	0	9
2	143	0	0	25	2	58	9	16	8	15	7	29	6	18	0	23	17	5	37	21	12	1	1
3	106	0	0	27	1	17	3	30	9	11	4	15	88	8	1	8	8	18	24	17	13	0	3
4	1383	1	1	282	33	406	100	380	181	285	162	606	242	156	3	127	170	187	581	323	244	22	67
