# Supplementary material for: Systems perspectives on erythromycin biosynthesis by comparative genomic and transcriptomic analyses of S. erythraea E3 and NRRL23338 strains
Source: BMC Genomics. 2013 Jul 31;14:523. doi: 10.1186/1471-2164-14-523 (PMC3733707; doi:10.1186/1471-2164-14-523)
Supplement: Additional file 8: Table S7 — Gene expression data. [file 1471-2164-14-523-S8.xls]

## Sheet: 查询2
HotellingT2, caculated by package Timecourse, is used for DEG detection
The dC statistic gives an estimation of the average coexpression change between a particular gene and its coexpression neighbors
Clustering results:1 represents gene up-regulated in strain E3, 2 represents gene down-regulated in strain E3, 3 represents gene expressed differentially across time.
Name	Gene	Orthologous Gene	HotellingT2	DCE-dC	DCE-P value	DCE-q value	Clustering result	E1_10	E1_16	E1_24	E1_36	E1_48	E1_60	E2_10	E2_16	E2_24	E2_36	E2_48	E2_60	M1_10	M1_16	M1_24	M1_36	M1_48	M1_60	M2_10	M2_16	M2_24	M2_36	M2_48	M2_60	Eavg	Mavg	Eavg-Mavg
ETHR_4138	-	SACE_4231	23499.1302946311	1.18904	0.00121195	0.0745098	1	15.4642	17.1638	17.1638	17.0485	16.7118	17.0485	15.3023	17.1638	17.1638	17.1638	16.6483	17.1638	10.2003	10.8211	9.40724	8.6825	9.06586	8.94099	10.2241	10.7985	9.07784	8.54385	9.21174	8.85462	16.7672	9.48573	7.28148
ETHR_7019	-	SACE_7221	22229.063578203	0.819571	0.0323739	0.273333	2	9.68607	10.165	10.5459	9.83571	10.378	10.5979	9.28797	9.97637	10.5057	9.9258	10.6074	10.9109	17.1638	17.1638	17.1638	17.1638	17.1638	17.1638	17.1638	17.0149	17.1638	17.1638	17.1638	17.0149	10.2019	17.139	-6.93709
ETHR_5095	-	SACE_5214	13539.7967118095	0.465085	0.283836	0.464657	2	8.43193	8.54655	8.7001	8.79617	8.8343	8.57042	8.55659	8.51115	8.77632	8.6585	8.94056	8.86109	8.51579	13.6606	14.3523	14.6986	14.2736	13.8137	8.57089	8.75964	14.5375	14.3762	14.7757	14.3762	8.68197	12.8926	-4.21058
ETHR_5570	-	SACE_5747	12476.444945271	0.669106	0.0866272	0.370483	2	8.74876	8.863	8.81949	8.69222	8.83073	8.80211	8.72461	8.93146	9.34192	8.70368	9.05413	8.8932	13.5852	15.408	14.8064	15.3914	16.756	16.7118	13.2628	14.6804	15.0931	16.3562	16.6621	16.9518	8.86711	15.4721	-6.60499
ETHR_2160	-	SACE_2219	12178.0364840325	1.3255	0.000238718	0.0393939	2	9.34619	8.68896	8.8647	8.7141	8.52075	8.51813	9.46339	8.95744	8.54532	8.71226	8.27328	8.29575	13.2588	13.4833	14.6907	14.9211	14.2837	13.7583	13.331	13.7894	14.5297	15.1884	14.2338	14.4947	8.74169	14.1636	-5.42187
ETHR_0223	-	SACE_0226	11558.5871213851	0.969831	0.0106689	0.186131	2	9.52313	9.74715	10.0368	9.10611	9.27317	9.80777	9.11247	9.28269	9.94945	9.07989	9.19332	9.14118	15.0729	14.8656	14.7502	14.8779	14.7731	14.8777	15.0385	15.2627	14.9862	14.99	14.6801	14.605	9.43776	14.8983	-5.46056
ETHR_3707	narK	SACE_3799	11335.0033172806	0.454138	0.301859	0.464657	2	9.17865	9.81381	10.0015	9.93267	10.0317	10.0099	9.16782	9.80254	10.0992	9.97859	10.2328	10.0228	9.01254	14.2888	15.5892	16.1573	15.5842	15.0711	9.05928	9.8663	15.7657	16.3875	15.8982	15.7998	9.856	14.04	-4.18401
ETHR_2935	-	SACE_3020	10998.720665837	0.887548	0.0198136	0.232642	2	8.46805	7.79064	8.03638	9.0793	8.9491	8.65127	8.58929	8.31506	8.28571	9.17085	8.89969	8.93068	14.2412	14.0588	13.9776	14.4143	13.9762	14.2572	14.2483	14.8478	14.3798	13.8076	14.2515	13.8539	8.59717	14.1928	-5.59568
ETHR_3710	nirB	SACE_3802	10925.2103782179	0.492468	0.244053	0.464657	2	8.18562	8.47414	8.54448	9.11333	9.02011	8.65909	8.31336	8.58808	8.74615	9.05114	9.08968	9.03546	8.32648	12.7151	14.1215	14.6801	13.9428	13.4959	8.28567	8.91257	14.3349	14.6661	14.2546	14.0746	8.73505	12.6509	-3.91581
ETHR_1354	-	SACE_1397	10921.1194397031	0.930008	0.0145985	0.204862	2	8.82548	8.47719	8.65823	8.2998	8.3266	8.4859	9.13946	8.74393	8.59879	8.19623	8.28344	8.36401	14.1189	15.203	13.5427	12.7033	14.6319	15.6126	13.9757	15.3379	13.5964	13.2305	14.4345	15.6174	8.53325	14.3337	-5.80048
ETHR_3711	nirD	SACE_3803	10801.8597848711	0.781787	0.0419042	0.303659	2	8.08476	8.049	7.99384	8.36219	8.2771	8.14936	8.35511	8.25982	8.31262	8.31531	8.41915	8.36749	7.91944	11.9143	13.6526	13.9587	13.4594	13.1396	8.13651	8.29154	13.9407	14.1251	13.9576	13.801	8.24548	12.1914	-3.94589
ETHR_5875	amt	SACE_6062	10297.4699672172	0.946069	0.0127806	0.230937	2	10.9007	10.6943	10.1603	10.6398	11.0892	10.6013	11.4022	11.019	10.0904	10.7506	11.4822	11.4185	11.114	14.878	16.0538	16.2088	15.1804	14.5135	11.1845	11.8065	15.9549	16.4155	15.6126	15.1255	10.854	14.504	-3.64999
ETHR_3709	nirB	SACE_3801	9883.94792280602	0.538401	0.189304	0.462722	2	8.68364	9.03978	8.91007	8.92479	9.08489	8.95307	8.94234	8.90486	9.24849	8.94995	9.03352	9.04876	8.69713	12.2632	13.9305	14.3521	13.6901	13.231	8.74924	9.00964	14.2314	14.3545	14.0677	13.6565	8.97701	12.5194	-3.54242
ETHR_1356	-	SACE_1399	9861.64596245876	0.795273	0.0385805	0.297665	2	9.86031	10.1872	10.4218	9.95575	10.4098	10.37	9.56105	10.1857	11.4221	9.88689	10.3067	10.4036	15.6549	15.5989	14.3483	14.4517	15.8281	16.1845	15.4019	15.3599	14.6901	14.8217	15.7046	15.9368	10.2476	15.3318	-5.08422
ETHR_3708	-	SACE_3800	9834.57283527414	1.40049	7.35e-05	0.0213333	2	8.30918	8.36302	7.95273	8.19083	8.05484	8.28329	8.63487	8.34936	8.13317	8.16257	8.1147	8.24391	8.35038	11.119	12.9648	13.4609	12.8068	12.2335	8.3238	8.45554	13.0649	13.4754	13.0354	12.7224	8.2327	11.6677	-3.43504
ETHR_4476	-	SACE_4568	8686.93513618504	0.941686	0.013304	0.198642	1	13.0536	12.293	10.7841	12.8417	14.2176	13.1126	13.1709	12.4948	10.302	12.5416	14.4367	13.47	9.20755	8.88864	8.6309	8.64563	8.67338	8.61746	9.12347	8.35572	8.70143	8.67636	8.70398	8.74421	12.7266	8.74739	3.97916
ETHR_3712	-	SACE_3804	8606.0668213695	0.463283	0.286627	0.464657	2	8.04274	8.3257	8.21386	8.49648	8.40467	8.54942	8.07227	8.20913	8.48028	8.53381	8.45496	8.58953	7.97388	11.1118	13.1386	13.8284	13.0189	12.8063	8.07691	8.35874	13.2854	13.7621	13.3174	13.3196	8.3644	11.8332	-3.46877
ETHR_4475	fabH5	SACE_4567	8434.19329827064	0.713842	0.0656383	0.346196	1	13.9971	13.2429	11.4408	13.4506	14.789	14.0466	13.815	13.3791	11.0699	13.2382	14.7607	13.8734	9.50254	8.85413	8.9955	9.01102	8.92933	8.93205	9.49694	8.76222	8.92476	8.98589	8.89158	8.97452	13.4253	9.02171	4.40356
ETHR_4474	-	SACE_4566	8248.09983499733	1.24883	0.000670247	0.0659498	1	13.5269	13.0362	11.5552	13.0207	14.3709	13.5199	13.4079	13.2264	11.1327	12.8746	14.6222	13.6087	9.24431	9.67338	8.63967	8.78168	8.71331	8.60161	9.23006	8.53338	8.60781	8.57366	8.63433	8.62245	13.1585	8.8213	4.33722
ETHR_5874	glnB	SACE_6061	8244.24237032835	0.424921	0.353909	0.0830022	2	9.6876	9.55446	9.91594	9.30444	9.37814	9.685	9.13402	9.69965	9.51645	9.52633	8.99204	9.09415	10.3532	13.7193	14.6733	14.4419	13.8338	13.0976	10.2553	10.8759	14.585	14.9539	13.949	13.5394	9.45735	13.1898	-3.73244
ETHR_4477	-	SACE_4569	7517.01689851836	0.892326	0.0190883	0.228713	1	13.7565	13.1876	11.3581	13.4781	14.7469	14.0373	13.8924	13.3325	11.0174	13.2997	15.0666	14.3482	9.90063	9.40489	9.22522	9.30176	9.38441	9.32338	9.94638	9.30111	9.27349	9.24596	9.30199	9.29369	13.4601	9.40858	4.05154
ETHR_0701	eryBII	SACE_0727	7444.11807728405	1.04533	0.00553643	0.137613	1	12.9429	13.6222	13.9101	14.0898	12.8714	12.6859	13.1198	13.7033	13.652	14.2008	13.1788	13.0742	10.3751	9.65293	9.20877	9.35024	9.21458	9.42149	10.0664	10.2481	9.54608	9.14328	9.42016	9.16295	13.421	9.56751	3.85344
ETHR_0276	-	SACE_0294	7392.8064864626	0.410001	0.383914	0.468869	1	15.0343	14.6532	12.7368	13.6199	13.7818	13.061	15.0853	14.8598	12.8454	13.4605	14.3977	13.392	10.5863	8.98057	9.44429	9.38304	9.19331	9.51587	10.7315	9.59693	9.59606	9.2777	9.22115	9.48803	13.9106	9.58456	4.32608
ETHR_0694	eryBIV	SACE_0720	6878.97217050594	0.532504	0.195556	0.464657	1	14.5841	14.2714	14.0645	14.1532	13.6902	13.7773	14.5535	14.5727	13.7695	14.0922	13.3675	13.3724	10.6065	10.1145	9.32419	9.41506	9.29444	9.4842	10.5501	9.89058	9.40541	9.29306	9.22503	9.09931	14.0224	9.64187	4.3805
ETHR_1912	-	SACE_1966	6661.98487933011	0.821674	0.0319699	0.273012	2	8.87135	8.7275	8.53362	8.88316	9.09407	8.80581	8.67381	8.95474	8.58343	8.78677	9.18629	9.04957	8.54013	11.754	12.9478	13.248	12.3697	11.7729	8.71094	8.98778	13.2092	13.036	13.0024	12.1287	8.84584	11.6423	-2.79646
ETHR_5109	-	SACE_5229	6385.28061743245	0.635667	0.106872	0.396931	2	9.50949	9.60727	9.5306	9.82063	10.0931	10.109	9.72404	9.97948	9.44043	9.75969	10.3617	10.4332	10.2197	10.7647	12.6902	13.1757	14.9033	16.5987	10.1524	10.6369	12.7364	13.4839	15.5012	16.4509	9.86406	13.1095	-3.24545
ETHR_5033	-	SACE_5148	6078.90682377208	0.725449	0.0606987	0.338505	2	7.88005	9.24153	9.66978	8.11291	8.26222	8.87417	7.82907	8.13316	9.19197	8.19663	8.2211	8.22032	7.45805	11.54	12.593	12.6726	12.3493	12.0152	7.6229	8.48613	12.7961	12.8095	12.7505	12.4536	8.48608	11.2956	-2.80949
ETHR_0872	hpd3	SACE_0905	5805.1315720408	1.09863	0.00325024	0.117413	1	13.8962	11.6551	14.3049	12.5772	8.92349	9.12452	13.9406	12.0758	14.1115	12.5927	9.21189	9.74897	8.81534	8.74033	10.0242	10.1133	9.40623	11.0888	8.82205	9.13579	11.1854	9.47397	9.22014	10.6473	11.8469	9.72273	2.12417
ETHR_4471	-	SACE_4563	5645.64094045622	1.16339	0.00162512	0.0818391	1	13.93	12.8076	11.5863	13.4027	14.9791	14.1229	13.7089	13.0531	11.257	13.1059	15.0727	14.0075	9.57312	9.95373	9.4575	9.3938	9.75466	9.35492	9.6033	9.21513	9.10135	9.42649	9.27883	9.33354	13.4195	9.45386	3.9656
ETHR_5291	-	SACE_5415	5599.49358720179	1.06904	0.00440711	0.130352	1	13.12	13.6292	13.3136	14.5991	15.7863	15.6796	12.9652	13.8598	13.2314	14.4007	15.5489	15.5821	9.09656	10.7682	9.31648	9.22753	9.5666	9.17239	9.27642	9.12077	8.98541	9.45274	9.06636	9.05398	14.3097	9.34195	4.96771
ETHR_0681	-	SACE_0706	5507.99730050943	0.736161	0.0564477	0.332684	1	8.64658	12.2717	13.4921	13.4419	10.3588	12.0494	8.71253	12.4159	13.2934	13.6231	10.2645	11.612	8.26072	8.21995	8.6981	8.8493	8.73329	8.90991	8.21535	8.4541	8.66209	8.6214	8.6699	8.91721	11.6818	8.60094	3.08088
ETHR_2159	-	SACE_2218	5274.52934542222	1.2668	0.000550888	0.0625641	2	8.78479	9.09989	9.18918	8.7195	8.677	8.92412	8.44549	9.10769	9.15829	8.57846	8.77376	8.69601	11.7428	11.2009	12.6187	12.8535	12.3166	11.7941	11.7804	12.0221	12.7444	12.8734	12.3897	11.6001	8.84618	12.1614	-3.31521
ETHR_4799	-	SACE_4894	5261.21092009957	0.953394	0.0121104	0.191954	1	9.69105	9.98169	10.8955	12.3202	14.1269	14.2958	9.26022	10.3237	10.5922	12.4945	14.0236	14.4311	9.70661	9.88113	8.71998	8.87563	9.34141	10.1219	9.39749	9.14668	8.79056	9.16117	9.323	9.74788	11.8697	9.35112	2.51859
ETHR_4215	-	SACE_4308	5248.26991133811	0.654416	0.0952578	0.382607	2	9.30661	9.24773	10.0634	9.44005	9.50606	9.3441	9.54581	9.29381	9.81891	9.59994	9.4018	9.45745	9.29574	12.4466	13.8087	13.523	12.6445	11.0309	9.39668	9.66632	13.3397	13.1648	13.2188	11.8346	9.50214	11.9475	-2.44539
ETHR_3069	-	SACE_3155	5170.73332616095	0.399283	0.406556	0.476539	1	13.3906	13.0299	11.6396	12.7724	12.7035	12.1786	13.433	13.1209	11.7815	12.6687	12.9666	12.0969	9.914	8.55261	9.07941	9.05426	8.91415	8.97541	9.98624	8.91006	9.0072	8.98802	8.78585	9.01712	12.6485	9.0987	3.54982
ETHR_0692	eryCVI	SACE_0718	5092.85574453669	0.658628	0.0926227	0.377765	1	14.6362	14.1738	14.4676	14.1373	13.8264	13.8868	14.4181	14.1599	14.2333	14.1181	13.6593	13.5844	10.9511	12.288	9.80881	9.99143	9.92346	10.0291	10.8485	10.1011	9.78657	9.90782	9.79294	9.85956	14.1084	10.274	3.83439
ETHR_1577	-	SACE_1623	5060.43855518549	1.11986	0.00251572	0.103202	2	12.4063	11.5134	12.9918	12.207	10.7568	10.5336	12.3575	11.7826	12.764	12.4883	10.3199	10.3219	11.7762	14.8034	15.5512	15.5664	15.054	15.1364	12.3375	14.2083	15.4761	15.5512	14.9845	15.2293	11.7036	14.6395	-2.93593
ETHR_5468	-	SACE_5644	4992.28361662937	0.57192	0.156177	0.441745	1	13.696	13.7786	13.3349	12.9581	13.3259	12.8455	13.5802	14.0013	13.2443	12.906	13.1539	12.9276	9.68668	9.82088	9.38713	9.38562	8.91155	8.8213	9.81995	9.52599	9.41115	9.23245	8.95458	8.74662	13.3127	9.30866	4.00405
ETHR_4470	rhf	SACE_4562	4950.06149817188	0.804181	0.0360648	0.286193	1	14.4528	12.6626	11.4456	13.1457	14.4766	13.3711	14.4832	12.852	10.9984	12.7543	14.2161	13.6985	10.3249	9.85152	9.61457	9.35285	9.67198	9.24959	10.5453	9.31736	9.12415	9.55763	9.11905	9.24203	13.2131	9.58091	3.63216
ETHR_5945	-	SACE_6132	4943.06680518392	0.409767	0.384428	0.465593	1	11.3407	12.1543	9.01627	12.6963	12.4295	11.9671	11.692	12.5539	9.07368	12.3862	12.6182	11.4081	9.31618	9.04739	8.8678	8.90239	8.99809	9.12912	9.49747	9.19066	8.88383	8.92501	8.93538	8.89746	11.6114	9.04923	2.56212
ETHR_6053	-	SACE_6240	4845.86757477068	0.526233	0.202213	0.465593	2	9.91082	9.4732	9.65544	10.0122	9.81811	9.75112	9.97048	9.68371	9.49389	10.1419	9.92175	9.88519	12.437	12.5528	13.9257	13.4812	12.0921	11.3598	12.9927	12.6766	13.9188	13.2315	12.0396	11.4551	9.80982	12.6802	-2.87043
ETHR_1955	pdx1	SACE_2009	4791.68467442181	0.63514	0.10723	0.396956	1	12.6307	13.7794	8.30583	13.8583	13.6261	13.3333	12.5297	14.054	8.18598	13.371	13.4504	12.7062	8.87419	8.3932	8.48084	8.47526	8.57134	9.42142	8.97151	8.83596	8.37943	8.52148	8.56896	9.22035	12.4859	8.72616	3.75975
ETHR_2408	-	SACE_2475	4714.99445079622	0.84924	0.0264151	0.259019	2	9.16305	9.72607	9.97281	8.99656	8.89808	9.72786	8.20292	9.44052	10.0047	8.92831	8.8489	8.92232	9.32384	11.763	13.2004	12.9728	12.4552	11.6481	9.34147	8.92796	13.1149	12.1341	12.7486	11.276	9.23601	11.5755	-2.33951
ETHR_0612	ureA	SACE_0634	4536.29985977417	1.48279	9.18e-06	0.00888889	2	10.9068	9.77184	9.48729	9.67341	9.02415	9.02405	11.0694	10.0661	9.30839	9.54031	9.00337	9.01129	9.85697	12.1003	13.1975	13.4447	12.942	12.1602	10.1106	10.5567	13.1599	13.4174	13.0287	12.9888	9.6572	12.247	-2.58977
ETHR_6327	-	SACE_6519	4464.12443080921	1.1617	0.0016343	0.0818391	2	8.5705	8.45936	8.55852	8.89149	8.96973	8.85995	8.6723	8.75526	9.30736	8.86317	9.12264	9.05297	13.6505	11.6098	11.619	11.621	12.2737	12.8155	13.6171	12.8141	11.5284	11.7078	12.4607	11.8936	8.84027	12.3009	-3.46067
ETHR_5425	-	SACE_5600	4329.90102018545	0.967335	0.010825	0.186131	1	12.9807	13.3157	14.5374	15.3399	15.045	15.5261	12.0967	13.1335	14.5452	15.176	14.6907	15.4956	11.6821	12.5599	11.6646	11.548	11.8795	11.6252	11.6415	11.8573	11.1845	11.6652	11.209	11.5016	14.3235	11.6682	2.65536
ETHR_0682	-	SACE_0707	4321.69726854259	1.35424	0.000165266	0.0307692	1	8.00803	9.57087	10.9716	11.9801	9.029	10.0679	8.02615	10.0684	10.5658	11.9759	8.82176	10.0689	7.9294	7.71816	7.74721	7.64393	7.70198	7.60707	7.84981	7.72101	7.7909	7.6305	7.65931	7.65349	9.92954	7.72106	2.20848
ETHR_0545	-	SACE_0567	4259.96049165423	1.14908	0.00182711	0.0850427	1	16.3427	16.3185	15.9214	16.9679	17.1638	16.9182	16.1403	16.2793	16.0781	16.8527	16.9077	16.7588	14.3312	13.2968	13.0672	12.948	13.1283	14.0156	14.2751	14.7009	12.9135	12.9327	12.9163	12.9536	16.5541	13.4566	3.09751
ETHR_3763	dhbA,entA	SACE_3855	4231.09040838731	0.528212	0.199991	0.464657	1	9.31087	8.8726	9.59462	12.9791	10.7744	10.678	9.45928	9.09938	9.50373	13.0314	10.4475	10.4972	8.25584	8.28604	8.71089	8.63147	8.55761	8.9666	8.35551	8.40451	8.67107	8.58553	8.73007	8.98505	10.354	8.59502	1.75901
ETHR_4216	-	SACE_4309	4220.48153392718	0.73314	0.0576688	0.333916	2	8.53682	8.78428	9.39498	8.59142	8.65812	8.85148	8.88277	8.63326	9.12157	8.77948	8.58957	8.77915	8.56736	11.2271	12.7575	12.4072	11.3705	9.99634	8.64813	8.59569	12.2053	11.969	11.9312	10.5444	8.80024	10.8516	-2.05139
ETHR_0759	lat	SACE_0784	4209.05783292797	0.741228	0.0546481	0.330786	1	13.2848	10.609	9.83843	11.0766	14.2985	11.5269	13.0953	10.952	9.77864	10.8242	14.8383	12.0406	10.6988	9.80355	10.4844	10.4427	11.0149	11.6269	10.6341	10.6438	10.2641	10.9712	10.7459	11.3513	11.8469	10.7235	1.12346
ETHR_4496	-	SACE_4588	4178.8047580426	1.22706	0.000826332	0.0659498	1	9.86703	9.73968	9.51272	9.2956	14.0645	14.4112	10.1405	9.68957	9.519	9.43316	14.221	14.7732	9.576	9.63703	9.01662	8.99571	8.97907	8.82311	9.64571	9.51281	9.09618	9.17758	9.2502	8.77852	11.2223	9.20738	2.0149
ETHR_4483	pksF	SACE_4575	4125.19877824481	1.07146	0.00431529	0.130352	1	11.4164	11.0918	9.77831	11.4853	12.5626	11.6554	11.4869	11.3767	9.9344	11.321	12.7181	11.8621	8.99812	8.77194	8.50727	8.54639	8.59065	8.48595	8.87493	8.75543	8.53806	8.50805	8.73697	8.46583	11.3908	8.6483	2.74245
ETHR_3713	-	SACE_3805	4111.62534373064	0.673014	0.0846073	0.369191	2	8.41691	8.30901	8.41796	8.79359	8.68221	8.39737	8.47484	8.49597	8.27187	8.74328	8.60802	8.51537	8.24223	9.90834	11.8277	12.4202	11.7725	11.6425	8.36209	8.61837	12.0614	12.4374	12.1878	12.0382	8.51053	10.9599	-2.44936
ETHR_0693	eryBV	SACE_0719	4110.84450554907	0.562349	0.164945	0.446852	1	14.4744	14.244	14.1816	14.1379	13.9402	13.5616	14.3598	14.3102	13.9816	14.1012	13.7344	13.6616	11.2118	10.5429	10.2866	10.208	10.3971	10.2146	11.2095	10.4311	10.1422	10.1646	10.3477	10.0898	14.0574	10.4372	3.62022
ETHR_1841	-	SACE_1895	4030.42985379885	0.45548	0.299702	0.464657	2	9.77594	9.55818	9.73416	9.42994	9.42709	9.5886	9.69589	9.49669	9.50017	9.50908	9.43828	9.45061	13.5337	12.8584	11.9046	12.2183	12.388	12.092	13.6036	12.5557	12.099	11.7672	12.5773	11.1928	9.55039	12.3992	-2.84883
ETHR_3039	-	SACE_3124	3987.81797236503	1.06183	0.00468255	0.131586	2	9.04521	10.0721	9.82634	9.72999	9.844	9.82465	9.11197	9.55318	10.4611	9.71515	9.88862	9.91811	13.0933	11.7932	11.8747	12.4371	13.3608	13.3841	13.1377	12.5331	12.256	12.7974	13.3534	13.5828	9.7492	12.8003	-3.05109
ETHR_0787	-	SACE_0813	3979.7793932134	0.60876	0.125502	0.418346	1	8.61804	8.83372	9.23599	9.48307	13.5382	14.3836	8.92785	9.13207	8.88295	9.52738	13.4813	14.5956	8.729	8.49148	9.08414	8.87701	9.04263	8.99067	8.69557	8.59993	8.88885	9.01653	9.01146	9.2645	10.72	8.89098	1.829
ETHR_7075	slpE	SACE_7276	3942.99314015623	0.586272	0.142965	0.430733	1	9.29057	10.3901	10.1187	13.0728	13.7337	13.9959	9.56742	10.2923	10.762	12.3968	13.9843	14.1068	9.15731	10.0219	9.86072	10.0052	9.80904	9.93795	9.23283	9.58776	9.65654	9.71773	9.84795	9.90688	11.8093	9.72848	2.0808
ETHR_3646	-	SACE_3738	3926.22422889029	0.495006	0.240454	0.464657	2	10.4146	10.917	11.3396	11.0125	11.063	10.8529	10.7205	10.7068	11.406	11.1038	11.0185	11.0246	13.8919	14.9877	15.2903	15.4791	15.3714	15.4337	13.9179	14.8859	15.7767	15.5771	16.1403	15.5405	10.965	15.191	-4.22606
ETHR_1858	aprA	SACE_1912	3825.61971740944	0.541527	0.186173	0.461365	2	8.58178	9.09682	9.3308	8.93089	9.17928	8.90169	8.86886	8.70169	9.28869	8.9609	9.23707	9.00479	9.83457	11.3763	11.3559	11.156	13.105	14.207	9.78363	10.3427	12.2572	11.7681	13.9684	13.6644	9.00694	11.9016	-2.89467
ETHR_0209	-	SACE_0212	3798.93296462533	0.950256	0.0123766	0.192182	2	11.6439	9.98734	10.3358	12.8776	11.5441	11.6151	11.4426	10.1147	10.2651	13.3214	11.2171	12.1909	15.9368	15.3154	15.4484	15.4162	15.1695	15.3914	15.7221	15.9881	14.978	15.0364	15.0927	14.9223	11.3796	15.3681	-3.98848
ETHR_0613	ureB	SACE_0635	3757.19621223127	1.48274	9.18e-06	0.00888889	2	10.5085	9.35182	9.02203	9.06009	8.68024	8.55784	10.6756	9.64771	8.75131	9.0747	8.53962	8.52132	9.35032	11.4081	12.4918	12.5248	12.0024	11.4615	9.57048	10.148	12.3938	12.8137	12.1486	12.2348	9.19923	11.5457	-2.34647
ETHR_1350	-	SACE_1393	3725.71572790477	0.784984	0.0411238	0.302533	2	9.15269	8.8252	9.17214	9.23469	8.65319	9.01553	9.01024	8.7403	9.06345	9.24409	8.58761	8.62453	13.2773	11.8741	11.5853	11.9237	11.4754	11.5266	13.2135	12.3913	11.7621	11.7331	11.921	10.8263	8.94364	11.9592	-3.01551
ETHR_0691	eryBVI	SACE_0717	3708.27519403063	0.631876	0.109443	0.399734	1	13.5377	12.7784	13.232	12.9319	12.6858	12.4969	13.3685	12.9792	12.9307	13.0702	12.5748	12.409	10.5836	10.5783	9.45043	9.52843	9.5028	9.54171	10.6494	10.0311	9.40595	9.40526	9.26889	9.45172	12.9163	9.78313	3.13313
ETHR_6033	-	SACE_6219	3707.27015088231	0.429223	0.345756	0.465593	2	10.0071	8.7585	8.9409	10.3066	8.77151	8.75954	9.94014	8.95364	8.87169	10.5008	8.71024	8.74415	12.4994	12.4297	12.0069	12.7587	12.9179	13.1212	12.6224	13.2291	11.9517	12.4022	12.8382	12.2373	9.27207	12.5846	-3.31249
ETHR_0296	pon1	SACE_0314	3649.6290735763	0.499717	0.234476	0.464657	2	9.46782	9.36884	9.54183	9.82376	10.0168	9.6699	9.54847	9.4536	9.44063	9.78297	10.0562	10.046	11.3224	10.8491	12.3651	12.9658	13.0281	12.9167	11.2957	11.4836	12.3475	12.9273	13.2531	13.1345	9.68474	12.3241	-2.63934
ETHR_3591	-	SACE_3680	3640.28224429004	1.16648	0.00157003	0.0806527	1	11.4891	11.4848	11.4302	12.2042	12.2408	12.1349	11.5725	11.5767	11.5684	12.1855	12.2862	12.2536	9.03786	9.80985	9.06526	9.0926	9.03857	9.27006	8.92743	8.99216	8.77748	8.93846	9.11607	8.99993	11.8689	9.08881	2.7801
ETHR_5083	-	SACE_5201	3592.62035156064	0.539988	0.187614	0.462569	2	10.2029	9.92272	10.4669	10.4404	10.157	10.3478	10.2594	10.1276	10.1007	10.6281	10.4167	10.5306	12.9984	12.1572	13.3775	13.7999	13.5489	13.8321	13.0199	12.5903	13.7291	13.6811	13.9538	14.3141	10.3001	13.4169	-3.11678
ETHR_0431	-	SACE_0449	3585.56892722285	0.756625	0.0495249	0.321705	2	9.53349	10.0615	10.2064	9.15264	9.27481	9.83887	9.41583	9.46606	10.1167	9.24468	9.15928	9.34332	13.7828	12.4448	10.3054	11.1429	11.7482	12.0886	13.3876	11.8286	10.5583	11.0418	11.918	11.1592	9.5678	11.7839	-2.21606
ETHR_4876	-	SACE_4973	3568.49455800182	0.729668	0.0590093	0.335158	2	9.32201	8.95663	9.41782	8.50576	8.59349	9.11163	8.70282	9.4167	9.07118	8.42778	8.41781	8.48981	11.7916	12.0932	12.8196	11.9105	10.7272	9.55829	12.1448	13.2912	12.973	12.3683	10.9191	10.3608	8.86945	11.7465	-2.87702
ETHR_3936	-	SACE_4027	3550.24851077913	0.588299	0.141486	0.4298	2	7.8942	8.87668	8.84613	8.50519	8.63221	8.55885	7.79755	8.25419	9.01106	8.56568	8.63232	8.40678	9.94472	12.7586	13.8025	14.5079	15.9214	16.3805	9.9539	12.6382	14.3461	15.4337	16.8527	16.7118	8.4984	14.1043	-5.60592
ETHR_3343	-	SACE_3431	3472.37995571002	0.667683	0.0875086	0.371045	1	10.886	12.9001	14.3245	13.68	11.555	12.5788	10.704	12.8993	14.3183	13.7146	11.5623	12.308	9.05787	10.0177	10.7708	10.5457	9.59883	10.1956	9.15201	11.7598	11.2795	10.4421	9.2576	9.63049	12.6193	10.1423	2.47692
ETHR_0700	eryCIII	SACE_0726	3444.46941555591	0.819113	0.032484	0.273627	1	11.973	12.2189	12.3491	12.7281	11.7307	11.2667	12.1192	12.47	12.1412	12.8391	11.7691	11.3467	10.227	9.23268	9.28918	9.09515	8.92643	8.91406	10.0596	9.93746	9.47219	9.12418	9.42617	8.81156	12.0793	9.37631	2.70302
ETHR_3150	-	SACE_3238	3412.51400713758	0.833322	0.0296837	0.270771	3	9.35869	10.6899	12.9748	11.3301	9.57482	9.68453	9.52006	10.8185	12.607	13.1406	9.24399	9.65429	9.0522	10.1297	11.8295	12.981	13.0799	13.5629	9.24281	12.618	12.9008	13.5895	13.3833	13.4422	10.7164	12.151	-1.43457
ETHR_3887	-	SACE_3978	3410.44075830349	1.20437	0.00107423	0.0723647	1	12.751	11.855	11.8718	12.4846	11.6933	11.9733	12.6308	11.9543	11.8465	12.6226	11.2219	12.0769	9.34878	10.9128	9.47194	9.46205	9.40696	9.29553	9.47773	9.49864	9.23431	9.39553	9.15192	9.11757	12.0818	9.48114	2.6007
ETHR_3985	sidF	SACE_4076	3383.72439877836	0.427068	0.349851	0.465593	1	9.09092	9.25302	10.0432	13.7926	11.3866	11.0054	9.31713	9.81909	9.73261	13.6784	11.5802	11.3216	8.52504	8.50783	9.63376	9.88586	9.99954	10.8095	8.74	8.84614	9.92556	9.84639	9.74579	9.6827	10.8351	9.51235	1.32272
ETHR_0690	eryCIV	SACE_0716	3377.41641962027	0.661252	0.0909884	0.376085	1	13.3562	12.7768	13.2648	13.0336	12.6916	12.4688	13.2164	12.9133	13.1084	13.0175	12.4082	12.5689	10.6108	10.585	9.66399	9.72871	9.80161	9.78251	10.6178	9.9939	9.64378	9.65593	9.55725	9.74595	12.902	9.94893	2.9531
ETHR_6313	-	SACE_6506	3358.93650753938	0.691884	0.0753064	0.359257	1	12.2202	14.6331	12.884	11.6658	14.4571	14.4524	12.1431	15.1492	12.6996	11.3432	14.8552	15.0651	9.38961	10.3638	10.0443	10.0002	9.94843	10.2329	9.5264	10.025	10.2449	10.0675	9.96452	10.1461	13.464	9.99614	3.46788
ETHR_5953	-	SACE_6239	3206.26306679868	0.883094	0.0205481	0.430038	2	9.8512	9.59515	9.73621	10.3555	10.1111	9.9082	9.89726	9.56441	9.77374	10.3504	10.245	10.2073	12.5933	12.3148	13.9238	13.6817	12.3913	11.7416	12.7743	12.4686	13.8533	13.2242	12.2533	11.9595	9.96629	12.765	-2.79869
ETHR_3885	-	SACE_3976	3159.49109533519	1.0291	0.00625258	0.144093	1	13.0012	12.1641	12.1236	12.6364	11.7893	12.0754	12.7657	12.2225	11.9926	12.7251	11.1655	11.9721	9.59564	11.3953	9.52368	9.59497	9.34709	9.31105	9.80411	9.7376	9.32873	9.48772	9.20224	9.13549	12.2195	9.62196	2.59749
ETHR_4478	pksG	SACE_4570	3153.17462146328	1.03322	0.00605977	0.141693	1	11.8924	11.1886	9.95427	11.7813	12.8618	12.1468	11.7762	11.439	9.9668	11.4696	12.881	12.0511	8.69395	9.06185	8.67665	8.79899	8.84216	8.80006	8.8311	8.36956	8.618	8.66338	8.73732	8.9295	11.6174	8.75188	2.86553
ETHR_7121	-	SACE_7322	3138.2007712727	0.630754	0.110205	0.399734	3	13.0067	15.2877	13.9361	12.8577	14.1419	14.3537	12.7611	15.4896	14.0449	12.5836	13.8779	14.211	10.0735	13.0331	9.99366	11.2295	10.33	10.8446	10.0506	13.5935	10.2363	10.3872	10.0125	10.3991	13.8793	10.8486	3.03071
ETHR_5424	-	SACE_5599	3114.56659954047	1.34261	0.000183629	0.0325203	1	10.7624	10.619	11.4727	12.5035	11.7072	11.8498	10.7787	11.0129	11.1755	12.3152	12.07	12.4505	9.59794	8.99495	8.87607	8.93129	8.78534	9.01615	9.54598	9.5546	9.31012	9.13612	8.95166	8.58539	11.5598	9.10713	2.45264
ETHR_3762	dhbC	SACE_3854	3059.84412249581	0.767691	0.046293	0.316416	1	8.31425	7.95975	8.55253	11.5598	9.02335	9.13778	8.42271	8.18042	8.4052	11.5315	8.92973	8.84451	7.88931	7.52538	7.7597	7.6837	7.65192	7.86831	7.72763	7.62153	7.68797	7.68482	7.65965	7.84114	9.0718	7.71676	1.35504
ETHR_0464	-	SACE_0482	2967.54665522033	0.971333	0.0105311	0.185599	1	13.9168	14.4345	12.2773	11.5828	15.4896	14.7143	14.122	14.5307	12.6138	11.4909	16.0609	15.1834	9.49759	9.73178	9.88883	9.89482	9.37183	9.63338	9.55067	9.40023	9.90395	9.48251	9.53441	9.67537	13.8681	9.63045	4.23763
ETHR_0689	eryCV	SACE_0715	2923.90914399456	0.783095	0.0416655	0.302533	1	11.3726	10.9486	11.1112	11.7441	10.9768	10.6117	11.5868	11.4132	10.7472	11.7793	10.9979	10.8183	9.47534	9.03347	8.61841	8.70411	8.76787	8.81289	9.42167	9.09142	8.80484	8.61849	8.82256	8.95757	11.1757	8.92739	2.24827
ETHR_3172	-	SACE_3260	2871.65865427847	0.652039	0.0968645	0.385084	1	10.7221	11.3573	11.1217	11.369	12.3157	11.8057	10.786	11.6852	10.9287	11.5573	12.3076	12.1106	8.43481	9.132	8.88927	8.88388	8.93324	9.00407	8.50538	8.70153	8.62221	8.66207	8.93277	8.80182	11.5056	8.79192	2.71366
ETHR_0695	eryAI	SACE_0721	2866.87347156222	0.791446	0.039664	0.300313	1	11.8282	11.2638	11.307	11.9792	11.1221	10.9343	11.856	11.4411	11.1279	11.972	11.3238	11.1017	9.59046	9.16249	8.99259	9.02276	9.02712	9.16714	9.82067	8.92574	8.96807	8.9303	8.93155	9.14402	11.4381	9.14024	2.29785
ETHR_4872	-	SACE_4969	2865.98358734157	0.987079	0.00908048	0.171255	1	10.0407	11.2914	11.2355	10.776	12.4004	13.2137	9.02156	11.7818	11.1818	10.5923	12.4363	13.012	10.2596	11.8534	9.21328	9.21339	9.39898	9.37835	10.2291	10.5037	8.95508	9.22948	9.05272	9.19853	11.4153	9.70714	1.70814
ETHR_4473	ilvB1	SACE_4565	2798.85377408557	1.34925	0.000165266	0.0307692	1	12.9012	12.0868	11.0455	12.896	14.1153	13.3005	12.6576	12.2081	10.8388	12.6148	13.9226	13.2043	8.67044	9.95158	8.63094	8.852	8.81442	8.84506	8.56716	8.37954	8.65413	8.74394	8.60895	8.79958	12.6493	8.79315	3.85613
ETHR_0885	-	SACE_0918	2769.77779799399	1.09281	0.0034706	0.119811	2	12.3091	10.5069	10.6728	12.6759	11.4627	11.2424	11.9814	10.3645	10.7692	12.9622	11.3443	11.864	15.8028	15.6565	14.7814	14.9455	14.7207	14.7367	15.7046	15.5268	14.5561	14.5724	14.7599	14.0053	11.5129	14.9807	-3.46778
ETHR_5252	-	SACE_5375	2761.9951344922	0.958965	0.0116146	0.191232	1	10.8385	10.0894	8.64906	8.7395	12.3724	11.004	11.1603	10.5826	8.70524	8.52845	12.2667	11.7675	8.4985	8.57449	8.43395	8.38978	8.28921	8.59204	8.48554	8.57648	8.3721	8.34377	8.34582	8.4543	10.392	8.44633	1.94565
ETHR_6271	whiB2	SACE_6464	2757.75703653794	0.377708	0.455631	0.492751	2	10.5711	9.8308	9.67966	9.84138	9.9182	9.70666	10.5783	9.94685	9.96187	9.8084	9.83667	9.74054	14.0175	12.5416	13.1899	12.6969	12.6603	12.4122	13.9087	13.1577	13.3843	13.1535	12.9467	12.6995	9.95171	13.064	-3.11234
ETHR_1266	-	SACE_1308	2736.37152013519	0.695578	0.0735987	0.355792	1	9.17302	9.15786	9.40268	12.6874	10.926	10.4735	9.48865	9.33357	9.2019	12.6519	10.8345	10.7004	9.08805	8.89686	9.06645	9.05732	9.28095	9.68321	9.17128	9.1251	9.18764	8.85425	9.25499	9.00518	10.336	9.13927	1.19668
ETHR_3455	paaA1	SACE_3544	2702.73675025503	1.10923	0.0028738	0.109599	1	13.2956	12.3864	11.0025	9.55055	9.30348	9.10383	13.306	12.6347	10.4158	9.6935	9.39953	9.37079	9.48127	10.1766	11.4821	11.0798	9.97462	9.71927	9.90728	10.4271	11.9296	11.0638	10.363	9.88688	10.7886	10.4576	0.330942
ETHR_0683	-	SACE_0708	2642.50011591077	0.714502	0.065317	0.345928	1	8.82239	10.144	11.3107	12.3367	9.69487	10.65	9.03611	10.3476	11.1699	12.4265	9.60456	10.486	8.81442	9.26433	8.87906	8.9502	8.85221	8.87139	8.80491	8.92042	8.90381	8.82566	8.88045	8.89774	10.5024	8.90538	1.59706
ETHR_2934	-	SACE_3019	2609.29923152278	0.484692	0.254409	0.464657	2	7.87006	8.20349	8.33885	8.89653	8.86811	8.7287	7.90491	8.39571	8.6011	8.89905	8.80506	8.9052	11.7154	12.4363	13.0653	13.3843	14.0736	14.2429	11.858	12.7642	13.4254	13.8427	14.3686	14.7522	8.53473	13.3274	-4.79268
ETHR_3116	-	SACE_3204	2564.90832934934	0.967887	0.0107974	0.186131	2	11.8223	10.2985	10.3412	13.1128	11.306	11.0675	11.6673	10.7019	10.2373	13.4298	11.4653	11.5319	14.2167	14.4069	13.7896	14.3081	14.4711	14.3117	14.4473	15.6973	13.7462	13.3793	14.0329	12.8974	11.4152	14.142	-2.72688
ETHR_1351	-	SACE_1394	2517.0495845857	1.19113	0.00116605	0.0723647	2	9.73594	10.1523	10.3741	9.9713	9.53597	10.199	9.4805	9.7277	10.4877	10.0085	9.47368	9.62177	13.0617	11.7601	11.618	11.9452	11.4202	11.295	13.0712	12.2923	11.5834	11.7683	11.5403	10.8552	9.89737	11.8509	-1.95353
ETHR_0949	-	SACE_0984	2512.3917114588	0.703666	0.0700454	0.353932	1	12.7774	12.3271	12.2403	12.929	13.6867	13.3531	12.8171	12.5941	12.0843	12.8383	13.8531	13.6008	10.241	9.92696	10.7648	10.5437	10.9087	10.6257	10.3747	10.6038	10.3022	10.6636	10.4032	10.4192	12.9251	10.4815	2.44365
ETHR_3760	dhbB	SACE_3852	2498.58326114376	0.869719	0.0227058	0.24033	1	9.00854	9.05525	9.52158	12.2436	9.74264	9.65997	9.2123	8.82967	9.45693	12.2251	9.57645	9.46825	8.30617	8.89289	8.62693	8.60827	8.63863	8.72077	8.29909	8.4037	8.62173	8.50572	8.55899	8.70511	9.83336	8.574	1.25936
ETHR_1723	pepX	SACE_1771	2486.24969077963	0.607902	0.126135	0.418552	1	12.448	11.859	11.0107	12.4672	13.0106	11.9735	13.6032	12.3054	10.5913	12.0444	13.2639	13.388	11.1876	9.54276	9.87437	10.5728	9.53038	9.78291	11.3338	10.0398	10.481	9.57697	10.0674	9.41139	12.3304	10.1168	2.21366
ETHR_0615	ureF	SACE_0637	2485.06256350446	1.37811	0.000100996	0.0261905	2	10.2125	9.10347	8.78094	9.04138	8.62241	8.53394	10.4808	9.60794	8.54689	9.17033	8.58968	8.6487	9.2669	10.2501	11.4902	11.7389	10.8596	10.6082	9.46641	9.87904	11.8548	11.7533	11.2272	10.8804	9.11158	10.7729	-1.66134
ETHR_1478	-	SACE_1521	2443.41097231666	0.629018	0.111298	0.401856	2	10.1665	9.67355	9.34117	9.48005	9.64195	9.36571	10.2915	9.96795	9.49201	9.42797	9.72211	9.6142	12.2885	10.8029	12.0578	12.0938	12.0479	12.1528	12.2727	12.0169	12.3986	12.2255	12.1756	12.3123	9.68206	12.0705	-2.38839
ETHR_1265	-	SACE_1307	2432.66596435609	0.51213	0.218987	0.464657	1	7.48015	7.71935	8.31429	11.6403	9.74059	9.49412	7.52413	7.77952	8.13405	11.5807	9.55261	9.31744	7.43314	7.63894	7.88566	8.03328	8.08189	8.44208	7.51172	7.5441	7.97436	8.12122	8.01958	8.38438	9.02311	7.92253	1.10058
ETHR_3454	-	SACE_3543	2415.37176700369	1.03745	0.00579351	0.139756	1	12.1058	11.196	9.97061	8.60853	8.28194	8.16518	12.2796	11.7506	9.48435	8.73443	8.49723	8.31907	8.73073	9.24847	10.371	10.0253	9.20012	8.69315	9.12773	9.69186	10.7484	10.3746	9.18765	8.94701	9.78278	9.52883	0.253947
ETHR_3886	-	SACE_3977	2405.0718902482	1.49209	9.18e-06	0.00888889	1	11.5619	10.3831	10.3741	11.5178	10.5969	10.7046	11.5617	10.6299	10.1731	11.4974	10.6887	11.3278	8.8038	9.54225	8.81486	8.85907	8.81135	8.83505	8.86703	8.78287	8.95301	8.82804	8.80731	8.80447	10.9181	8.89243	2.02566
ETHR_1612	amlB	SACE_1658	2369.50479990157	0.494927	0.240591	0.464657	1	13.0874	10.922	10.4977	11.0114	11.5523	10.9817	13.0183	11.401	10.2679	10.9614	11.565	11.2654	9.29844	8.87872	9.27244	9.25885	9.12457	9.15973	9.27115	9.17812	9.1566	9.1211	9.01191	9.22002	11.3776	9.16264	2.21499
ETHR_6450	-	SACE_6645	2367.90456953892	0.698262	0.0723408	0.354237	1	11.4605	13.7799	12.7849	13.5868	13.9357	13.8049	11.5737	13.9003	12.8168	13.2258	14.1302	14.2829	9.871	11.8674	9.58924	11.4273	10.8084	11.6196	10.2125	12.6922	9.86976	10.6748	10.2868	10.9154	13.2735	10.8195	2.454
ETHR_0504	-	SACE_0525	2345.38787213102	0.683551	0.0791994	0.363736	1	15.9391	15.4896	14.681	14.9017	16.4206	16.312	15.9391	15.5551	14.6986	14.7674	16.6552	16.4509	13.4007	12.893	12.3461	12.789	12.8436	13.3832	13.7238	12.5247	12.6225	12.821	13.042	13.2201	15.6509	12.9675	2.68338
ETHR_0240	-	SACE_0257	2299.78587309801	0.823888	0.0314741	0.271728	2	9.56732	9.26842	9.20023	9.22405	9.83013	9.62851	9.60269	9.34523	9.1656	9.12203	9.88307	9.788	11.1519	11.9902	11.9656	12.1534	11.1772	10.5516	11.4557	9.33946	11.5772	11.9291	11.5457	10.6065	9.46877	11.287	-1.81819
ETHR_1742	plsC	SACE_1791	2290.41719274803	0.650776	0.0976174	0.386521	2	9.37823	9.51149	9.99245	10.1587	9.697	9.5169	9.45495	9.59273	9.78245	10.421	9.36762	9.47078	9.77481	11.9117	12.9223	12.9049	12.4694	11.4738	9.81085	10.16	12.3291	12.4264	12.6883	11.6343	9.69536	11.7088	-2.01347
ETHR_1947	-	SACE_2001	2287.75839439396	0.682934	0.079484	0.364196	1	11.2258	11.451	12.4696	13.4927	11.8701	11.7323	11.1194	11.7152	12.1959	13.4893	11.6665	11.5362	9.76806	10.387	10.4298	10.2761	9.95329	10.2507	9.74827	11.2089	10.759	10.4685	9.5034	9.81283	11.997	10.2138	1.78318
ETHR_0688	eryBVII	SACE_0714	2287.26434084604	0.913845	0.0164348	0.213072	1	10.8724	10.5369	10.6897	11.597	10.6892	10.2728	11.1643	10.9152	10.3094	11.4358	11.273	11.2387	9.49196	8.93402	8.63722	8.75134	8.83992	9.02958	9.42588	9.01112	8.89212	8.67677	9.02153	9.09685	10.9162	8.98403	1.93217
ETHR_0614	ureC	SACE_0636	2280.91267557942	1.29799	0.000358077	0.0472727	2	10.9205	10.8275	10.5041	10.2046	9.98827	10.3019	10.9705	10.5177	10.8043	10.1878	9.96443	9.93176	11.8506	12.2706	12.5863	12.9346	12.4032	12.2395	11.9108	11.1118	12.7447	12.9038	12.6546	12.4671	10.4269	12.3398	-1.91286
ETHR_1983	-	SACE_2039	2276.91686128975	1.00075	0.00816233	0.166667	1	13.0682	12.3361	11.7071	11.9531	13.5329	13.2504	13.2025	12.5371	11.8687	11.9098	13.5743	13.2818	10.1501	10.7515	11.2341	11.3392	10.0864	10.0932	10.417	9.91798	10.9568	10.7392	10.3004	10.1152	12.6852	10.5084	2.17674
ETHR_4865	-	SACE_4961	2267.65214825366	0.480446	0.260028	0.464657	3	10.8226	11.6481	12.3137	9.16093	9.85509	11.9182	8.15587	11.6041	12.1034	9.33294	9.18826	9.53929	10.7641	12.4649	10.7631	9.54642	10.912	9.32603	10.6482	10.9776	9.17745	10.4646	8.99047	9.25765	10.4702	10.2744	0.195824
ETHR_6715	-	SACE_6912	2247.40481108686	0.71299	0.0659872	0.346196	1	13.6107	13.4672	12.9451	12.9102	13.7096	13.0537	13.5953	13.7491	13.0403	12.8015	14.423	13.6247	11.982	10.1416	10.318	10.4247	9.8102	10.2611	12.2211	10.2203	10.5403	9.77122	9.86692	10.0412	13.4109	10.4665	2.94433
ETHR_6343	-	SACE_6536	2243.8258075013	1.08677	0.0037185	0.122074	1	11.9325	11.4475	11.3461	11.9323	12.0052	11.732	12.0844	11.7728	11.1658	11.7427	11.9871	12.0957	9.46205	9.596	9.47025	9.23077	9.2998	9.50911	9.48145	9.36343	9.50697	9.27792	9.44171	9.57839	11.7703	9.43482	2.33552
ETHR_4469	-	SACE_4561	2237.40730144486	0.563948	0.163412	0.446502	1	12.4014	10.6081	9.50943	10.925	11.8818	10.8772	12.3634	11.0125	9.09844	10.6014	11.6831	11.205	9.4778	8.68165	8.65211	8.64685	8.70173	8.50669	9.56342	8.66769	8.64027	8.60671	8.7478	8.64072	11.0139	8.79445	2.21944
ETHR_0702	eryG	SACE_0728	2223.06067295307	0.992535	0.00876831	0.170688	1	10.4904	10.9654	11.4057	11.6699	10.3636	10.1731	10.6842	11.0406	11.5214	11.6458	10.7365	10.2005	9.01646	8.83577	8.79916	8.74417	8.73983	8.63898	8.99934	9.07425	8.80099	8.61434	8.61077	8.69786	10.9081	8.79766	2.11043
ETHR_2455	ureA	SACE_2527	2195.27122315188	0.874397	0.0218519	0.23717	2	9.47439	9.24857	9.59711	9.3155	9.21678	9.48716	9.09355	9.37357	9.45243	9.4414	9.08469	9.06703	12.6083	11.5806	10.6307	10.8958	11.0811	10.356	12.639	10.9204	10.6221	10.569	10.8507	9.91963	9.32101	11.0561	-1.73509
ETHR_0900	-	SACE_0933	2191.00964750781	0.496814	0.237901	0.464657	1	13.3686	11.5874	9.8101	9.60292	12.6419	11.2363	13.2744	11.985	9.68856	9.30449	12.4872	11.376	10.0267	9.07636	9.16464	9.06619	9.24397	9.05233	10.103	9.25405	9.1258	9.05608	9.22231	9.204	11.3636	9.29962	2.06396
ETHR_4693	-	SACE_4786	2184.7854140992	0.702347	0.0705321	0.354112	1	10.8707	11.0384	11.3349	12.9626	10.7697	11.1184	11.0887	11.2783	11.1099	12.9043	10.7175	11.4936	8.98279	9.21578	9.24963	9.13953	9.28971	9.31544	9.02025	9.15614	9.23155	9.35672	9.25604	9.31286	11.3906	9.21054	2.18005
ETHR_0684	-	SACE_0709	2184.26211651338	0.815452	0.0333563	0.277193	1	9.04261	10.0012	11.0235	12.1095	9.27086	10.4282	8.78256	10.1772	10.7679	12.0901	9.29401	10.1444	8.71334	9.57615	8.66919	8.79049	8.74027	8.58256	8.67959	8.56373	8.69518	8.59702	8.57105	8.68568	10.261	8.73869	1.52231
ETHR_4480	-	SACE_4572	2182.97042963142	0.759274	0.0486802	0.319327	1	11.5003	10.7849	10.0339	11.6643	12.5074	11.6578	11.5744	11.182	10.1334	11.3329	12.6948	11.9939	9.48404	9.41221	9.64497	9.5351	9.76272	9.45956	9.4025	9.39009	9.70038	9.67581	9.66384	9.71838	11.4217	9.5708	1.85088
ETHR_3761	dhbE	SACE_3853	2180.16650695556	0.554635	0.172584	0.452982	1	9.53262	9.46988	10.1901	13.3266	11.084	10.8397	9.68034	9.60987	10.0424	13.3546	10.9732	11.012	8.66688	8.97035	9.46755	9.43548	9.35034	9.54862	8.50998	8.83621	9.38492	9.17122	9.39	9.61816	10.7596	9.19581	1.56379
ETHR_6401	ssp	SACE_6595	2177.76011149941	1.24035	0.000734518	0.0659498	1	11.3443	11.8945	10.6262	10.7344	11.1647	10.774	11.43	12.1033	10.5044	10.565	11.1653	10.776	8.13517	8.80962	8.76956	8.71305	8.77514	8.7273	8.20617	8.5325	8.70764	8.59751	8.60338	8.77254	11.0902	8.61246	2.4777
ETHR_1349	-	SACE_1392	2175.75302814537	0.79209	0.0395262	0.300209	2	9.50804	9.46635	9.62169	9.40639	9.26658	9.51234	9.26927	9.50253	9.5963	9.27307	9.24964	9.39318	13.6633	12.6038	11.1768	11.7511	11.4538	11.8019	13.6637	12.1008	11.2944	11.4696	11.7581	11.0277	9.42212	11.9804	-2.5583
ETHR_4903	dnaK	SACE_5000	2165.95432568598	0.829558	0.0304182	0.271673	2	9.85832	10.0203	10.5802	10.8246	9.77572	10.0802	9.54121	10.1428	10.3115	10.6888	9.79696	9.83766	12.1336	11.4845	12.6379	12.3643	13.2459	12.8285	12.1651	12.0661	12.8464	13.6761	12.9781	12.9917	10.1215	12.6182	-2.49666
ETHR_2844	-	SACE_2929	2163.95741550791	0.678452	0.0821374	0.367975	1	10.6849	10.0868	9.49041	11.6874	11.1729	10.5919	10.9708	10.5743	9.4567	11.4655	11.2429	11.2201	9.37761	8.44512	8.95061	8.89615	9.00796	8.8139	9.6946	9.37711	8.9978	8.85134	8.96454	8.73754	10.7204	9.00952	1.71085
ETHR_4472	avtA	SACE_4564	2162.32475409729	0.985039	0.00923656	0.173748	1	11.2811	9.94142	9.17431	11.1736	12.1731	11.163	11.3408	10.4068	8.76745	10.7816	12.2694	11.2	8.24012	8.12591	7.94606	8.02408	8.23031	7.90719	8.15709	7.90169	8.03402	7.83406	8.00186	7.90217	10.806	8.02538	2.78066
ETHR_0705	eryBIII	SACE_0731	2146.45889259862	0.493899	0.242079	0.464657	1	13.9594	13.8809	13.8242	13.3016	13.285	13.5825	13.7389	13.7431	13.9208	13.3523	13.3406	13.3894	12.0017	12.783	11.4652	11.2209	10.7649	10.9847	12.231	11.9651	11.5064	11.0571	10.6855	10.4304	13.6099	11.4247	2.18523
ETHR_4497	-	SACE_4589	2138.68011469826	1.08559	0.00373686	0.122074	1	10.2173	10.1551	9.80748	9.9331	13.7346	13.9183	10.5262	10.2289	9.71629	10.0362	13.903	14.1744	9.94012	9.9877	9.96861	9.92819	9.61093	9.60552	9.90838	9.98566	9.9077	9.70296	10.0287	9.62505	11.3626	9.84996	1.51261
ETHR_2799	ribA	SACE_2884	2121.58391832641	0.853855	0.0256898	0.257287	1	8.86812	10.6217	9.44669	8.78162	11.4986	12.2735	8.20926	11.13	9.18368	8.7301	11.272	12.2334	8.46285	9.20568	8.33758	8.37586	8.37043	8.3735	8.54334	8.48684	8.40783	8.39712	8.36743	8.48255	10.1874	8.48425	1.70314
ETHR_2407	copC	SACE_2474	2073.6411429806	0.537383	0.190442	0.462722	2	8.30236	8.97065	8.82974	8.63594	8.66128	8.76745	8.38096	8.57937	8.92207	8.65773	8.6531	8.74997	8.74167	10.7574	11.4042	11.6262	10.6668	10.2792	8.8983	8.65858	11.4427	10.706	11.2496	9.78224	8.67588	10.3511	-1.67519
ETHR_2843	-	SACE_2928	2069.68700433312	0.650738	0.097645	0.386521	1	10.5382	9.63327	9.32058	11.367	11.3371	10.8039	10.588	10.0316	8.96951	10.9377	11.1252	11.039	8.45866	7.99242	8.20356	8.33245	8.13709	8.18174	8.30384	8.05238	8.20032	8.15957	8.1862	8.26859	10.4742	8.2064	2.26785
ETHR_6537	-	SACE_6731	2063.68549592901	0.568868	0.158996	0.445063	2	8.6319	8.12073	8.2755	8.38927	8.2689	8.03919	8.95024	8.07399	8.1501	8.27472	8.45929	8.37899	13.5825	8.89222	8.45884	8.41189	8.40342	8.44026	13.1013	8.89113	8.67603	8.81015	8.28166	8.36226	8.3344	9.3593	-1.0249
ETHR_1212	dapA4	SACE_1253	2063.4084819801	1.24043	0.000734518	0.0659498	1	10.2647	11.1488	9.56469	11.4935	11.5321	10.9228	10.5307	11.3182	9.6236	11.1802	11.5337	10.5907	8.70203	9.7342	8.84901	8.82883	8.35029	9.00247	8.70568	8.80112	8.81337	8.74694	8.89055	8.9104	10.8086	8.86124	1.9474
ETHR_4484	-	SACE_4576	2028.97190798697	0.615294	0.120819	0.413013	1	11.0211	10.5587	9.49196	11.0972	12.0914	11.2422	11.1376	11.0353	9.43586	10.9785	11.9464	11.1135	8.75753	8.41995	8.7673	8.85346	8.90286	8.73821	8.63634	8.57535	8.69345	8.80772	8.74082	8.77884	10.9291	8.72265	2.20649
ETHR_3806	sahH	SACE_3897	2017.80032467702	0.663024	0.0899876	0.374523	1	12.31	13.261	12.3998	12.2334	12.834	12.22	12.3888	13.5041	12.4464	12.0182	13.0377	12.5922	10.3783	10.6411	10.2959	10.5241	10.1957	11.126	10.2824	11.4521	10.6023	10.2522	10.2867	10.4992	12.6038	10.5447	2.05913
ETHR_6144	-	SACE_6336	1979.1149952263	0.422684	0.35816	0.465593	2	8.59246	7.96087	7.8613	8.47985	8.10872	7.9089	8.78371	8.21137	8.02238	8.52508	8.16715	8.28306	10.6154	9.87199	10.5926	10.7923	10.4051	10.2481	10.7664	10.9789	10.8214	10.6899	10.3782	9.91986	8.24207	10.5067	-2.26462
ETHR_5366	-	SACE_5541	1977.46659688621	0.59905	0.133067	0.42552	3	11.5666	12.7278	13.4351	10.3957	10.929	12.6057	9.35814	11.8802	13.163	10.6868	10.1959	10.3983	12.0975	13.8459	12.8313	12.5779	12.4507	10.8208	12.1822	12.7798	12.2392	12.2509	10.6607	10.3711	11.4452	12.0923	-0.647157
ETHR_1698	gluB1	SACE_1745	1976.46063647061	0.914136	0.0163614	0.21288	2	11.3898	10.7695	10.8575	10.5275	11.2106	10.8147	11.6481	11.0396	10.7501	10.4808	11.1792	11.0965	12.5711	13.398	13.3358	13.4656	11.8486	12.0046	12.7877	11.0627	13.0321	13.1023	12.7367	12.1978	10.9803	12.6286	-1.64826
ETHR_4208	-	SACE_4301	1964.13998562129	0.600467	0.131965	0.425151	1	11.5553	12.6912	12.1849	12.071	12.0708	12.1837	11.4474	12.8978	11.979	12.0618	12.0065	12.0181	9.90211	10.8805	9.50088	9.63034	9.62163	9.63905	9.51579	9.33075	9.48246	9.5609	9.55332	9.85344	12.0973	9.70593	2.39136
ETHR_1259	-	SACE_1301	1945.8064337105	0.499419	0.234816	0.464657	2	9.25244	9.46721	9.91603	9.93324	9.91319	10.1605	9.5202	9.15998	9.78455	10.1925	10.066	10.1341	8.90588	10.269	12.2057	12.25	11.5127	11.873	9.07958	10.3092	12.4691	12.1201	11.773	12.0272	9.79167	11.2329	-1.44121
ETHR_5084	-	SACE_5202	1937.8898206706	1.16519	0.0015884	0.0806527	1	9.77241	11.3791	11.0014	10.5855	11.3093	11.539	9.79016	11.6952	11.0227	10.2491	11.4998	11.828	9.51239	9.48129	8.76142	8.79607	8.86792	8.90417	9.48197	9.6037	8.77003	8.77212	8.85656	8.79605	10.9726	9.05031	1.92234
ETHR_6145	cvnB1	SACE_6337	1933.53045340028	0.565144	0.162182	0.445923	2	9.29778	8.77964	8.89503	9.55068	9.06454	8.96944	9.3393	8.75577	9.08479	9.78434	9.16083	9.25201	11.8411	11.5031	12.4093	12.6484	11.9295	11.8307	12.0555	12.5804	12.3469	12.5914	11.9871	11.398	9.16118	12.0934	-2.93226
ETHR_0569	-	SACE_0591	1926.87947085932	0.709112	0.067594	0.348827	2	10.5672	9.77959	9.7453	10.0856	10.5397	10.2757	10.8068	9.87587	9.97336	9.95856	10.6896	10.5135	13.2886	11.568	14.002	13.9863	11.6408	10.9513	13.4569	11.7052	13.6576	12.5821	11.3182	10.813	10.2342	12.4142	-2.17993
ETHR_3177	-	SACE_3265	1921.00795181679	0.57918	0.149392	0.438438	3	11.912	14.8158	14.3332	13.3629	14.4406	14.5249	11.6971	15.0545	14.615	13.3719	14.1487	14.3156	10.5799	14.6287	10.4099	11.9806	11.6464	12.1555	10.9442	13.8948	10.1695	11.0125	10.662	11.7986	13.8827	11.6569	2.2258
ETHR_4522	-	SACE_4614	1900.10874448691	1.36421	0.000137722	0.030303	1	10.7755	10.6523	8.68871	9.32724	10.4293	9.93784	10.7837	11.0429	8.90497	9.16694	10.2645	9.96137	7.41169	8.01352	7.88384	8.02465	8.10261	8.03309	7.57492	7.70709	7.90279	7.96764	7.96476	8.01296	9.99461	7.8833	2.11131
ETHR_5345	-	SACE_5514	1887.40836063718	0.809558	0.0347611	0.282795	2	10.7658	11.4688	13.0488	11.4971	11.2194	11.4653	10.1221	11.1637	13.2057	11.6631	11.0358	10.9514	13.0842	14.4652	14.531	14.2754	13.6024	12.4083	13.1838	14.7299	14.2027	13.5269	12.2876	11.5486	11.4673	13.4872	-2.01992
ETHR_3198	yurI	SACE_3286	1875.66162272805	0.692371	0.0750861	0.358684	1	10.5354	12.1308	11.2484	11.471	12.6169	12.6438	10.3735	12.197	11.5111	11.2182	12.8024	12.6675	9.39504	11.1236	10.209	9.85537	9.59698	9.63758	9.2159	9.48606	9.68941	9.53525	9.42718	9.56283	11.7847	9.72785	2.05683
ETHR_5557	-	SACE_5734	1873.09834942449	1.01313	0.00720745	0.154376	2	8.67755	9.1069	8.97218	9.0321	8.91156	9.13147	8.6028	8.95426	9.2186	9.06017	8.8786	9.02334	10.8028	10.3965	10.8634	11.3333	10.7323	11.1136	10.9035	10.9643	11.1124	10.8734	11.485	10.4256	8.96413	10.9172	-1.95304
ETHR_6449	-	SACE_6644	1866.46272247204	0.689727	0.0763164	0.360891	1	10.4905	12.618	11.5315	12.9322	13.0167	12.9055	10.8656	12.8392	11.4875	12.448	13.301	13.521	9.34066	10.4373	9.11644	10.7835	9.95395	10.906	9.60457	11.6679	9.2564	9.83095	9.68069	10.1921	12.3297	10.0642	2.26552
ETHR_1355	sti1	SACE_1398	1826.00812417398	1.22736	0.000817151	0.0659498	2	9.26928	10.5623	10.8259	9.46504	9.69995	10.3548	8.54149	9.43681	11.1159	9.47723	9.4981	9.62914	12.7086	11.7254	11.3346	11.5706	11.9202	12.2931	12.8061	12.224	11.6762	12.1905	11.9716	12.5969	9.82299	12.0848	-2.26182
ETHR_4995	-	SACE_5103	1808.53037103406	0.536349	0.191425	0.462722	3	11.0581	11.4463	12.0345	9.32909	9.46863	11.7938	9.12109	11.6011	11.7928	9.37193	9.17785	9.33203	11.4576	12.1378	10.2815	9.71473	10.3663	9.63471	11.3403	11.2254	9.62329	9.83129	9.59364	9.58946	10.4606	10.3997	0.0609423
ETHR_3093	-	SACE_3180	1806.41876790802	1.27157	0.000504981	0.0601093	1	10.7468	11.0657	11.4491	12.5726	12.2133	12.153	10.6622	11.1226	11.3317	12.3888	12.0996	12.4093	10.4557	9.9218	9.92057	10.0074	10.0671	9.93089	10.396	9.66438	9.77161	10.1619	9.91747	9.9448	11.6846	10.0133	1.67125
ETHR_2778	-	SACE_2864	1782.23972452429	0.879164	0.0211817	0.234451	1	10.7146	11.9404	10.6606	11.2619	12.3605	12.4664	10.572	12.1664	10.7712	10.9025	12.3789	12.3996	8.9131	10.7748	9.2259	9.26394	9.18821	9.47096	8.88725	9.35051	9.11807	9.1129	9.15216	9.27606	11.5496	9.31115	2.23842
ETHR_1062	-	SACE_1097	1779.71436283937	1.25217	0.000642703	0.0659498	2	9.10746	9.78656	9.91026	9.28797	9.37261	9.40043	9.37271	9.09583	9.98049	9.32638	9.41373	9.3858	12.1945	11.4572	12.1636	12.227	11.5813	11.6733	12.3518	11.6449	12.4714	12.3895	12.2573	12.1793	9.45335	12.0493	-2.5959
ETHR_6898	phoS2	SACE_7099	1751.84203700258	0.516171	0.213928	0.464657	1	13.6093	15.8028	15.1926	15.239	15.4005	15.9214	13.273	15.566	15.178	15.0859	15.5116	15.7657	11.5956	14.7568	12.2584	14.0145	12.9774	13.9092	11.4453	15.239	12.9312	13.228	12.6251	13.6671	15.1288	13.2206	1.90817
ETHR_5374	-	SACE_5549	1738.38934021504	0.797333	0.0380388	0.294771	2	10.7856	11.7548	13.7145	11.4726	11.2027	11.4618	10.8262	11.2069	13.8871	12.2409	11.0842	11.3187	11.5126	12.7192	13.6279	14.0697	13.9722	14.2514	11.5144	12.9264	13.9059	14.3145	14.1683	14.6718	11.7463	13.4712	-1.72487
ETHR_7073	pckA	SACE_7274	1734.29955184842	1.10996	0.00283708	0.108995	3	11.9879	10.9042	10.3119	10.9245	9.95244	9.96639	11.8793	11.0065	10.1584	10.6271	10.005	10.169	9.6891	11.517	12.1098	11.6054	10.4379	10.7908	9.91247	12.2693	12.3671	12.1795	10.1263	10.6062	10.6577	11.1342	-0.476518
ETHR_1353	-	SACE_1396	1728.38625747244	0.832152	0.0299591	0.271673	2	9.05605	9.03571	9.21683	8.69297	8.56602	8.97566	9.12697	8.7802	9.10463	8.54356	8.69979	8.70612	11.1329	10.3125	10.3138	10.8632	10.5557	10.9725	11.1415	11.0295	11.0441	10.1377	11.1792	10.0953	8.87538	10.7315	-1.85613
ETHR_1842	-	SACE_1896	1723.66201826365	1.1476	0.00186384	0.085654	2	9.88863	9.69533	9.97072	10.1294	9.93532	10.0404	9.94646	9.83905	9.70232	10.0673	10.0961	10.009	12.8771	12.1449	11.3485	11.6848	11.7994	11.7724	12.9679	12.0441	11.614	11.4091	11.9653	10.8242	9.94334	11.871	-1.92764
ETHR_3883	-	SACE_3974	1705.07166733221	1.30286	0.000348896	0.0469136	1	10.97	9.57113	9.31584	9.96152	9.68558	9.50349	11.1437	9.94697	9.07926	9.95733	9.68561	10.0345	8.19717	8.57065	8.18264	8.12655	8.15359	8.21387	8.19979	7.99104	8.07176	8.17292	8.2166	8.20623	9.90458	8.1919	1.71268
ETHR_2410	-	SACE_2478	1698.21554743256	0.548861	0.178451	0.457294	2	9.03622	9.72783	10.1414	9.35479	9.48837	9.7579	8.95391	9.30987	9.8738	9.44314	9.32593	9.39889	9.00208	11.4514	11.6359	11.9761	11.3882	10.9871	8.95971	9.23688	11.1566	11.4482	11.7118	10.886	9.48434	10.82	-1.33567
ETHR_6478	-	SACE_6672	1684.30167951158	0.644385	0.101318	0.390516	1	13.7075	13.1724	12.1571	13.419	13.6372	13.6461	13.4655	13.2909	12.1951	13.0524	13.6329	13.2276	12.0083	10.6839	11.0449	10.8887	10.6701	10.913	12.1521	11.1676	10.7788	10.6852	10.6746	10.5096	13.217	11.0147	2.20226
ETHR_1645	-	SACE_1692	1683.81534508283	0.751619	0.0513061	0.325894	1	12.295	11.8206	10.1183	11.9795	12.3682	11.7902	12.1455	11.9993	10.3073	11.7216	12.352	11.9601	9.13955	8.95307	9.91806	9.98158	9.82942	9.80737	9.19391	9.54393	9.91042	9.69986	9.85005	9.79478	11.7381	9.63517	2.10297
ETHR_6182	sti1	SACE_6374	1674.06362709447	1.00487	0.00789607	0.164952	2	8.5278	9.01128	8.99447	8.99647	8.77459	8.89177	8.68255	8.67438	9.26997	9.11885	8.85837	8.943	11.93	10.4964	12.1455	12.5478	12.4518	12.4486	12.1244	11.4543	12.1788	13.0419	12.6217	12.6899	8.89529	12.1776	-3.2823
ETHR_2810	-	SACE_2895	1671.42721841286	0.674662	0.0839829	0.369163	1	8.41663	10.0938	8.36143	8.80705	11.7678	11.6274	8.26878	10.4997	8.80228	8.46119	11.7733	11.5853	7.47866	8.42043	8.38001	8.48717	8.44008	8.43284	7.68516	7.99292	8.33845	8.46994	8.25692	8.53336	9.87207	8.243	1.62907
ETHR_1923	citM	SACE_1977	1671.11294830189	0.894197	0.0188128	0.226887	1	12.3317	9.08783	8.69889	9.08882	9.34207	9.12999	12.6107	9.01035	9.46481	9.09884	9.35017	9.29932	9.17894	8.83282	9.25595	9.21841	9.4334	9.23413	9.17643	9.2147	9.02289	9.08148	9.27678	9.22014	9.70946	9.17884	0.530621
ETHR_6452	-	SACE_6647	1664.70650308196	0.792076	0.0395354	0.300209	1	10.3005	12.0052	10.8549	11.7697	12.0144	11.755	10.2283	12.2242	10.7671	11.5076	12.1378	12.0818	9.06105	9.95118	8.66287	9.58097	9.33637	9.92485	9.38017	11.2233	8.8116	9.25904	8.97574	9.38056	11.4705	9.46231	2.00822
ETHR_6451	-	SACE_6646	1663.42390301334	0.756085	0.0497177	0.322034	1	10.5581	12.5349	11.4256	12.0034	12.2772	12.2791	10.4367	12.6976	11.479	11.8127	12.4253	12.6318	9.29353	10.74	8.86633	9.86626	9.62958	10.1196	9.51199	11.3999	8.97922	9.50242	9.18719	9.59466	11.8801	9.72423	2.15588
ETHR_3632	-	SACE_3723	1662.93812304257	0.678759	0.0819446	0.367975	1	9.94474	9.64532	9.56724	11.4666	10.7232	10.8118	9.80315	10.0998	9.42778	11.4938	10.6356	10.9941	8.29307	8.6731	8.73893	8.7165	8.78362	8.65729	8.32148	8.60084	8.65438	8.60063	8.50885	8.78202	10.3844	8.61089	1.77353
ETHR_5346	-	SACE_5515	1646.66601972898	0.777721	0.0430703	0.307768	2	9.45241	9.90724	11.4674	10.1566	9.63409	9.77866	9.17387	9.71392	11.355	10.3595	9.46774	9.38296	11.6742	13.1232	13.175	13.1186	12.3104	11.0799	11.7627	13.2412	12.9441	12.0641	11.0217	10.1581	9.98745	12.1394	-2.15198
ETHR_4553	hisC2	SACE_4645	1644.44181410151	0.37984	0.450636	0.491154	1	10.3337	9.39231	8.63053	9.07283	9.82937	9.10944	10.5784	9.97431	8.25447	8.88299	9.69307	9.05721	7.99337	7.20485	7.55722	7.53337	7.50382	7.35408	8.09086	7.59637	7.56504	7.47495	7.38859	7.46652	9.40072	7.56075	1.83996
ETHR_0120	-	SACE_0122	1637.50441223835	0.392618	0.421512	0.481025	2	9.59412	9.03679	9.22762	9.71536	9.53766	9.42614	9.67518	9.15869	9.45531	9.78891	9.74503	9.7407	11.8253	10.9545	11.9883	12.0745	12.1126	12.1945	11.8047	11.8083	12.0488	11.957	12.3564	12.1404	9.50846	11.9388	-2.43031
ETHR_5010	-	SACE_5125	1627.98856981884	0.471646	0.273222	0.464657	3	11.5411	12.8306	13.3496	10.773	11.4128	12.7513	9.03017	12.3152	13.1541	11.004	10.3289	10.7824	11.2455	13.506	11.9949	10.8501	12.2266	10.3659	10.8938	11.3438	9.86373	12.0129	9.76576	10.0859	11.6061	11.1796	0.426531
ETHR_4919	acdA	SACE_5017	1622.72183310439	0.594909	0.136363	0.426986	3	11.5406	11.8342	12.7723	10.3639	10.5379	12.4375	9.22866	12.3685	12.5329	10.4141	10.3787	10.5237	11.7764	12.8475	11.1178	11.3333	11.7856	11.604	11.5788	10.6003	11.1758	11.6329	12.5528	12.4049	11.2444	11.7008	-0.45643
ETHR_0173	-	SACE_0176	1618.27773654855	0.910234	0.0168296	0.214011	2	10.481	10.1128	10.1297	10.28	10.3567	10.3631	10.4593	10.0428	10.3466	10.2221	10.453	10.6216	13.2422	12.9508	11.4981	11.8085	12.212	12.5331	13.5081	12.058	11.5597	11.5034	12.2908	11.565	10.3224	12.2275	-1.90508
ETHR_2417	-	SACE_2488	1612.64184399767	0.502	0.23163	0.464657	3	11.152	11.6296	12.1538	9.51749	10.3414	11.9801	8.77948	11.893	11.8609	10.0711	9.48423	9.56867	11.5383	12.1932	11.2383	9.77051	11.3152	9.82708	10.9954	11.0386	9.52851	11.1115	9.68591	9.76002	10.7027	10.6669	0.0357692
ETHR_0229	-	SACE_0232	1611.12839458071	0.58172	0.147124	0.435753	2	8.81651	8.32866	8.25422	8.8918	8.97451	8.65226	9.21454	8.71172	8.4684	8.86221	9.16195	9.09252	10.9096	10.0966	11.4781	11.8249	11.4828	11.4922	11.0641	10.7516	11.8039	12.0405	12.0662	12.0902	8.78578	11.425	-2.63927
ETHR_6931	aprE	SACE_7133	1598.66627336556	0.775388	0.0436212	0.309008	1	13.6252	13.6391	12.0777	11.7348	14.6372	14.3673	13.4946	13.7612	12.5488	11.5894	14.5653	14.2533	11.3327	10.4736	11.9127	12.1904	11.5648	11.4956	11.4236	10.4957	11.3249	11.0167	11.4364	11.5093	13.3578	11.348	2.00979
ETHR_0699	eryCII	SACE_0725	1574.44674460621	0.784761	0.0412156	0.302533	1	11.5111	11.6783	11.787	12.0754	11.097	10.8899	11.7155	11.808	11.6714	12.0833	11.2523	11.0041	10.2219	10.0854	9.82727	9.70545	9.69476	9.6106	10.2444	10.128	10.0253	9.62762	9.98413	9.48279	11.5478	9.88646	1.66132
ETHR_6146	-	SACE_6338	1574.28515295863	0.724696	0.0609742	0.338999	2	9.50692	9.0783	9.15117	9.13892	8.97093	8.97268	9.65291	9.14823	9.24205	9.31311	8.95213	9.10825	11.2416	10.72	11.5645	11.6427	11.1852	11.2448	11.3424	11.714	11.6662	11.7757	11.2088	11.0205	9.1863	11.3605	-2.17424
ETHR_5603	-	SACE_5780	1573.11983496758	0.73397	0.0573291	0.333916	1	12.8002	12.8936	12.5241	11.6395	14.1514	13.1821	13.1512	13.2002	12.9024	11.4648	14.1955	14.133	10.6704	10.8403	10.994	11.2764	10.8515	10.7509	10.7372	10.1278	10.7724	10.5983	10.6096	10.7556	13.0198	10.7487	2.27115
ETHR_0698	eryAIII	SACE_0724	1566.22783669469	0.773545	0.04442	0.312835	1	10.2272	10.0153	10.2096	10.667	9.47705	9.4086	10.2777	10.3241	9.99069	10.6543	9.50762	9.33003	8.80779	8.39989	8.08545	8.09901	8.14394	8.16321	8.58265	8.26516	8.12206	8.03283	7.99901	8.0687	10.0074	8.23081	1.77663
ETHR_4704	-	SACE_4800	1561.74758100798	1.26867	0.000541707	0.0625641	1	9.61254	9.35788	9.16304	10.2985	11.6224	11.3413	9.92999	9.71122	9.108	10.1253	11.492	11.8713	9.4146	9.37107	9.21654	9.13247	9.00134	8.94715	9.44156	9.48544	9.3254	9.13696	9.00719	9.0017	10.3028	9.20678	1.096
ETHR_2454	ureC	SACE_2526	1545.59687026585	1.27613	0.000468255	0.0576271	2	9.23863	9.41559	9.44641	9.43451	9.30593	9.27091	9.15305	9.07865	9.44427	9.48713	9.30177	9.36179	12.3861	11.4587	10.3519	10.7593	10.6918	10.4011	12.3858	10.8248	10.5962	10.2099	10.7688	10.1228	9.32822	10.9131	-1.58488
ETHR_6441	-	SACE_6636	1536.32383927981	0.994622	0.00861222	0.168553	1	13.7047	12.6355	14.2415	13.7931	11.5497	12.0178	13.8877	12.9322	14.1622	14.1206	11.7978	11.86	10.836	12.1703	13.8024	13.6156	12.8706	12.2475	10.8514	13.0479	14.1568	13.3251	13.0417	12.4664	13.0586	12.7026	0.355936
ETHR_3631	-	SACE_3722	1530.82118865479	0.911904	0.0167011	0.21385	1	9.35307	9.14846	8.87634	10.6022	9.84376	9.87444	9.2941	9.53876	8.69337	10.6039	9.84268	10.236	7.71356	8.15626	8.09629	8.08055	7.99465	8.04096	7.70932	7.78451	7.98551	7.87188	7.99543	8.04661	9.65892	7.95629	1.70263
ETHR_4590	bioB	SACE_4683	1525.13164096721	0.578084	0.150374	0.438945	1	12.2302	13.3425	11.3709	9.17334	11.932	11.2126	12.1572	13.4442	11.378	9.09963	11.8659	10.9436	12.383	11.906	9.20004	8.94482	8.88483	8.8293	12.3638	11.4746	9.12454	9.33218	8.77608	8.8739	11.5125	10.0078	1.50475
ETHR_0951	-	SACE_0986	1520.36442534813	0.936679	0.013763	0.19895	1	11.4713	10.9307	10.8401	11.5935	11.9512	11.5506	11.4263	11.3157	10.8359	11.5165	11.9528	11.8673	9.77209	9.27368	9.2633	9.31449	9.34472	9.45827	9.71332	9.40821	9.29369	9.21548	9.15319	9.27185	11.4377	9.37352	2.06414
ETHR_1202	rppA	SACE_1243	1491.10187416334	1.04497	0.00556397	0.137613	2	9.56131	9.72026	9.74913	9.39627	9.51634	9.65285	9.50085	9.6719	9.6461	9.38788	9.52851	9.51094	10.834	10.8094	9.94158	10.4982	12.1379	13.0788	10.7108	10.677	10.3776	11.2177	12.741	12.6615	9.5702	11.3071	-1.73693
ETHR_2846	-	SACE_2931	1488.71473283599	0.426967	0.350062	0.465593	1	10.0051	9.58456	9.22264	11.0206	10.4094	10.0772	10.114	10.0263	9.08763	10.8373	10.433	10.3143	8.37974	8.17691	8.67558	8.70073	8.49438	8.50542	8.40151	8.50502	8.55683	8.52648	8.45595	8.60983	10.0943	8.49903	1.59531
ETHR_1699	-	SACE_1746	1488.63631085127	0.764799	0.0469265	0.317239	2	10.4465	10.5324	10.5854	10.4301	10.9702	10.6191	10.681	10.3344	10.5049	10.3433	11.0433	11.0298	11.7289	12.8805	13.209	13.3338	12.3189	12.0386	11.8146	10.5919	12.7567	12.564	12.5736	11.904	10.6267	12.3095	-1.68284
ETHR_3610	-	SACE_3699	1475.08099178069	0.591003	0.139329	0.427907	2	9.22164	9.63872	9.5829	9.93845	9.67434	9.621	9.02255	9.70804	9.57453	9.82425	9.75813	9.83859	11.7014	11.0637	12.1404	12.5847	12.7323	12.6708	11.7402	11.601	12.2923	12.9508	13.0679	13.3463	9.61693	12.3243	-2.70739
ETHR_2555	-	SACE_2635	1458.61377527016	0.946678	0.012698	0.194515	3	9.7893	10.7874	10.8875	9.47285	9.96686	10.595	9.00317	10.6397	10.8803	9.61118	9.65856	9.63688	11.832	10.6162	9.72699	9.48633	9.97364	9.39319	11.5027	9.76211	9.26716	9.74268	9.3567	9.38487	10.0774	10.0037	0.0736728
ETHR_1352	-	SACE_1395	1455.16844978255	1.01757	0.00689529	0.150699	2	9.91631	10.5784	10.8222	10.1167	9.8563	10.6466	9.42037	9.8342	10.7758	9.90431	9.4368	9.58358	12.7998	11.9382	11.2513	11.6211	11.301	11.2947	12.7623	11.9867	11.0335	11.471	11.3229	10.8186	10.0743	11.6334	-1.55912
ETHR_4879	-	SACE_4976	1454.01968484501	0.996407	0.00845614	0.168219	1	12.2423	11.5564	10.9959	10.9769	10.9646	10.9084	12.2939	11.534	10.7823	10.8636	10.9951	10.7384	9.50585	10.2344	9.49495	9.49788	9.58215	9.55035	9.64201	9.50202	9.48227	9.53221	9.398	9.4414	11.2377	9.57196	1.66569
ETHR_2249	-	SACE_2312	1441.17628974794	0.467299	0.280246	0.464657	3	10.9849	11.7035	12.678	10.1689	10.5954	12.0522	8.9326	11.7801	12.2403	10.1964	10.0153	10.2037	11.079	12.5366	10.509	10.2613	10.5432	10.0957	10.8871	10.3084	9.88685	10.564	9.8639	9.99308	10.9626	10.544	0.418592
ETHR_5365	-	SACE_5540	1435.46538379379	0.704923	0.0695037	0.353656	2	9.65523	10.3087	10.9801	9.12878	8.94317	10.0547	9.33133	9.44368	10.709	9.12231	8.89061	8.90234	11.2689	12.2232	12.08	12.1392	11.5547	10.5407	11.5494	12.1344	11.6426	11.2423	10.2416	9.62861	9.62249	11.3538	-1.73131
ETHR_4983	-	SACE_5087	1428.24223498242	0.597954	0.133765	0.42552	3	11.306	11.677	12.3263	10.2383	10.593	12.1471	9.43917	11.9525	12.1165	10.2172	10.332	10.4675	11.8112	12.3478	10.5635	10.1819	10.7316	10.2174	11.7112	10.9176	10.0702	10.5118	9.99255	10.1746	11.0677	10.7693	0.298452
ETHR_5602	cpt	SACE_5779	1426.47472200046	0.738793	0.0555663	0.331537	1	12.7881	12.8094	12.3318	11.5564	13.8925	13.0186	12.9945	13.0438	12.6684	11.3362	13.9455	13.8375	10.7207	10.7709	11.025	11.2656	10.8192	10.7047	10.7647	10.0756	10.7536	10.6081	10.5894	10.6779	12.8519	10.7313	2.12063
ETHR_1549	-	SACE_1594	1424.90325766518	0.538557	0.189092	0.462722	1	12.8338	12.9086	13.5832	13.836	13.7202	13.7147	12.9251	13.0582	13.3712	13.8479	13.7629	13.968	11.2937	11.0895	11.4208	11.6121	11.5608	11.7991	11.3321	11.8074	11.5505	11.8677	11.5515	11.8078	13.4608	11.5578	1.90307
ETHR_5647	-	SACE_5825	1419.64926836036	0.646716	0.0998944	0.387814	1	10.2449	9.50692	9.44645	10.5656	10.0391	9.78421	10.3377	9.96982	9.23194	10.6029	9.9284	9.91126	8.78806	8.30742	8.40002	8.36643	8.46015	8.38714	8.84266	8.66628	8.41339	8.30614	8.43067	8.27839	9.9641	8.47056	1.49354
ETHR_7086	-	SACE_7287	1418.66393784312	0.536122	0.191636	0.462722	1	10.3	11.4789	11.4893	11.1815	11.8284	11.9378	10.4687	11.6424	11.4883	11.1878	12.0964	12.1799	8.83397	10.5103	9.25163	9.35538	9.28563	9.54399	8.91171	9.20851	9.18848	9.57805	9.26533	9.47228	11.4399	9.3671	2.07284
ETHR_3171	-	SACE_3259	1414.71727457662	0.739702	0.0552174	0.331537	1	9.87619	10.2561	10.1986	10.7167	11.5486	10.9768	10.1272	10.3938	10.3099	10.698	11.5756	11.4127	8.59997	9.54454	9.03181	9.17491	9.10345	9.22145	8.60537	8.95547	9.07419	9.02558	9.14671	9.18824	10.6742	9.05597	1.6182
ETHR_3111	-	SACE_3199	1411.86444376509	0.85292	0.0258183	0.257509	1	9.35368	9.79985	10.3945	10.367	10.2035	10.2559	9.38984	9.68159	10.0213	10.5856	10.0329	10.1893	8.41443	9.59992	8.36076	8.48548	8.45895	8.26319	8.41513	8.47769	8.33139	8.43831	8.44209	8.43593	10.0229	8.51027	1.51264
ETHR_2411	-	SACE_2479	1382.11676226646	0.401816	0.401047	0.476206	2	7.25884	7.55977	7.85422	7.6509	7.73014	7.58522	7.36321	7.46552	7.69492	7.54521	7.55892	7.66366	7.1395	9.6544	9.93933	10.294	9.63443	8.88302	7.28909	7.36996	9.53848	10.0155	9.89452	9.17834	7.57755	9.06922	-1.49167
ETHR_0182	-	SACE_0185	1380.5476275711	1.26643	0.00056007	0.0625641	1	9.95939	9.86356	10.9027	12.0038	10.9457	11.331	10.0897	10.1072	10.6631	12.071	10.7519	11.365	10.0797	9.51606	9.50434	9.59885	9.41968	9.47954	10.167	9.27175	9.44802	9.46394	9.47761	9.47458	10.8378	9.57508	1.26275
ETHR_3456	paaB	SACE_3545	1380.29244265248	1.02828	0.00627094	0.144093	1	12.7711	11.8856	10.6756	9.1915	8.83761	8.87656	12.7423	12.2489	10.1523	9.32252	8.95745	8.89298	9.29346	10.1842	11.2365	10.8198	9.78385	9.4239	9.82252	10.2943	11.68	10.7207	9.82299	9.47559	10.3795	10.2132	0.166397
ETHR_6328	-	SACE_6520	1378.3543233231	0.631959	0.109406	0.399734	2	9.07206	8.52059	8.52543	8.77942	8.60874	8.93254	8.90971	8.72648	8.92896	8.7812	8.60533	8.7326	11.1692	9.81816	10.3755	10.4836	10.956	11.2052	11.0583	10.8904	10.7269	10.8042	11.1454	10.9533	8.76026	10.7988	-2.03859
ETHR_2453	ureF	SACE_2525	1377.14528366757	0.917272	0.0159941	0.211373	2	8.40371	9.237	9.08533	8.38335	8.30777	8.8144	8.36892	8.32016	9.19342	8.49872	8.263	8.38276	11.1172	10.1385	8.86679	9.18867	9.3579	9.00927	11.0076	9.4805	8.94014	8.98572	9.20928	8.47552	8.60488	9.48142	-0.876538
ETHR_1394	-	SACE_1437	1376.25648561668	1.11547	0.00263508	0.103986	1	13.2575	12.8263	13.1277	13.2438	13.4118	13.2288	13.1139	12.6046	13.0837	12.9348	13.4046	13.0703	11.8114	12.7993	11.1496	11.1056	10.8675	11.412	11.742	11.7889	11.302	10.7142	10.9234	11.0621	13.109	11.3898	1.71916
ETHR_6837	-	SACE_7036	1370.05635813652	0.599971	0.132296	0.425151	1	12.1046	11.5598	11.3139	11.6178	11.1237	10.9645	12.0887	11.8993	11.0834	11.6747	10.9703	10.998	9.69342	9.45098	10.0554	10.0192	9.02503	9.5251	9.62865	10.987	10.3472	10.1209	9.20333	9.11707	11.4499	9.76445	1.68545
ETHR_3072	-	SACE_3158	1367.48365269316	0.594044	0.137006	0.426986	1	11.6613	11.5191	11.4295	11.4806	10.6377	10.8487	11.7918	11.7402	11.3601	11.5717	10.5513	10.8193	10.1741	10.3292	9.4209	9.43066	8.96229	9.23871	10.2411	10.0854	9.35804	9.12714	9.11002	9.07543	11.2843	9.54608	1.73822
ETHR_6474	-	SACE_6668	1358.22238779985	0.708437	0.0678603	0.349953	1	14.7896	14.3596	12.7068	13.709	12.5794	12.6222	14.7047	14.5044	13.0759	13.9161	12.8087	12.3053	12.1138	13.3454	13.151	12.6274	11.9056	12.2248	12.506	14.4823	13.4606	12.1708	11.8876	11.7808	13.5068	12.638	0.868802
ETHR_4137	-	SACE_4230	1353.23675367242	0.798613	0.0376624	0.293176	1	10.493	10.6308	10.7481	11.7908	11.1152	10.8215	10.2684	10.9548	10.4625	11.482	10.8709	10.7533	7.66514	8.47924	8.11079	8.17764	8.14222	8.20598	7.74678	7.86154	7.9899	8.10011	8.13791	8.25395	10.8659	8.0726	2.79333
ETHR_1548	-	SACE_1593	1329.98305034361	0.638227	0.105128	0.3951	1	12.7699	12.9497	13.6297	13.7633	13.7012	13.6111	12.8567	13.0878	13.469	13.7858	13.5283	13.8657	11.3423	11.0786	11.6917	11.7975	11.6957	11.8184	11.3506	11.9125	11.8071	12.0589	11.5869	11.5168	13.4182	11.6381	1.7801
ETHR_0679	-	SACE_0704	1325.03241103452	0.725845	0.0605702	0.338308	1	9.5427	9.91145	10.3109	10.8694	11.4385	11.818	9.58158	10.1742	10.3505	10.8784	11.4668	11.9991	9.00353	9.24083	9.09985	9.16759	9.19386	9.01384	9.05569	8.94757	9.08733	8.95787	9.08571	9.09772	10.6951	9.07928	1.61585
ETHR_0898	-	SACE_0931	1316.22252385195	1.43006	2.75e-05	0.0117647	1	10.7217	9.57482	10.0064	10.4281	10.0417	9.77343	10.9908	9.84859	9.76244	10.5235	10.3898	9.93729	8.3004	8.6422	8.40645	8.37295	8.3374	8.29761	8.26538	8.27017	8.25908	8.29225	8.22602	8.21365	10.1666	8.32363	1.84292
ETHR_0174	-	SACE_0177	1315.05909334113	0.631849	0.109471	0.399734	2	10.1348	9.12659	8.96318	9.68842	9.3556	9.32657	10.0184	9.42548	8.81161	9.38542	9.28883	9.26136	12.7498	11.9863	11.0029	11.3378	11.4536	11.601	13.0303	11.7787	10.8585	11.1344	11.4402	11.05	9.39885	11.6186	-2.21978
ETHR_2809	-	SACE_2894	1310.74632588998	0.667798	0.0874352	0.371045	1	8.60644	9.92153	8.65799	8.89438	11.6201	11.4995	8.53367	10.3772	8.70972	8.79663	11.6934	11.3442	7.98753	8.62457	8.70786	8.80803	8.85013	8.75654	8.01424	8.43237	8.71624	8.68065	8.64137	8.87858	9.8879	8.59151	1.29639
ETHR_5240	-	SACE_5363	1306.67383639621	1.05256	0.0051049	0.134293	2	9.92284	9.9263	10.0332	9.62397	9.63818	10.1518	9.49487	9.95062	10.2628	9.42614	9.61239	9.64524	11.9076	11.7885	11.6199	11.4003	12.5258	13.1244	11.8276	11.6055	11.7999	11.7826	12.6439	12.861	9.80736	12.0739	-2.26656
ETHR_3703	-	SACE_3795	1306.60694955722	0.489978	0.247367	0.464657	1	10.8622	10.729	10.5425	11.6047	11.3936	11.1343	10.9303	11.0952	10.2629	11.4381	11.4021	11.4069	9.70859	8.73665	9.50292	9.52453	9.49826	9.43754	9.56501	9.47226	9.55655	9.42403	9.6203	9.52655	11.0668	9.46443	1.60239
ETHR_3948	-	SACE_4039	1302.63334121094	1.05714	0.00482945	0.131586	1	12.049	11.6243	10.4134	11.8516	13.0289	11.9646	12.1291	11.9002	10.4976	11.8624	12.8569	12.0339	10.4885	10.8761	10.5813	10.3914	10.6133	10.5659	10.4685	11.504	10.6405	10.4289	10.6235	10.3818	11.851	10.6303	1.2207
ETHR_0210	-	SACE_0213	1300.67814443029	0.419771	0.364128	0.465803	2	10.7691	10.0341	9.45916	10.3368	10.264	9.66148	11.1193	10.4822	9.41211	10.4313	10.3828	10.2069	12.9246	11.2952	11.8282	11.9872	11.9165	12.2115	12.9662	12.7596	12.217	11.4749	12.2026	11.4919	10.2133	12.1063	-1.89301
ETHR_5790	-	SACE_5968	1297.04513031223	0.707406	0.0683652	0.271673	1	10.8422	10.4013	11.3391	12.4126	10.0684	9.38998	10.4365	10.831	11.0425	12.3337	9.80152	9.19317	7.92816	8.29653	8.40069	8.4753	8.6931	9.02465	7.79339	8.18968	8.24767	9.42192	8.36621	8.59596	10.6743	8.45277	2.22156
ETHR_2238	-	SACE_2300	1296.51345616191	0.680069	0.0812193	0.367435	1	12.9711	11.5175	10.8036	11.8524	11.4899	11.1541	12.8721	11.8345	10.5117	11.5681	11.0019	11.1149	10.1052	9.97591	9.06549	9.13652	9.41385	9.10968	10.1003	9.62572	9.06326	9.19601	9.08951	9.02205	11.5577	9.40863	2.14904
ETHR_3096	-	SACE_3183	1291.81720550846	1.32354	0.0002479	0.0397163	1	9.52057	9.8748	10.3492	11.7218	10.7362	10.2936	9.52212	10.0706	10.1052	11.4749	10.5618	10.7278	9.43387	9.18255	8.84777	8.88571	8.98832	8.95859	9.43925	8.55152	8.74951	9.11249	8.97058	9.02046	10.4132	9.01172	1.4015
ETHR_0961	-	SACE_0996	1290.29082397616	0.691717	0.0753891	0.359257	1	8.74798	8.39892	9.14356	10.6791	10.2815	9.97591	8.91007	8.69563	8.98516	10.603	10.7965	10.5153	8.3819	7.99587	8.38245	8.35305	8.32566	8.12706	8.39027	8.1871	8.47682	8.40096	8.44066	8.38956	9.64439	8.32095	1.32344
ETHR_3947	fadD	SACE_4038	1288.39445088007	0.578845	0.149741	0.438882	1	8.80924	9.46474	9.10107	9.95026	12.6726	11.189	8.76705	9.74859	9.23873	9.71093	12.4441	11.3692	8.93761	9.21921	9.22363	9.26923	9.32958	9.22399	8.40147	8.71109	9.12671	9.20948	9.20925	9.39848	10.2055	9.10498	1.10048
ETHR_0960	-	SACE_0995	1284.53494748678	0.96761	0.0108158	0.186131	1	8.98584	8.76433	9.27493	10.9487	10.4834	10.1017	9.15806	8.9689	9.13962	10.7954	10.5838	10.6051	8.65047	8.55246	8.59339	8.62713	8.54611	8.44314	8.67861	8.47266	8.71373	8.67655	8.68068	8.55048	9.81748	8.59879	1.21869
ETHR_0884	-	SACE_0917	1284.21603903281	1.098	0.0032686	0.117492	2	12.2704	10.1027	10.1851	12.4474	10.932	10.9569	11.7855	10.0534	10.2026	12.7741	10.7215	11.4119	15.3463	15.3175	14.1079	14.5441	14.3179	14.2947	15.1814	14.9533	13.7455	14.15	14.0943	13.4342	11.1536	14.4573	-3.30363
ETHR_4040	-	SACE_4133	1276.68694393431	0.941198	0.0133682	0.198642	1	8.13	8.39407	8.41105	8.45467	10.7038	8.68209	8.96865	8.46208	8.83191	8.27615	10.4949	8.34706	7.56484	7.875	7.58397	7.56316	7.55564	7.67898	7.64847	7.47279	7.45397	7.5791	7.65381	7.55148	8.84636	7.59843	1.24793
ETHR_5364	-	SACE_5539	1268.65161981347	0.739866	0.0551623	0.331537	2	8.75046	8.66866	9.43225	8.24756	8.22383	8.44542	8.62976	8.38265	9.01975	8.27564	8.09252	8.04089	10.4925	10.9186	11.0316	11.0579	10.3228	9.06387	10.712	11.2544	10.5455	10.1254	9.11847	8.56188	8.51745	10.2671	-1.74963
ETHR_1843	afsR	SACE_1897	1262.76455503008	1.25448	0.000633522	0.0659498	2	8.70167	8.63566	9.07139	8.88151	8.91442	8.86384	8.64689	8.54336	8.66605	8.90198	9.12253	8.90688	11.2714	10.4267	9.90613	10.2475	10.2684	10.1339	11.4746	10.2464	10.2068	9.80963	10.4968	9.67322	8.82135	10.3468	-1.52543
ETHR_0254	-	SACE_0271	1260.3931595279	0.827516	0.0307212	0.271673	1	11.9992	12.1692	13.1296	12.8021	12.7635	12.8846	12.001	12.1497	12.8777	12.8617	12.7745	12.6961	11.1092	11.0647	10.9919	10.9448	11.0594	10.9061	11.195	10.5397	10.8792	10.987	11.1955	11.2898	12.5924	11.0135	1.57887
ETHR_0697	eryAII	SACE_0723	1259.95101030235	0.732919	0.0577606	0.333916	1	10.3412	10.0423	10.2274	10.93	10.0157	9.71199	10.5587	10.3757	9.87259	10.9195	10.1962	9.93657	9.41786	8.60071	8.73469	8.70205	8.66458	8.70991	9.03469	8.67225	8.69159	8.66215	8.62865	8.7138	10.2607	8.76941	1.49124
ETHR_3905	-	SACE_3996	1246.3284361126	0.948649	0.0125143	0.193333	1	11.2866	10.9176	11.3132	12.5649	11.5854	11.4539	11.6157	11.3211	11.2579	12.714	11.6735	11.7693	10.5647	10.0092	10.1173	10.0489	10.2058	9.94496	10.7725	10.9026	10.4623	9.84286	10.3003	9.49724	11.6228	10.2224	1.40038
ETHR_4479	echA7	SACE_4571	1246.27241232386	0.681782	0.0803012	0.365559	1	11.7448	10.7948	10.0322	11.5098	12.424	11.2359	11.949	11.1802	9.74376	11.3534	12.1827	11.7025	10.6074	9.90575	10.2256	10.074	10.2007	9.99137	10.5162	10.1102	10.2444	10.0282	10.2248	9.55148	11.3211	10.14	1.18107
ETHR_5053	-	SACE_5169	1242.19940010784	1.31255	0.000293807	0.0426667	1	11.3624	9.481	8.82461	9.70783	9.09046	9.17098	11.382	9.69415	8.82652	9.25743	9.04756	9.06678	8.13486	8.49373	8.56938	8.37187	8.49784	8.43615	8.30378	8.17534	8.51342	8.27015	8.3304	8.2756	9.57597	8.36438	1.2116
ETHR_4856	insI	SACE_4951	1235.91649324366	0.552286	0.174815	0.455436	3	11.2243	11.6295	12.1757	10.0792	10.5271	11.9901	9.0436	11.8398	11.8306	10.1182	10.1338	10.2903	11.4828	12.2161	11.3456	10.0231	11.3968	10.0213	11.2713	11.506	9.95147	11.0514	9.80779	9.95011	10.9069	10.8353	0.0715501
ETHR_3077	-	SACE_3164	1220.90520669211	0.513805	0.217059	0.464657	1	9.13952	11.8023	11.1849	11.1098	12.3939	12.4622	9.02092	12.1833	11.1371	11.0857	12.2739	12.5855	8.60352	9.30539	9.83132	9.85666	9.83277	9.94732	8.67862	9.26202	9.76081	9.67624	9.78451	9.93663	11.3649	9.53965	1.82528
ETHR_0490	thiC	SACE_0511	1220.35609383144	1.2277	0.00080797	0.0659498	1	11.7558	11.7655	12.1102	12.5866	13.6716	13.2941	11.6649	11.9366	11.9948	12.1445	13.56	13.2297	11.7458	10.2413	9.91854	9.87007	10.1069	10.6507	12.1292	10.1552	10.0394	9.81127	9.83527	10.2999	12.4762	10.4003	2.0759
ETHR_2742	-	SACE_2827	1217.0509260151	0.476027	0.266391	0.464657	3	14.4039	15.6272	15.7236	13.4432	14.333	15.7872	12.9207	14.99	16.2391	13.5817	13.9751	14.1498	14.4861	16.0577	14.6394	13.6756	14.6739	13.577	14.4508	14.5383	13.5044	14.019	13.3449	13.5375	14.5979	14.2087	0.389156
ETHR_5363	fabF	SACE_5538	1212.97061192962	0.722495	0.0621127	0.341365	2	8.871	8.9865	9.67895	8.64868	8.2379	8.87473	8.56407	8.70266	9.28391	8.35411	8.24163	8.16173	10.6061	11.2712	11.1938	11.217	10.4692	9.67521	10.7377	11.5247	10.8043	10.2721	9.24842	8.89796	8.71716	10.4931	-1.77599
ETHR_2404	-	SACE_2471	1212.92581764338	0.507405	0.225029	0.464657	2	8.22646	8.41553	8.60082	8.79984	8.62839	8.44593	8.50826	8.48832	8.42665	8.78017	8.78309	8.7544	8.19261	9.64035	10.8403	10.6562	10.2198	9.71849	8.31323	8.62372	10.8266	10.096	10.5723	9.58727	8.57149	9.77389	-1.2024
ETHR_1585	-	SACE_1631	1206.83001551241	0.660457	0.0915117	0.376244	3	8.27187	8.16745	10.7397	8.84998	7.60538	7.69788	8.30533	8.6403	10.8257	9.18819	7.56425	7.55883	7.34497	11.9041	13.0282	10.7223	7.77569	7.97724	7.30607	11.8798	13.3733	8.2863	7.51246	7.50939	8.6179	9.55165	-0.93375
ETHR_2800	toxC	SACE_2885	1206.32340508141	0.687945	0.0768856	0.360961	1	8.86256	10.7038	8.87466	9.29778	11.5645	12.1514	8.75026	11.3939	8.77792	9.31236	11.1399	11.9556	8.57543	8.77612	9.09767	9.15749	9.11844	9.08762	8.5817	8.85223	9.14687	9.11857	9.1103	9.04315	10.2321	8.97213	1.25992
ETHR_1838	-	SACE_1891	1199.01386019776	0.445365	0.317128	0.465593	3	10.8699	12.5858	13.1071	10.5999	11.0706	12.2793	9.6857	11.4052	13.0125	10.5853	11.0313	11.0157	11.4918	13.2763	10.9279	11.0099	11.1433	11.3647	11.3985	10.8404	10.7726	10.8308	11.0952	11.5277	11.4374	11.3066	0.130769
ETHR_0121	-	SACE_0123	1198.47506843196	0.506845	0.225873	0.464657	1	10.7673	10.2821	10.3317	11.2317	11.0102	10.8442	11.1196	10.8207	9.9705	11.2111	11.1128	11.2878	9.61399	8.46993	9.11208	9.21121	9.04525	9.17369	9.64514	9.56453	9.39027	9.28164	9.22067	9.11516	10.8325	9.23696	1.59551
ETHR_3472	-	SACE_3561	1197.49810801477	1.04911	0.00537116	0.137282	2	8.8311	9.05884	9.41095	9.08568	9.08103	9.45199	8.89318	8.7355	9.27437	9.05872	8.89476	9.06943	10.6223	9.78942	11.1357	11.2014	10.955	11.2488	10.4676	10.6324	11.1876	11.6962	11.3805	11.886	9.07046	11.0169	-1.94646
ETHR_5373	-	SACE_5548	1182.94571965193	0.884571	0.0202268	0.233069	3	8.54674	8.74033	10.5939	8.87233	8.56232	8.6148	8.61747	8.83051	10.4822	9.59867	8.54036	8.57745	8.4674	8.83228	9.63002	10.731	10.2361	11.0471	8.71609	9.50841	9.83306	11.3829	10.0376	11.3091	9.04809	9.97759	-0.929502
ETHR_5125	-	SACE_5245	1179.33206887249	1.01368	0.00717073	0.154376	2	8.31904	8.10508	8.36743	8.27757	8.15196	8.30658	8.0256	8.28946	8.12207	8.19195	8.2356	8.24795	10.6261	9.55441	10.1069	10.3564	10.1019	10.0365	10.8688	10.3079	10.2266	10.6743	10.0734	9.96937	8.22003	10.2419	-2.02185
ETHR_4994	-	SACE_5102	1178.52038909652	0.490207	0.247037	0.464657	3	10.5436	11.0379	11.4566	9.17467	9.06851	11.272	9.00961	11.2282	11.1607	9.07779	8.85149	9.14471	10.9208	11.3616	9.59568	9.74256	9.75168	9.29711	10.5544	9.42338	9.45064	9.59512	9.32188	9.37926	10.0855	9.86617	0.219307
ETHR_5302	-	SACE_5428	1177.28308484846	0.775149	0.0437222	0.309403	1	8.85746	9.70718	12.3318	11.0341	10.0155	9.58239	9.02339	10.0791	12.0212	11.9637	9.8484	10.3587	8.97629	9.00221	9.40089	9.38462	9.2539	9.43336	9.15614	9.15443	9.30269	9.15642	9.29208	9.36549	10.4019	9.23988	1.16204
ETHR_2242	-	SACE_2305	1176.04111643078	0.60082	0.131635	0.425151	3	9.91716	9.53564	10.047	8.04255	8.93623	9.87531	6.83953	9.9998	9.61992	8.46759	7.72493	7.91777	10.0416	9.98282	10.1365	8.18531	10.1221	7.7809	10.0345	10.3069	7.56457	9.90455	7.55818	7.65555	8.91028	9.10613	-0.19585
ETHR_6518	-	SACE_6712	1173.36583531245	0.910438	0.0168113	0.214011	2	11.6708	10.4229	10.5752	10.9322	10.4668	10.1648	11.8505	10.6234	10.1769	11.0185	10.7136	10.4388	12.1543	11.739	12.6784	13.136	12.7259	12.657	12.3906	12.6351	13.3887	13.3183	13.2599	12.7853	10.7545	12.739	-1.98451
ETHR_0704	eryF	SACE_0730	1172.88080534942	0.491174	0.245889	0.464657	1	11.5372	10.7724	10.5157	10.9754	10.8876	10.5956	11.666	11.232	10.2547	11.0935	10.8623	10.7297	10.1897	9.34474	9.32418	9.1885	9.07864	9.08448	10.3917	10.1633	9.50484	9.06879	9.14012	8.85007	10.9268	9.44409	1.48276
ETHR_2130	-	SACE_2188	1171.80517711048	1.08924	0.00365423	0.122074	2	12.302	11.6436	11.7011	11.805	11.692	11.5642	12.5158	11.8823	11.7045	11.9918	11.6324	11.8388	14.1666	13.9909	14.5692	14.4125	14.6233	14.5809	14.1853	14.35	14.972	14.6847	14.8373	14.8181	11.8561	14.5159	-2.65979
ETHR_5636	cypA	SACE_5814	1171.16313442281	0.775768	0.0435385	0.309008	1	11.4197	11.2766	11.8067	13.0018	12.7113	12.862	11.597	11.4867	11.7793	13.1015	12.5921	12.9412	10.8536	10.3546	11.1002	11.202	10.7193	10.564	10.9094	10.7592	11.2109	11.0212	10.6792	10.6496	12.2147	10.8353	1.37938
ETHR_5561	-	SACE_5738	1171.01188838043	0.957924	0.0117339	0.191954	2	10.4461	10.1027	9.9322	9.4564	9.81682	9.83008	10.4981	10.2843	9.67108	9.59733	9.72426	9.66334	11.7512	11.4712	11.6189	11.7811	11.8727	11.6665	11.9034	11.4238	11.6506	11.9204	12.1223	11.7258	9.91855	11.7423	-1.82376
ETHR_5815	-	SACE_5995	1165.87102357522	0.457607	0.296093	0.465593	2	9.56764	9.44435	9.11732	9.58805	9.9839	9.54847	9.73464	9.6926	9.08689	9.64649	9.97382	9.91618	10.6906	10.288	11.8012	11.6015	11.7813	11.6374	10.6814	11.1609	11.9441	11.9784	12.3061	12.1289	9.60836	11.5	-1.89162
ETHR_3398	-	SACE_3487	1165.66642782477	0.453038	0.303604	0.464672	2	9.12455	9.91678	9.80461	10.0027	9.98107	9.91839	9.19557	9.46195	9.98999	10.0736	9.95903	9.99221	9.58041	11.1107	11.8967	12.1654	11.5529	10.9946	9.67105	9.48149	11.2589	12.0584	11.6709	11.2922	9.78504	11.0611	-1.27609
ETHR_1551	-	SACE_1596	1163.23671023475	0.682588	0.0796584	0.364196	1	10.2004	9.97334	10.5132	11.4715	11.0406	10.7306	10.1342	10.345	10.24	11.2888	11.0477	10.9149	9.28993	8.99821	9.3086	9.19864	9.30459	9.34414	9.25387	9.46647	9.16167	9.22434	9.24765	9.31257	10.6583	9.25922	1.39912
ETHR_0341	-	SACE_0359	1162.11144687539	1.05515	0.00496718	0.13358	2	10.0793	10.1409	10.385	10.2113	9.98745	10.0569	10.2119	10.2505	10.3567	10.2306	10.0668	10.1707	12.3763	11.918	12.4867	12.6102	13.0415	13.3173	12.3196	12.6072	12.8998	13.0245	13.3823	13.6479	10.179	12.8026	-2.62361
ETHR_7085	-	SACE_7286	1162.07240456949	1.05192	0.00514162	0.134293	2	11.0646	9.78378	9.70847	10.0356	10.4901	10.0147	11.2373	9.94866	9.56608	9.95292	10.6464	10.3873	11.2588	12.1982	12.2033	12.0133	11.052	10.7601	11.7538	9.95669	11.7308	11.8047	11.7078	11.4413	10.2363	11.4901	-1.25373
ETHR_4918	-	SACE_5016	1154.94352115794	0.549529	0.177735	0.457294	3	11.2651	11.4545	12.1634	10.5956	10.8401	11.9459	9.03716	11.967	11.9199	10.6614	9.99085	10.0106	11.744	12.1314	11.3766	10.8608	11.5689	10.1805	11.4391	10.7851	9.97796	11.521	10.0905	10.1723	10.9876	10.9873	0.000281291
ETHR_1121	-	SACE_1159	1153.2269847585	1.05864	0.00476518	0.131586	1	11.3844	11.2467	10.7814	11.631	11.9715	11.596	11.3788	11.353	10.8899	11.2563	11.7647	11.8284	10.7213	9.89062	9.30155	9.62439	9.47249	9.74986	10.4661	9.81654	9.44218	9.38509	9.5527	9.55572	11.4235	9.74821	1.67531
ETHR_6448	-	SACE_6643	1147.47523517029	0.722902	0.0618739	0.34087	1	9.77378	11.228	10.5765	11.6622	11.806	11.6564	9.80946	11.5984	10.4403	11.3975	11.8089	11.809	9.21857	9.49204	9.16933	9.68187	9.541	9.80695	9.36118	10.5031	9.28766	9.36274	9.44256	9.62359	11.1305	9.54089	1.58965
ETHR_2237	-	SACE_2299	1146.16927912486	1.1119	0.00275444	0.108108	1	10.0242	9.39365	10.0706	10.1977	9.95808	9.97247	9.86137	10.0119	9.43026	10.1889	9.81156	9.62665	9.30823	9.27956	8.06732	8.02478	8.32371	8.18426	8.83573	8.21423	8.03704	8.08795	8.0494	8.17302	9.87894	8.3821	1.49684
ETHR_0167	-	SACE_0170	1142.46555436483	0.461143	0.290162	0.464657	2	10.7129	9.98701	10.211	9.85195	9.85852	10.1227	10.6178	10.0407	10.0653	9.75261	9.98075	9.97748	13.8613	11.9839	10.4653	10.8906	11.1571	11.2347	14.0211	12.048	10.5727	10.8769	11.3639	10.7955	10.0982	11.6059	-1.5077
ETHR_4993	-	SACE_5101	1139.49460406708	0.531949	0.196015	0.464657	3	10.2241	10.5186	11.0046	9.04002	9.57824	10.8011	8.26582	10.8472	10.5486	9.53005	8.56293	8.75727	10.4741	10.8315	10.5163	9.48415	10.7645	9.20826	10.1761	9.9428	9.11633	10.7175	9.19848	9.22958	9.80654	9.97164	-0.165098
ETHR_0066	-	SACE_0068	1134.91449661446	0.768934	0.0457696	0.316033	1	13.1811	12.7613	13.1004	13.6328	13.7679	14.3137	13.1804	12.8456	12.8067	13.7834	13.367	14.0045	12.4625	10.9842	11.7549	11.7978	12.0294	11.7097	12.3836	11.6726	11.8384	11.6802	12.2089	12.098	13.3954	11.885	1.51039
ETHR_5974	ilvB	SACE_6159	1133.75241413994	0.883387	0.0204563	0.0704762	2	10.7019	9.1647	9.51998	11.8468	10.7762	10.0296	10.7418	9.47831	9.46459	11.09	11.0794	10.2765	13.1313	9.06618	9.38946	9.43283	9.56326	10.4364	13.8012	10.3956	9.43735	9.28779	9.49061	9.81689	10.3475	10.2707	0.0767342
ETHR_4741	-	SACE_4837	1119.42398031073	0.368094	0.478933	0.502092	3	11.5765	13.7495	14.0994	11.6084	12.0486	13.1473	9.9433	12.5261	14.1438	11.3776	11.9704	12.0059	11.3362	14.0706	11.7369	11.7735	12.0304	11.9229	11.0923	11.1609	11.5716	11.74	11.7688	11.9199	12.3497	11.8437	0.506069
ETHR_0780	-	SACE_0806	1119.14428568303	0.643816	0.101676	0.390516	1	14.3025	14.1153	14.44	14.55	13.7892	13.0035	13.861	14.3274	14.1202	14.1592	13.4762	13.099	11.248	11.2147	11.0908	11.1152	11.5903	11.086	11.337	12.557	11.2149	12.2076	10.9633	10.8526	13.937	11.3731	2.56386
ETHR_6025	-	SACE_6211	1117.40082904334	0.478831	0.262305	0.465593	2	10.532	10.7803	10.7782	10.2753	10.4394	10.7417	10.2754	10.636	10.7193	10.3146	10.2397	10.3956	11.8624	11.6792	11.5648	12.1677	12.4399	12.1989	12.1161	12.0295	11.7525	12.2188	12.5675	11.7829	10.5106	12.0317	-1.52106
ETHR_1117	-	SACE_1155	1117.37541665597	0.885523	0.0200891	0.232642	1	10.0587	9.03833	9.10271	10.527	9.84869	9.70793	10.2598	9.51906	8.79045	10.3116	10.2036	9.97101	9.34842	8.53151	8.41042	8.52135	8.35233	8.1808	9.64545	8.2711	8.47842	8.53363	8.17932	8.21458	9.77823	8.55561	1.22262
ETHR_3074	-	SACE_3160	1117.07005996544	0.622007	0.116054	0.407343	1	10.9158	10.8314	11.1136	10.7358	10.2363	10.4238	11.2046	10.9561	10.8288	10.9629	10.0731	10.1842	9.53248	10.1888	9.18972	9.10284	8.87054	8.9023	9.93507	9.40544	9.09057	8.93975	8.78997	8.81654	10.7055	9.23033	1.47521
ETHR_1550	-	SACE_1595	1115.16370528596	0.806357	0.0355598	0.284361	1	11.3081	11.0049	11.2917	12.265	11.8276	11.4413	11.3031	11.2702	11.0257	12.146	11.6182	11.6425	10.1515	9.61152	9.84228	10.0217	9.94998	9.95684	10.0329	10.3757	9.9913	9.9864	9.84554	9.70778	11.512	9.95611	1.55591
ETHR_5018	-	SACE_5133	1113.99400863085	0.578014	0.150438	0.438945	3	10.7109	11.2482	11.4487	9.66047	10.1873	11.445	9.28662	11.207	11.3348	9.66301	9.60367	10.0636	10.9189	11.4529	10.6996	9.58664	10.7268	9.32721	10.8018	11.2001	9.13141	9.91798	9.07561	9.14014	10.4883	10.1649	0.323351
ETHR_2372	hspP2	SACE_2438	1110.3601899853	0.832032	0.0299959	0.271673	2	9.42861	10.1304	10.8673	9.63228	9.62189	10.2006	8.83254	9.82872	10.6814	9.86132	9.55709	9.72327	9.29627	10.351	10.8774	12.2539	13.0675	13.574	9.25331	9.81896	10.7437	12.9436	13.3886	14.5086	9.86379	11.6731	-1.80927
ETHR_3788	aldH	SACE_3880	1106.78358412064	0.649491	0.098306	0.387303	1	10.5229	9.59051	9.82309	10.1731	12.4107	9.50273	10.8065	10.0847	9.58018	10.1534	12.4058	9.92297	11.1054	9.83233	10.2837	10.4933	10.3799	10.364	11.2983	10.4884	10.4479	10.7813	10.6112	10.4692	10.4147	10.5462	-0.131525
ETHR_4859	-	SACE_4954	1101.17304234497	0.512775	0.218216	0.464657	3	10.6562	11.3031	11.9062	9.59613	9.68968	11.5474	8.77291	11.427	11.7582	9.49334	9.42978	9.51269	10.8511	11.6579	9.87763	9.86963	9.94971	9.65006	10.5904	10.1404	9.75983	9.80995	9.46593	9.68778	10.4244	10.1092	0.315197
ETHR_2254	-	SACE_2317	1100.7896792353	0.500462	0.233503	0.464657	3	10.1791	10.7719	11.4116	9.35611	9.65402	11.0397	8.44657	10.87	11.0366	9.47671	9.23739	9.44809	10.3996	11.4024	9.75486	9.31969	9.7734	9.18592	10.0306	9.86882	9.03704	9.51172	8.95962	9.08385	10.0773	9.69396	0.383349
ETHR_4911	-	SACE_5008	1100.51273399571	0.500846	0.233017	0.464657	3	9.81946	10.4729	10.9619	8.88745	9.18829	10.5614	8.08772	10.1582	10.6729	8.9398	8.73378	8.95055	9.93362	10.8882	10.0626	9.38947	10.2751	9.12144	9.98897	9.96243	9.1003	9.91366	8.99345	9.12264	9.61953	9.72932	-0.109796
ETHR_2504	-	SACE_2577	1096.92833575253	0.376743	0.457871	0.493337	3	10.5833	11.6821	12.163	9.75641	10.0571	11.9661	8.74386	11.2809	12.0258	9.80318	9.73341	9.99143	10.2612	12.4427	10.3251	10.3503	10.5833	10.295	9.90403	9.9578	9.88106	10.3136	9.9528	10.3039	10.6489	10.3809	0.267982
ETHR_1133	sdhB1	SACE_1171	1086.88962800811	0.750871	0.0515907	0.325894	2	10.5509	10.6138	10.8643	9.58593	10.6278	10.7979	10.3739	10.2648	10.8636	9.63853	10.6714	10.5084	12.4716	11.0395	9.71139	10.0181	10.2423	10.2541	12.342	9.71406	9.52892	10.3136	10.4869	10.2838	10.4468	10.5339	-0.0870801
ETHR_2833	-	SACE_2918	1084.06495763051	0.462475	0.288078	0.464657	2	10.8678	10.7867	10.7769	10.7896	10.8208	10.4286	10.999	10.9212	10.5557	10.682	10.7561	10.4177	12.968	11.4432	12.4583	12.3161	11.5095	11.352	12.8317	12.3973	12.7863	12.5299	11.9771	11.6344	10.7335	12.1837	-1.45015
ETHR_5007	-	SACE_5120	1084.02429393198	0.412009	0.379635	0.468768	3	11.4157	12.4541	13.0609	11.0057	11.1395	12.7436	9.76425	12.3017	12.9309	10.977	11.0549	11.3098	11.5244	13.1758	11.1188	11.0631	11.3785	11.0532	10.8591	10.7962	10.6808	11.1803	10.6171	10.8622	11.6798	11.1924	0.487396
ETHR_5973	ilvH	SACE_6158	1083.90289442818	0.710945	0.0668595	0.464657	2	12.2839	9.9815	10.337	12.5214	11.9785	10.8324	12.179	10.1849	10.1202	11.7981	11.8584	10.9717	14.3186	9.66453	10.9154	10.7062	10.733	11.4011	14.5965	11.9583	10.4723	10.3399	10.7725	10.6237	11.2539	11.3752	-0.121248
ETHR_4948	-	SACE_5049	1083.04841699392	0.413991	0.375605	0.46804	3	10.6937	11.5631	11.9524	9.6144	9.8559	11.7468	9.00413	11.608	11.9063	9.64935	9.54184	9.75543	10.456	12.0652	9.73435	9.93891	9.89498	9.87964	10.0232	9.77314	9.65107	9.85022	9.56671	9.82073	10.5743	10.0545	0.519776
ETHR_4209	-	SACE_4302	1079.87199859687	0.386548	0.434697	0.484856	3	11.5554	13.207	12.7067	11.3828	11.8476	12.065	11.5057	13.1311	12.6099	11.4799	11.5678	11.8575	9.79567	11.7439	10.1852	10.0189	10.244	9.83583	9.75192	10.3229	9.74758	9.94682	9.68116	9.72814	12.0764	10.0835	1.99285
ETHR_4992	-	SACE_5100	1075.506072673	0.493374	0.242712	0.464657	3	10.2998	10.5932	10.9706	9.33463	9.62212	10.9657	8.57119	10.9481	10.663	9.60159	8.6493	8.84268	10.5023	10.9852	10.3908	9.50124	10.679	9.10203	10.1682	9.92905	8.93348	10.6229	8.99063	9.1023	9.92181	9.90891	0.0129001
ETHR_2243	-	SACE_2306	1071.82953706405	0.610867	0.124262	0.417667	3	10.4987	10.5911	11.0692	9.16383	9.60522	10.9491	8.50951	10.8834	10.6164	9.18482	9.39182	9.55314	10.6963	10.8909	9.69213	9.19755	9.9559	9.19645	10.62	10.6942	8.92165	9.40529	9.05574	9.08059	10.0014	9.78388	0.217467
ETHR_5369	bkdC2	SACE_5544	1068.50022447879	0.659302	0.0922462	0.377565	2	9.7618	9.99104	10.5698	8.89185	9.0032	9.88758	8.69588	10.1722	10.4037	9.02613	8.87729	8.88629	11.377	12.808	12.367	12.3771	11.3099	10.0013	11.3879	12.4527	11.9647	11.071	10.1199	9.48346	9.5139	11.3933	-1.87943
ETHR_1948	-	SACE_2002	1058.30575529033	0.571928	0.156168	0.441745	1	12.4784	12.0921	11.4268	11.941	11.9896	11.4769	12.5334	12.2965	11.4102	11.8421	11.8012	11.6979	10.3417	10.2712	10.5374	10.1883	9.99185	10.0391	10.4452	10.7311	10.506	9.74892	9.80057	9.81009	11.9155	10.2009	1.71456
ETHR_2574	-	SACE_2655	1057.95436188875	0.424647	0.354625	0.465593	3	11.3986	12.3434	12.9212	10.8906	11.1497	12.607	9.66586	12.2613	12.8549	10.9581	11.0022	11.2123	11.4861	13.1557	11.0495	11.0512	11.321	10.8741	10.882	10.7652	10.6476	11.0659	10.5914	10.7318	11.6054	11.1351	0.470289
ETHR_0861	-	SACE_0894	1047.66670084554	1.405	7.35e-05	0.0213333	1	9.73815	9.45528	9.41977	10.5798	10.3421	10.1921	9.96824	9.5959	9.35533	10.6885	9.87926	10.0233	8.87879	9.07635	8.5577	8.58744	8.60654	8.63873	8.9254	8.70262	8.51047	8.47145	8.5447	8.54699	9.93648	8.6706	1.26588
ETHR_4899	-	SACE_4996	1042.20855411423	0.881899	0.0207409	0.234053	2	9.90796	10.7602	11.1431	9.91875	9.96397	10.9221	8.82998	10.7061	10.9649	9.95821	9.94052	10.1476	11.2776	11.8386	11.6698	12.0414	12.6757	13.1988	11.1006	11.413	12.1822	12.4969	13.2336	13.5371	10.2636	12.2221	-1.9585
ETHR_2808	cysK	SACE_2893	1039.17870014109	0.67224	0.0849929	0.369418	1	8.46448	9.71789	8.71053	8.78907	11.2777	11.0692	8.53923	10.1151	8.65386	8.62105	11.5629	10.9049	8.06859	8.53677	8.77087	8.80799	8.79089	8.74985	8.17454	8.4987	8.83938	8.86317	8.74375	8.89643	9.70216	8.64508	1.05709
ETHR_2089	-	SACE_2147	1038.62945972176	0.647766	0.0992976	0.38767	1	12.7546	12.9265	12.9134	13.3435	13.2614	13.0499	12.7089	13.1481	12.4872	13.4562	13.2431	12.9835	11.6769	10.8155	11.8819	11.656	11.5157	11.71	11.7453	12.3179	11.6937	11.6502	11.5569	11.4652	13.023	11.6404	1.3826
ETHR_2756	-	SACE_2841	1038.0575149776	0.370683	0.472313	0.498107	3	11.22	13.08	13.4889	11.1603	11.5464	12.7104	9.64617	12.0626	13.5612	11.203	11.4216	11.607	10.9565	13.7038	11.2601	11.4261	11.6157	11.5215	10.7011	10.7798	11.1128	11.2871	11.2798	11.4136	11.8923	11.4215	0.470806
ETHR_0506	groEL	SACE_0527	1035.76685999011	0.65067	0.0976633	0.386521	1	15.1525	14.4987	11.1583	12.5186	14.0623	12.6848	15.0282	14.608	11.116	12.0907	14.2668	12.9673	15.0364	14.6627	13.0991	13.4762	13.9138	14.1709	14.8786	14.6973	13.4651	13.4045	13.92	13.9306	13.346	14.0546	-0.708582
ETHR_2482	-	SACE_2555	1029.65590999171	0.666829	0.0879218	0.372028	3	13.7024	15.0486	16.0096	14.645	13.3439	14.3317	12.555	15.094	15.9744	14.638	12.7864	12.825	13.7451	14.52	14.3923	13.6931	14.1432	13.2905	13.7672	14.1081	13.402	13.6946	13.1142	12.568	14.2462	13.7032	0.542978
ETHR_2457	-	SACE_2529	1026.83825840328	0.372431	0.46809	0.496765	3	11.2763	13.1959	13.5546	11.2499	11.6052	12.7958	9.70283	12.191	13.6556	11.2412	11.475	11.6357	11.0008	13.7385	11.3492	11.5086	11.6834	11.6417	10.7362	10.8446	11.1392	11.3913	11.272	11.4819	11.9649	11.4823	0.482638
ETHR_1239	-	SACE_1281	1023.70784139769	0.382717	0.44397	0.487883	3	10.4624	12.2956	12.5532	9.95166	10.2686	11.5241	9.43845	10.9833	12.4892	10.0998	10.2984	10.3706	9.89495	12.8707	10.1889	10.1243	10.2051	10.0407	9.78285	10.0026	9.82291	9.98804	9.69511	9.74005	10.8946	10.1964	0.698247
ETHR_2447	-	SACE_2518	1022.88855108832	0.517407	0.212423	0.464657	3	10.9896	11.7337	12.1376	10.1746	10.458	11.8068	9.45412	11.394	12.0805	10.3138	10.1992	10.3789	11.0988	12.3316	10.4314	10.2887	10.4692	10.0723	11.1413	10.3176	10.4131	10.3217	10.0709	9.87392	10.9267	10.5692	0.357526
ETHR_1130	-	SACE_1168	1021.9739665283	0.52662	0.201818	0.464657	2	9.27989	7.92875	7.95456	7.95289	9.06407	8.46694	9.66205	7.90547	8.15577	7.7627	9.40021	9.08027	11.6512	7.85714	8.50844	9.21626	10.1327	9.37377	11.7241	8.27989	8.58806	9.87127	10.9154	10.4309	8.55113	9.71244	-1.16131
ETHR_2987	hybG	SACE_3072	1019.17810541425	1.00438	0.00794197	0.164952	2	8.32658	8.70798	9.00864	8.44622	8.46436	8.85255	7.85445	8.57079	8.8197	8.40666	8.28554	8.45284	9.65944	9.55646	10.9779	11.2513	11.7903	12.4095	9.50476	10.539	11.6382	11.7564	12.4763	13.1282	8.51636	11.224	-2.70762
ETHR_2245	-	SACE_2308	1017.30885198947	0.437477	0.330818	0.465593	3	10.2287	11.063	11.3544	9.03375	9.46141	11.0859	8.8013	10.9163	11.0929	9.14887	9.09798	9.38822	10.1417	11.3403	9.62403	9.38972	9.79166	9.33728	9.94552	9.80863	9.06266	9.43761	9.15141	9.13202	10.0561	9.68021	0.37585
ETHR_5931	pyc	SACE_6118	1010.75223554976	0.449883	0.308865	0.464657	1	12.6881	12.9154	10.0779	12.1449	12.3276	11.3472	12.8557	13.0298	9.83143	10.8317	12.567	11.4495	11.993	9.95148	10.1199	10.2526	10.1733	10.7289	12.3325	10.6208	10.5835	10.5073	10.5258	10.9044	11.8388	10.7245	1.11439
ETHR_2500	-	SACE_2573	1009.57179374159	0.446758	0.314667	0.465593	3	10.0989	10.9919	11.1152	9.13939	9.3268	10.9271	8.7748	10.7752	11.4106	9.02498	9.19488	9.24097	10.2295	11.4271	9.49634	9.36172	9.80875	9.42034	10.0918	9.69425	9.2612	9.49772	9.16738	9.33451	10.0017	9.73255	0.269171
ETHR_4493	-	SACE_4585	1006.61228292973	0.816259	0.0332277	0.277193	1	9.68259	9.65917	9.51649	9.54839	12.1209	11.9575	9.86566	9.76787	9.58553	9.61744	11.9634	12.2365	9.80265	9.76721	10.0124	9.7981	10.0177	9.78937	9.75062	9.70451	9.84602	9.68613	9.92056	9.56414	10.4601	9.80495	0.655176
ETHR_1132	sdhA	SACE_1170	1005.49723045394	0.653686	0.0957444	0.382819	2	10.1616	9.56693	9.8963	9.27409	10.4854	9.88791	10.4131	8.96991	9.84181	9.21132	10.6309	10.3895	12.6035	9.90293	9.46535	10.0919	10.2758	10.0068	12.5713	9.30461	9.49451	10.3875	10.7426	10.6719	9.89406	10.4599	-0.565827
ETHR_0742	-	SACE_0767	1003.5938499745	0.989388	0.00892439	0.171255	2	11.21	10.4794	11.5643	11.1141	10.6119	10.2578	11.2001	10.4238	11.603	11.0697	10.7265	10.6277	11.8495	11.3043	12.3873	12.7443	12.628	12.2581	12.2906	11.6149	12.368	12.6921	12.4855	12.3082	10.9074	12.2442	-1.33687
ETHR_3808	adoK	SACE_3899	1003.40234193377	0.695658	0.0735436	0.355763	1	12.1758	12.975	11.921	11.7538	12.4481	12.0779	12.0338	13.183	12.1839	11.5219	12.6148	12.1715	10.293	10.9195	10.7956	10.7516	9.87654	11.0418	10.2273	11.3913	10.7354	10.5818	10.3493	10.8461	12.255	10.6508	1.60428
ETHR_0166	-	SACE_0169	1001.2605641224	0.665682	0.0885278	0.372538	2	12.402	12.2257	12.5803	11.7615	12.042	12.3198	12.3742	12.1122	12.5898	11.7392	12.2288	12.3041	14.7795	13.8198	12.3978	12.5809	12.827	12.7968	14.8917	13.5837	12.5284	12.4063	12.8219	12.3533	12.2233	13.1489	-0.925635
ETHR_4915	-	SACE_5012	991.227652130317	0.565879	0.161447	0.44533	3	10.3507	10.4376	10.9059	9.27386	9.77218	10.9611	8.51729	10.8493	10.551	9.30344	9.02209	9.25041	10.7045	10.9454	10.6519	9.75047	10.895	9.54263	10.749	10.4465	9.48013	10.8228	9.46424	9.65246	9.93291	10.2587	-0.325837
ETHR_4867	-	SACE_4963	990.76367295392	0.522783	0.205996	0.464657	3	9.98226	10.0431	10.496	8.32987	8.52927	10.3886	8.30848	10.3194	10.079	8.33585	8.36821	8.42344	10.0153	10.4575	8.63792	8.47911	8.85236	8.41338	9.81123	9.68956	8.43933	8.73115	8.40777	8.31125	9.30028	9.02049	0.279796
ETHR_3630	-	SACE_3721	987.7668339765	0.483325	0.256117	0.464657	1	9.66915	9.82876	9.62568	11.2728	10.7159	10.5965	9.68251	10.0735	9.37879	11.3712	10.8588	11.0523	8.5548	8.68661	9.35405	9.24315	9.1937	9.30578	8.62345	8.92297	9.24262	9.05075	9.23811	9.39248	10.3438	9.06737	1.27646
ETHR_2634	-	SACE_2717	983.405406137872	0.37503	0.462223	0.495526	3	10.2126	11.5886	12.3626	9.77933	10.2195	11.6318	8.54108	10.8348	12.0966	9.93965	9.93352	10.0158	9.434	12.0347	10.0181	9.90941	10.0957	9.87308	9.10786	9.74005	9.59994	10.1282	9.60063	9.70257	10.5963	9.93702	0.659297
ETHR_4339	-	SACE_4431	980.717999554488	0.577814	0.150604	0.438994	3	10.0448	10.8989	11.2915	9.76168	9.87674	10.8433	9.23719	10.3834	11.1105	9.73124	9.54995	9.50579	9.94468	11.2251	10.1076	11.5205	10.3954	9.97072	9.98157	9.54914	9.83744	11.105	10.1804	9.88878	10.1863	10.3089	-0.122603
ETHR_0678	-	SACE_0703	980.43204247686	1.23642	0.000743699	0.0659498	1	10.3434	10.6281	10.9118	11.2526	11.8811	12.5954	10.2197	10.7955	11.0714	11.265	11.9005	12.5122	10.0157	10.1266	9.66657	9.52237	9.87261	9.76211	10.0884	10.0781	9.52026	9.47618	9.5489	9.57832	11.2814	9.77134	1.51005
ETHR_3585	mdh	SACE_3674	979.837976313388	0.664945	0.0889134	0.372748	1	14.2008	14.6836	14.5114	13.6609	12.6015	12.8165	13.9716	14.3309	14.6801	13.8328	12.5965	12.502	11.9745	13.2363	12.6024	12.5216	11.9853	12.3198	12.0968	13.3028	12.8608	12.3289	11.8719	11.7148	13.6991	12.4013	1.29772
ETHR_2845	-	SACE_2930	978.400055926312	0.514498	0.216178	0.464657	1	10.4261	9.70165	9.53801	11.5539	11.0176	10.4001	10.3979	10.1579	9.46008	11.1498	10.8668	10.736	8.62892	8.42685	9.10846	9.21745	9.0811	9.01121	8.58216	8.81428	9.11499	9.09669	9.02925	9.14473	10.4505	8.93801	1.51248
ETHR_3522	-	SACE_3611	975.19555708266	0.533826	0.194188	0.464657	1	10.7302	10.5317	10.1179	11.5156	11.248	10.8267	10.7317	10.8551	10.2105	11.493	11.047	10.985	9.50909	9.11527	9.51813	9.65997	9.33864	9.81617	9.44336	10.2317	9.57239	9.72505	9.37096	9.56144	10.8577	9.57185	1.28585
ETHR_4652	-	SACE_4745	972.632246241087	1.17738	0.0013864	0.0768448	1	10.3275	9.13326	8.50092	8.91838	10.0195	9.09143	10.5636	9.42092	8.46634	8.53571	9.91627	9.2772	8.28586	8.47886	8.39223	8.45025	8.4007	8.30624	8.3756	8.112	8.41115	8.49746	8.29324	8.37835	9.34758	8.36516	0.982418
ETHR_1552	-	SACE_1597	970.521424284965	0.644003	0.101529	0.390516	1	11.3151	11.4153	12.0524	12.4138	11.979	11.8013	11.3912	11.7907	11.8922	12.5363	12.1403	12.1048	10.263	9.59436	10.6353	10.6059	10.4413	10.6372	10.3706	10.8953	10.8176	10.5877	10.4854	10.5924	11.9027	10.4938	1.40886
ETHR_6147	cvnD6	SACE_6339	969.634390207377	1.11589	0.0026259	0.103986	2	8.54796	8.65586	8.86071	8.66739	8.54342	8.70925	8.19966	8.51874	8.74639	8.73507	8.64307	8.75111	10.0232	9.78353	10.241	10.3087	9.94991	9.96096	10.0844	10.4802	10.3039	10.3961	9.93427	9.61605	8.63155	10.0902	-1.45863
ETHR_4957	-	SACE_5058	969.00502088118	0.457507	0.29624	0.464657	3	10.5974	11.7735	12.4538	10.3345	10.7723	11.7847	9.34828	11.1212	12.2859	10.4133	10.3462	10.4971	10.5454	12.4969	10.9119	10.39	11.1574	10.2417	10.6204	11.091	9.92135	10.8677	9.97309	10.1474	10.9773	10.697	0.280317
ETHR_1015	-	SACE_1050	968.256213552155	1.18077	0.00135886	0.0768448	1	10.6731	10.669	10.809	12.4608	11.8526	11.7068	10.615	10.3859	10.9219	12.1702	11.8215	12.0478	10.9411	10.2418	10.0073	9.96051	10.4413	10.649	11.0642	10.3941	9.88555	10.4799	10.2536	10.7112	11.3445	10.4191	0.92535
ETHR_3619	aprA	SACE_3710	965.44440172989	0.95126	0.0122664	0.191954	1	8.3129	8.81385	8.9701	8.64506	9.91086	10.4678	8.50228	8.57185	8.82385	8.6669	9.65781	10.6573	8.08255	8.7254	7.86791	7.8292	7.9494	7.96743	8.10907	7.90785	7.85651	7.67808	7.91881	7.79071	9.16671	7.97358	1.19314
ETHR_3986	sidE	SACE_4077	960.943552973954	0.737649	0.0559335	0.331537	1	8.38776	8.73951	9.02488	10.8862	9.5387	9.35103	8.73072	8.5892	8.87511	10.7178	9.60727	9.16269	8.60645	8.85328	8.66192	8.73278	8.88647	9.43956	8.63108	8.59365	8.83392	8.70653	9.01673	9.44981	9.30091	8.86768	0.433227
ETHR_7027	-	SACE_7229	959.731850297584	1.196	0.00112014	0.0723647	2	11.1315	10.1706	10.3258	9.98771	9.80432	9.89208	11.2415	10.3309	9.99497	10.0395	9.66874	9.7145	11.0327	11.2679	12.2774	12.1141	11.4105	11.3335	11.3449	11.7088	12.6476	12.2807	11.6053	11.8421	10.1918	11.7388	-1.54695
ETHR_3151	slpD	SACE_3239	958.55466252685	0.718947	0.0634807	0.343348	1	13.255	11.5159	10.1661	11.1214	12.1019	11.4645	13.2798	11.8655	10.0015	11.0859	11.9664	11.9339	10.7367	9.52902	10.3025	10.6325	10.8016	10.9697	10.7498	10.0286	10.5142	10.7411	11.1933	10.971	11.6465	10.5975	1.04896
ETHR_3453	paaK	SACE_3542	954.88606902634	0.99755	0.00840105	0.168132	1	12.0186	10.6198	9.75972	9.2222	9.34081	9.55787	12.1535	10.8814	9.87623	9.26414	9.43491	9.43284	9.31797	10.0881	10.2359	9.92751	9.27172	9.35578	9.64132	9.46336	10.4451	10.176	9.47281	9.23246	10.1302	9.719	0.411173
ETHR_5713	-	SACE_5892	954.395503459197	0.473167	0.270725	0.464657	1	13.0943	12.2805	10.0514	11.2077	12.1208	11.557	13.1424	12.3512	9.92684	11.1833	11.9556	11.462	12.6978	10.2761	10.4892	10.1811	10.1711	10.5643	12.4133	10.4901	10.3716	9.96727	10.3242	10.6039	11.6944	10.7125	0.981919
ETHR_0830	-	SACE_0857	952.780014308758	0.524728	0.203792	0.464657	3	11.293	11.4639	11.9905	10.4095	10.5997	11.9272	9.77657	11.8605	11.7477	10.3908	10.3495	10.3931	11.9337	12.2921	10.6438	10.5371	10.4952	10.2433	11.3356	10.3618	9.97247	10.6786	9.90493	10.0949	11.0168	10.7078	0.309054
ETHR_3702	-	SACE_3794	952.527958219205	0.48237	0.257329	0.464657	1	11.4716	11.9272	11.5928	12.4314	12.2517	11.9339	11.439	11.9559	11.5436	12.1723	12.2635	12.3352	10.1275	10.1259	10.5487	10.5389	10.4604	10.5607	10.0495	10.3118	10.4747	10.5088	10.5549	10.6279	11.9432	10.4075	1.5357
ETHR_3097	-	SACE_3184	947.790937592841	1.09251	0.00348896	0.119811	1	9.08119	9.23129	9.6344	11.1078	10.0613	9.73445	9.13054	9.43625	9.26828	10.9214	9.90904	10.0407	8.8502	8.47394	8.5374	8.49192	8.44016	8.56127	8.82322	8.06153	8.41459	8.62427	8.58359	8.66673	9.79639	8.54407	1.25232
ETHR_4491	-	SACE_4583	943.654680980107	0.604301	0.128614	0.42161	1	9.21306	10.2434	10.5549	9.97996	12.4808	12.4246	8.92783	9.69619	10.7597	9.98627	12.5369	12.5522	9.22091	10.6794	9.80734	9.98865	9.97094	9.97046	9.19524	9.61965	9.77113	9.74373	9.76612	9.83073	10.7796	9.79703	0.982619
ETHR_0803	-	SACE_0829	939.345281201367	0.50716	0.225451	0.464657	1	10.1137	9.86688	10.1306	11.1633	11.2377	11.1735	10.3112	10.2052	9.94757	11.2511	11.0212	11.4776	9.19775	9.26018	9.59678	9.53316	9.57979	9.63221	9.20727	9.52583	9.53588	9.52089	9.62886	9.74537	10.6583	9.497	1.16129
ETHR_0801	-	SACE_0827	931.323004056783	0.804429	0.0359822	0.286193	2	9.28634	9.25044	9.3527	9.27276	9.4337	9.21399	9.10471	9.29523	9.45418	9.34702	9.61641	9.58381	11.1588	10.1982	11.2836	11.1551	11.256	11.1108	11.097	11.1012	11.4049	11.685	11.8103	11.618	9.35094	11.2399	-1.88898
ETHR_2779	aroD	SACE_2865	930.399899075294	0.909717	0.0169031	0.214311	1	10.552	11.4971	10.6354	11.085	12.0313	11.9525	10.2674	11.7294	10.7035	10.6797	11.8728	11.811	9.31381	10.6101	9.22177	9.34014	9.33118	9.4575	9.42653	9.46491	9.17084	9.23661	9.21807	9.36071	11.2348	9.42934	1.80542
ETHR_4820	-	SACE_4915	927.404462406087	0.618608	0.118505	0.411259	3	9.61844	9.40741	10.0731	8.46499	8.5707	9.81577	7.93027	9.79125	9.71512	8.35849	8.37946	8.27047	9.76181	9.85848	8.43929	8.32156	8.77918	8.24528	9.93429	9.20709	8.16262	8.62814	8.25675	8.26322	9.03295	8.82148	0.211478
ETHR_3945	pabAB	SACE_4036	926.925050901086	0.755262	0.050039	0.32331	1	8.80463	9.28862	9.12959	9.45552	12.4279	11.0056	8.8538	9.30242	9.20415	9.09023	12.0146	10.9463	8.09329	9.05068	8.66361	8.71013	8.70969	8.62586	8.05188	8.405	8.4843	8.45589	8.59406	8.62194	9.96027	8.53886	1.42141
ETHR_5594	-	SACE_5771	922.592673693013	0.965408	0.0109627	0.187294	2	10.5318	10.245	10.0541	10.3273	9.91285	9.81533	10.5294	10.021	10.1534	10.2313	9.84174	9.7499	11.5301	10.4769	11.1773	11.3342	12.4031	11.8878	11.5439	10.7672	11.3309	12.039	11.2981	11.563	10.1178	11.446	-1.32821
ETHR_5595	-	SACE_5772	922.469666551433	0.919058	0.015783	0.210662	2	10.5273	10.0429	9.95786	10.3011	9.89727	9.83848	10.7559	9.98501	9.96268	10.129	9.75118	9.72486	11.4527	10.658	11.0843	11.4062	12.3269	12.2229	11.6294	11.0741	11.4644	12.3829	11.4672	11.4033	10.0728	11.5477	-1.4749
ETHR_0703	-	SACE_0729	921.766831948064	0.43908	0.327962	0.465593	1	10.6739	9.73587	9.59129	10.0666	9.64824	9.51534	10.7111	10.2394	9.38717	10.0767	9.58745	9.40256	9.31895	8.31937	8.30407	8.33256	8.20517	8.2973	9.3172	9.04849	8.39397	8.11333	8.08323	8.20763	9.8863	8.4951	1.3912
ETHR_0415	-	SACE_0433	921.559800004211	0.769991	0.0455034	0.315619	2	9.80911	9.12654	9.28287	9.24989	8.75786	8.83727	10.0427	9.58943	9.19316	9.53256	8.80906	8.70065	9.7875	10.7743	11.1309	10.9568	9.62844	9.60263	10.2058	11.0895	11.7025	10.8308	9.76964	9.48966	9.24426	10.414	-1.16979
ETHR_0616	ureG	SACE_0638	921.350638392081	1.25025	0.000661066	0.0659498	2	9.96329	9.0262	8.71205	8.88223	8.93828	8.89387	10.185	9.57066	8.5265	9.07054	8.81554	9.08008	9.50621	9.44041	10.363	10.4519	10.3483	10.0413	9.52586	9.76936	10.6938	10.5445	10.2492	10.3588	9.13869	10.1077	-0.969033
ETHR_6077	-	SACE_6266	916.994761313205	0.448613	0.311041	0.465269	2	9.05817	8.82157	8.87261	9.35421	9.3086	9.15726	9.09645	9.27495	9.22605	9.34506	9.49765	9.48151	10.1986	9.61363	11.3928	10.8924	10.7522	10.7179	10.142	11.0365	11.8462	10.9098	11.6029	11.3554	9.20784	10.8717	-1.66386
ETHR_3094	-	SACE_3181	915.413276153638	1.43329	1.84e-05	0.00888889	1	9.42701	9.56298	9.87839	10.8306	10.3003	10.0637	9.51242	9.72118	9.69989	10.642	10.2056	10.3707	9.30573	9.06867	8.80467	8.7692	8.91317	8.76517	9.35239	8.81161	8.81805	8.82178	8.87295	8.67279	10.0179	8.91468	1.10321
ETHR_2494	insI	SACE_2567	914.26292811593	0.533194	0.194757	0.464657	3	11.4916	11.9639	12.4799	10.7387	11.0452	12.3	9.4769	12.0742	12.2397	10.6494	10.5364	10.6637	11.8047	12.6157	11.6734	10.8606	11.6223	10.5774	11.5727	11.659	10.5743	11.1861	10.387	10.5725	11.305	11.2588	0.046173
ETHR_0950	-	SACE_0985	911.452679161926	0.529251	0.198898	0.464657	1	10.5704	10.0514	10.0969	10.8716	11.1905	10.6185	10.678	10.4266	9.79985	10.7399	11.2541	11.1045	9.14345	8.5387	9.20946	9.14251	9.2124	8.90632	9.15413	9.21041	9.13787	8.92327	8.98948	9.0478	10.6168	9.05132	1.56553
ETHR_0253	-	SACE_0270	911.110694315158	1.01103	0.00740027	0.156657	1	10.0769	9.8938	10.8657	10.7288	10.8602	10.6705	10.2083	10.0013	10.5026	10.9126	10.5499	10.7877	9.38213	9.57423	9.20464	9.20315	9.21947	9.13263	9.35382	8.96833	9.03009	9.2134	9.39671	9.31063	10.5049	9.2491	1.25576
ETHR_4554	ptlB	SACE_4646	910.004811454617	0.433307	0.338631	0.465593	1	11.0959	10.4418	9.60676	10.3998	10.9956	10.3621	11.2658	10.8753	9.62088	10.3661	11.146	10.5936	9.36854	8.8214	9.32358	9.32702	9.2718	9.32879	9.38091	9.187	9.15615	9.14964	9.33822	9.18302	10.5641	9.23634	1.3278
ETHR_0284	katA	SACE_0302	909.014886077737	0.841704	0.0279759	0.265191	2	11.1611	10.886	10.3198	9.76268	9.73657	9.87858	11.3708	11.0748	10.2641	9.60547	9.81831	10.0747	11.3215	10.1958	11.0188	11.2635	11.2913	11.625	11.6475	12.869	10.9265	11.3655	11.5367	11.553	10.3294	11.3845	-1.05511
ETHR_6541	-	SACE_6735	907.048885810125	0.792735	0.039361	0.300209	2	11.45	12.0038	12.0929	10.9721	11.516	11.7797	11.3098	11.4433	12.1154	11.0415	11.3573	11.4998	14.0697	12.8607	11.6829	11.7636	12.2659	12.4606	13.526	11.7928	11.6686	11.9989	12.2802	12.4964	11.5485	12.4055	-0.857057
ETHR_2988	-	SACE_3073	906.667780693903	0.867873	0.0229996	0.242222	2	9.50406	10.2653	10.4668	9.60816	9.65291	10.3975	8.59393	10.0641	10.5515	9.72251	9.56352	9.68926	10.2341	11.084	11.9291	12.0847	12.527	12.8877	10.2004	11.3681	12.0901	12.4329	12.9091	13.4679	9.83996	11.9346	-2.09463
ETHR_0838	pkn6	SACE_0867	905.731529756806	0.574737	0.153643	0.441686	3	12.0308	11.9734	12.5441	10.7059	11.437	12.3254	10.2091	12.2748	12.4097	10.82	11.0554	11.03	12.4375	12.7776	11.5117	10.6921	11.5139	10.5548	12.3246	11.9552	10.2934	11.3505	10.3112	10.4538	11.568	11.348	0.219952
ETHR_4765	-	SACE_4860	905.020569316372	0.509454	0.222458	0.464657	3	10.7673	11.2622	11.6402	9.87488	10.1709	11.6693	9.20234	11.4911	11.5958	9.90816	9.98058	10.2965	10.9333	11.7959	10.0711	10.1722	10.392	10.0282	10.7142	10.5283	9.8702	9.89619	9.90641	9.88808	10.6549	10.3497	0.305278
ETHR_6439	-	SACE_6634	903.733113626965	1.33491	0.000220355	0.0380952	2	8.81699	8.30556	8.26914	8.16638	8.18018	8.2057	9.08906	8.72261	7.88368	8.05195	8.01238	8.2021	9.84669	9.54026	10.4353	11.4843	12.0623	12.1564	9.84593	10.1385	10.7524	12.1416	12.6165	12.4706	8.32548	11.1242	-2.79876
ETHR_6758	galE	SACE_6956	902.29637814626	0.566687	0.160777	0.445063	2	9.10328	9.02796	8.94121	9.66333	9.84279	9.75673	9.25763	9.45722	9.14618	9.67357	9.86959	10.0918	9.42691	9.73107	10.9612	11.2461	11.1131	11.0582	9.53738	9.75346	10.8331	11.2	11.5969	11.5998	9.48594	10.6714	-1.18549
ETHR_4802	-	SACE_4897	901.760526567184	0.600583	0.131901	0.425151	3	9.73529	10.3318	10.9171	9.6809	10.297	10.7645	8.31226	10.182	10.5662	9.6303	9.89584	10.0337	9.72651	10.7746	9.03419	8.98254	9.34946	8.86656	9.42805	9.20073	8.75573	9.37754	8.67357	8.87797	10.0289	9.25395	0.774959
ETHR_0128	-	SACE_0130	897.63706479335	0.652845	0.0962402	0.3839	2	11.147	10.6721	11.6171	9.94022	9.33805	9.43028	11.4589	10.8455	11.5409	9.73221	9.24529	9.21734	11.8883	12.2578	13.2995	12.1355	10.73	9.40953	12.0236	14.0864	13.6445	12.8805	10.7461	9.55766	10.3487	11.8883	-1.53953
ETHR_1919	-	SACE_1973	894.956766565512	0.786547	0.0408208	0.301762	2	12.571	10.5685	10.2187	10.5289	11.1407	10.8702	12.6628	10.8579	10.3374	10.4612	10.8377	10.91	12.0149	11.5493	12.8696	12.7524	12.0635	11.2842	12.2817	11.6859	12.6665	12.581	12.0323	11.3771	10.9971	12.0965	-1.09943
ETHR_3395	ureA	SACE_3484	893.260734819778	0.655903	0.0944131	0.381609	2	8.34861	8.19776	8.31006	8.47641	8.3617	8.21422	8.35901	8.14035	8.31037	8.50638	8.44536	8.44647	8.6539	8.92137	9.99339	10.1255	9.73221	9.18597	8.72931	8.23646	9.3846	10.5157	10.0337	9.52698	8.34306	9.41993	-1.07687
ETHR_3608	-	SACE_3697	893.09633641913	0.702768	0.0703576	0.354112	2	10.3569	10.7161	10.661	10.7582	10.5495	10.4507	10.627	10.8592	10.6811	10.6952	10.8265	10.8583	11.8845	11.0192	12.212	12.4091	12.3564	12.5246	11.9312	11.8428	12.6097	12.5084	12.6152	12.9461	10.67	12.2383	-1.56829
ETHR_2539	-	SACE_2618	892.175909801847	0.690908	0.0758022	0.359739	3	10.5997	10.9355	12.6934	11.2742	10.6393	11.2746	10.2468	11.1441	12.4354	11.1589	10.3301	11.1999	11.5628	14.452	11.7796	11.6893	11.2144	10.901	11.9655	13.6662	11.1977	10.9647	10.3391	10.1248	11.161	11.6548	-0.493759
ETHR_4482	pteA1	SACE_4574	889.037643806073	0.577646	0.150833	0.439065	1	9.79683	9.05074	8.52429	9.68879	10.2385	9.55888	9.94986	9.47018	8.45976	9.37986	10.2707	9.59426	8.56199	8.31311	8.43142	8.4859	8.44189	8.48739	8.44951	8.45292	8.40582	8.378	8.42271	8.32629	9.49856	8.42975	1.06881
ETHR_5237	-	SACE_5360	888.99570239092	0.701548	0.0708993	0.354217	1	10.6505	7.90203	7.98124	8.32421	8.1184	8.03361	10.8	7.9828	8.08707	8.13153	8.28832	8.23559	8.05159	7.93685	8.11911	8.08732	8.17274	8.0616	8.27347	8.06799	8.19135	8.09571	8.15965	8.20078	8.54461	8.11818	0.426424
ETHR_6757	-	SACE_6955	888.733021682705	0.520987	0.207869	0.464657	2	9.74617	9.98132	9.84613	10.323	10.6508	10.829	9.95333	10.3456	10.539	10.4446	10.6788	11.0939	10.2715	11.1704	12.5801	12.825	12.5831	12.4395	10.5229	10.8232	12.4953	12.9925	13.2115	13.0667	10.3693	12.0818	-1.71252
ETHR_3170	-	SACE_3258	888.019979593454	0.767751	0.0462746	0.316416	1	9.96361	9.42093	9.41909	9.94705	10.266	9.9978	10.1087	9.88298	9.0254	9.95227	10.0961	10.053	9.27588	8.3951	8.46958	8.43661	8.42867	8.40154	9.2212	9.10026	8.52682	8.49161	8.30523	8.36297	9.84442	8.61796	1.22646
ETHR_5845	-	SACE_6031	887.259344515628	0.441241	0.324124	0.450505	1	10.7723	9.87942	10.058	10.5525	10.8604	10.4911	10.8449	10.399	9.73246	10.4962	10.3798	10.5046	9.53984	8.6588	8.8029	8.73655	8.70312	8.66902	9.64368	9.11505	8.7602	8.7754	8.66675	8.52495	10.4142	8.88302	1.53121
ETHR_0802	-	SACE_0828	884.789042550911	0.591413	0.138897	0.427345	1	10.0918	9.75697	10.0677	11.1417	11.1417	11.0019	10.2826	10.1329	9.8962	11.163	10.9627	11.3616	9.1877	9.1859	9.3542	9.29183	9.30671	9.38606	9.18868	9.15595	9.38625	9.32706	9.49421	9.55575	10.5834	9.31836	1.26505
ETHR_6536	-	SACE_6730	883.65986637766	0.574263	0.154175	0.441686	2	8.60178	8.4729	8.58442	8.3025	8.35969	8.30106	8.71836	8.24514	8.61031	8.22102	8.4017	8.35903	13.0329	9.15969	8.3954	8.3545	8.40568	8.40804	12.3929	8.92992	8.55917	8.579	8.3165	8.29007	8.43149	9.23531	-0.80382
ETHR_2046	-	SACE_2104	879.310794144606	0.976899	0.010017	0.181833	1	10.3843	10.8233	9.45224	9.24918	11.3407	10.5704	10.8195	11.1973	9.5804	9.07756	11.9569	11.585	8.24278	8.74671	8.93068	8.83175	8.95181	8.98557	8.16217	8.60335	8.85492	8.74936	8.9511	9.01999	10.5031	8.75252	1.75053
ETHR_0666	cvnB1	SACE_0691	877.43515313284	0.52824	0.199954	0.464657	1	12.2444	12.0557	11.6286	11.4673	11.8463	11.5509	12.2998	12.2159	11.4852	11.4067	11.71	11.6664	11.0049	11.0524	10.4567	10.1775	9.55201	9.48575	11.2843	10.7956	10.7186	9.70275	9.52793	9.39629	11.7981	10.2629	1.53519
ETHR_5481	-	SACE_5657	869.661440029633	0.751505	0.0513703	0.325894	1	11.1023	11.0409	11.2763	12.0704	11.8603	11.7488	10.8494	11.2225	11.0251	11.6092	11.8771	12.0635	9.97466	10.2234	10.155	10.1023	10.0805	10.0082	9.99947	9.89495	10.0103	10.0527	10.0632	10.1876	11.4788	10.0627	1.41611
ETHR_5154	-	SACE_5275	862.79700385521	0.615048	0.121003	0.41307	1	9.73327	8.91613	8.46679	8.718	11.1243	9.54525	9.93515	9.33175	8.54395	8.73104	11.0545	10.3716	8.98725	8.54721	8.93152	8.94217	8.86973	8.73803	9.09344	8.67119	8.84156	8.83325	8.89153	8.73794	9.53931	8.8404	0.698905
ETHR_6587	-	SACE_6782	862.564061483579	0.503664	0.229739	0.464657	1	13.4266	12.1927	12.0655	12.138	11.8994	11.9762	13.4043	12.4397	11.9983	12.2314	11.8641	12.0732	13.0121	11.8515	10.6796	10.6261	10.2466	10.5225	13.3181	11.4045	10.8906	10.3183	10.2478	10.0866	12.3091	11.1004	1.20875
ETHR_2636	-	SACE_2719	862.00105128722	0.389214	0.4286	0.48294	3	9.84383	11.2372	11.6847	9.07488	9.24726	11.0386	8.63614	10.4482	11.5223	9.15278	9.12108	9.29237	9.1962	11.4627	9.30045	9.25594	9.2718	9.40281	9.10556	9.23631	9.35631	9.29394	9.27897	9.44388	10.025	9.46707	0.557884
ETHR_1815	-	SACE_1868	857.873056382556	0.492101	0.244585	0.464657	2	9.75734	9.25097	9.32144	9.93189	9.41099	9.30082	9.95997	9.63937	9.24919	10.0258	9.29926	9.47971	10.8798	9.72883	11.3491	11.1797	10.7258	10.2846	10.8061	10.7391	11.5325	11.2178	11.2971	10.6667	9.55223	10.8673	-1.31504
ETHR_4866	-	SACE_4962	848.356146222647	0.583304	0.145738	0.464657	3	10.3326	10.6588	11.2058	8.91896	9.05033	10.8157	8.84934	10.8466	10.8287	8.88371	8.807	8.87134	10.3481	11.0156	9.15426	9.02369	9.35101	8.99727	10.2175	10.2691	9.10709	9.10381	8.96883	8.9375	9.83907	9.54115	0.297925
ETHR_4582	-	SACE_4675	843.449059167038	0.524137	0.204435	0.464657	3	13.6231	14.7986	14.9553	13.0642	13.7575	14.8152	12.4018	14.0351	15.2129	13.2324	13.4608	13.6549	13.7448	15.0325	14.1752	13.3757	14.3402	13.2243	13.6939	13.8827	13.0265	13.7272	12.9172	13.0086	13.9176	13.6791	0.238587
ETHR_6760	-	SACE_6958	843.364653511403	0.511429	0.219961	0.446852	2	9.98416	9.66233	9.78794	10.5418	10.2714	10.045	10.2729	9.89662	9.89319	10.5897	10.3153	10.4162	10.463	10.3525	12.1877	12.4297	12.3346	12.361	10.579	11.2147	12.497	12.6964	12.9484	12.7155	10.1397	11.8983	-1.75857
ETHR_7157	-	SACE_7360	840.80361917393	0.562211	0.165037	0.34636	2	7.79239	7.81926	8.03527	7.95898	7.9568	7.79393	8.00846	7.62529	7.67957	7.98187	8.14438	8.03815	10.9351	9.37563	9.78672	10.4384	10.2546	10.6684	11.2578	10.0518	10.1904	10.8869	10.8343	10.8028	7.90286	10.4569	-2.55404
ETHR_1253	-	SACE_1295	839.399874379269	0.712128	0.0664004	0.464657	1	10.2663	9.42195	9.53049	10.1615	9.26736	9.05402	10.0262	9.78084	9.09954	10.4054	8.94403	8.66321	8.74353	8.38217	8.71958	8.5875	8.27751	8.22669	8.60532	9.03998	8.59378	8.58574	8.2435	8.1387	9.55173	8.512	1.03973
ETHR_3789	-	SACE_3881	835.589344219455	0.495673	0.239499	0.321705	1	10.2283	9.67579	10.0426	10.3634	12.5873	9.64723	10.4484	9.84922	10.0722	10.3548	12.7519	9.9204	10.9544	10.1864	10.3603	10.6695	10.226	10.5504	11.0352	10.2764	10.5402	10.6207	10.5619	10.573	10.4951	10.5462	-0.0510663
ETHR_5709	-	SACE_5888	835.236024606691	0.756813	0.0494881	0.330488	1	11.6972	12.0162	11.1651	11.1834	11.2385	10.8095	11.724	12.2191	11.1824	11.0753	11.1992	10.768	9.90987	9.90957	10.0326	9.96894	9.99087	9.74277	9.94205	9.99458	10.0439	9.91903	9.90199	9.70028	11.3565	9.92137	1.43512
ETHR_1177	-	SACE_1217	833.613144415075	0.741803	0.054391	0.0685897	1	9.28221	9.35047	10.3446	11.2737	10.7838	10.6641	9.3202	9.71138	9.89567	11.3224	10.5697	10.942	10.0429	8.61557	9.05082	9.03867	9.18343	9.06604	10.0176	9.69807	9.09919	9.74978	9.21434	9.19632	10.2883	9.33106	0.95728
ETHR_2532	-	SACE_2610	832.021129609419	1.21168	0.000982417	0.465593	3	10.2806	11.4188	11.8206	10.1483	10.4072	11.4732	8.83319	10.9316	11.7764	10.1659	9.91041	10.1802	10.1417	11.4525	10.2738	10.2786	10.3709	9.78283	10.063	10.0798	9.69841	10.2592	9.67855	9.83487	10.6122	10.1595	0.45269
ETHR_1987	-	SACE_2045	831.297170864886	0.437332	0.331066	0.45643	2	10.5333	11.0397	10.7694	12.12	12.8288	12.905	10.5539	11.372	10.758	11.8971	12.9979	13.357	11.1668	12.2891	13.1289	13.3224	13.2401	13.1657	11.2956	12.2456	13.1182	13.0864	13.5016	13.4578	11.761	12.7515	-0.990496
ETHR_4049	-	SACE_4142	831.204438011784	0.551551	0.175577	0.464657	1	9.93735	8.82075	8.52996	9.49829	10.2429	9.62256	10.0884	9.34181	8.435	9.3849	10.1985	9.72067	8.46225	8.0556	8.46526	8.50751	8.51584	8.51813	8.5644	8.41239	8.55808	8.56578	8.54359	8.51246	9.48509	8.47344	1.01165
ETHR_6816	-	SACE_7015	830.135817521988	0.459636	0.292595	0.464657	3	10.1607	11.5071	11.5423	9.48498	9.87666	10.9292	8.96567	10.5284	11.5576	9.53189	9.68343	9.84621	10.1789	11.9774	9.79369	9.56112	9.83108	9.56953	10.1166	10.1351	9.28562	9.61383	9.20977	9.30774	10.3012	9.88169	0.419487
ETHR_6251	-	SACE_6443	828.73935163837	0.46244	0.288179	0.396279	1	15.2443	12.2653	13.685	13.5394	14.2039	14.0391	15.3914	12.465	13.3655	14.0485	14.2232	14.6097	15.0301	14.4935	14.9778	14.9436	13.6481	13.1188	15.6048	13.3811	15.3859	14.9644	14.0374	13.6414	13.9234	14.4356	-0.512233
ETHR_6540	-	SACE_6734	817.130010801257	0.636067	0.106588	0.030303	2	8.82677	9.1541	9.35949	9.13192	9.19642	9.03077	8.84948	8.80301	9.21249	9.09189	9.15506	9.18489	11.6591	9.65209	9.49926	9.73502	9.95827	10.1683	11.2799	9.52744	9.68962	9.99999	10.1003	10.2978	9.08302	10.1306	-1.04757
ETHR_3457	-	SACE_3546	816.822564240106	1.36795	0.000137722	0.182045	1	11.6134	10.4573	9.62403	8.86819	8.58017	8.56834	11.6495	10.8694	9.2948	8.77994	8.54564	8.5195	8.79594	9.21403	9.89727	9.48753	8.99378	8.79409	9.12639	9.23875	10.2883	9.61723	8.88915	8.83703	9.61418	9.26496	0.349223
ETHR_0495	-	SACE_0516	816.68682787418	0.976777	0.0100537	0.464657	2	10.0458	9.11371	8.9792	9.09631	9.22216	8.8803	10.2589	9.67509	8.89477	9.35098	9.15079	9.1715	10.8747	9.68697	11.065	10.389	10.2308	10.0261	10.8337	11.1451	11.2591	10.5271	10.4339	9.75869	9.31996	10.5192	-1.19922
ETHR_3946	-	SACE_4037	815.217272647103	0.465095	0.283799	0.455436	1	8.93865	9.72493	9.3229	10.0233	11.9818	10.8283	9.02647	9.78049	9.61273	9.98885	12.0125	10.9935	8.58266	9.34869	9.73105	9.75085	9.78701	9.93107	8.64358	9.25993	9.59054	9.52132	9.69105	9.9641	10.1862	9.48349	0.702719
ETHR_2834	-	SACE_2919	812.398081526601	0.55257	0.174567	0.370483	1	9.65634	10.8505	10.0906	10.3039	10.5653	10.0738	9.71005	11.172	9.80553	9.99625	10.4975	10.2272	7.81589	8.87119	8.58262	8.71194	8.77377	8.77186	7.82241	8.57117	8.60206	8.55892	8.71334	8.75324	10.2457	8.5457	1.70005
ETHR_3143	yqiA	SACE_3231	811.041541928431	0.670005	0.0861497	0.464657	2	10.4748	9.59127	9.51231	9.85894	9.79492	9.56731	10.7616	9.63812	9.61641	9.94182	9.87438	9.73715	13.5134	9.6437	9.82732	9.75279	9.68535	9.50817	13.7245	9.67802	9.79982	9.57233	9.87987	9.57068	9.86409	10.3463	-0.482246
ETHR_2535	-	SACE_2614	810.178638447088	0.499016	0.235284	0.377765	3	10.9238	11.341	11.9782	9.59882	9.97887	11.4449	9.89443	11.2553	11.4926	9.65702	9.26134	9.19097	11.6585	12.4917	12.6501	11.9853	11.7143	10.6426	11.6433	12.3865	11.9022	11.4223	10.6709	10.0425	10.5014	11.6008	-1.09941
ETHR_4557	ubiH	SACE_4649	809.079728774491	0.65825	0.092788	0.362812	1	10.1601	9.2514	8.79033	9.37804	9.69486	9.21945	10.2534	9.79489	8.61284	9.32973	9.5903	9.374	8.32786	7.87835	8.36975	8.39835	8.44554	8.45091	8.38149	8.20021	8.40197	8.38	8.3648	8.50461	9.45411	8.34199	1.11213
ETHR_4409	sdaA	SACE_4501	807.88588187084	0.685597	0.0781802	0.464657	3	9.7937	11.041	11.3142	9.91248	10.083	11.0054	8.90203	10.373	11.4363	9.96706	9.72694	9.94194	9.67919	11.2468	9.85489	9.95713	11.3886	10.7507	9.52055	9.52024	9.68393	10.6252	10.5204	10.5287	10.2914	10.273	0.0184036
ETHR_1988	cynT	SACE_2046	807.049316913437	0.516389	0.213708	0.438945	1	9.6096	10.1137	10.0977	11.5186	12.7108	12.645	9.6764	10.4252	10.0644	11.1223	13.1237	13.5153	9.79189	10.9912	11.6649	11.7013	11.2007	11.6218	10.0333	11.5387	11.3947	10.9858	11.5214	11.5608	11.2186	11.1672	0.051338
ETHR_0819	-	SACE_0845	804.866073604518	0.578182	0.150282	0.387814	2	11.6001	10.0618	9.87655	9.29717	9.91915	9.69684	11.5765	10.2875	9.8347	9.35479	9.86797	9.62344	11.2966	10.3395	11.269	10.8448	10.702	10.6878	11.2504	10.1837	11.1424	10.9247	10.9678	10.7501	10.083	10.8632	-0.780186
ETHR_3073	-	SACE_3159	802.543268928762	0.647027	0.0997383	0.464657	1	11.8613	12.2323	12.331	11.783	11.4255	11.4873	11.9661	11.9704	12.2994	11.8647	11.34	11.4752	10.5281	11.6587	10.4285	10.4416	10.2968	10.1141	10.644	10.4231	10.3607	10.0475	10.2057	10.0401	11.8364	10.4324	1.40394
ETHR_1499	-	SACE_1542	801.570610298259	0.532075	0.195896	0.13358	1	9.71994	10.1789	9.50657	10.3371	10.33	10.4107	9.98588	10.5258	9.26811	10.0827	10.7182	10.7486	8.99323	9.27804	8.75609	8.77905	8.8385	9.10214	9.06811	9.33212	8.86007	8.76403	8.76892	8.89672	10.151	8.95309	1.19796
ETHR_2267	citE3	SACE_2331	801.480988677922	1.05547	0.00495799	0.464657	3	9.94043	10.5092	11.0643	9.56936	9.09796	10.3505	8.94556	10.7229	10.6577	10.0964	8.88571	8.90082	9.73841	10.6184	8.81534	8.84611	8.72684	8.73017	9.05712	8.69677	8.80995	8.75595	8.69914	8.83287	9.89507	9.02726	0.867812
ETHR_6188	ald	SACE_6380	801.187938200237	0.478947	0.262159	0.392239	1	8.2802	8.72141	11.2048	10.0036	8.84329	9.21201	8.41095	8.91265	11.1397	11.7422	8.91325	9.52322	8.49466	8.6973	8.93588	8.92351	8.59024	8.80926	8.66171	9.4476	9.14991	9.64177	8.84454	8.85523	9.57561	8.92097	0.654642
ETHR_1100	-	SACE_1135	797.668641703784	0.641532	0.103016	0.465803	3	9.89657	11.4175	11.7537	9.50189	10.058	10.9408	8.90069	10.1924	11.6413	9.6974	9.71751	9.95031	9.72467	12.0234	9.98718	9.62819	10.1095	9.6603	9.74833	10.008	9.28164	9.81563	9.25066	9.41068	10.3057	9.88735	0.418322
ETHR_6475	sucC	SACE_6669	796.57630992636	0.418847	0.365983	0.372538	1	14.3543	14.0712	12.1111	12.8626	11.9995	12.025	14.2243	14.192	12.351	13.107	11.8445	11.7079	12.0665	13.2517	12.8847	12.3789	11.4793	11.876	12.3872	14.3187	13.0411	12.1598	11.5309	11.4221	12.9042	12.3997	0.504455
ETHR_6701	nuoF	SACE_6897	796.349491787511	0.665629	0.0885553	0.464657	1	13.6255	11.491	11.9993	11.4132	12.9641	12.3625	13.8328	11.9735	11.6713	11.6713	12.7384	12.7238	12.4796	10.4076	12.4249	11.7286	10.9953	10.6723	13.2759	12.7228	12.4158	11.1461	11.0997	10.5117	12.3722	11.6567	0.715526
ETHR_2131	echA14	SACE_2189	794.589468409289	0.477251	0.264573	0.367975	2	11.0847	10.5084	10.5312	10.8038	10.8478	10.5189	11.2021	10.7331	10.3367	10.9352	10.6598	10.8472	12.313	11.3124	12.4647	12.3666	12.6547	12.551	12.264	12.2588	12.6816	12.6166	13.0303	13.1523	10.7507	12.4722	-1.72143
ETHR_2719	-	SACE_2802	793.844579295731	0.677781	0.082367	0.465593	3	10.2416	11.5559	11.9258	10.4422	11.3333	11.3959	10.191	10.9209	11.7796	10.5371	11.2007	11.0733	9.68878	11.9307	9.70264	9.83096	9.84692	9.76144	9.6622	9.85176	9.64651	9.65319	9.69314	9.45894	11.0498	9.89394	1.15586
ETHR_3458	paaD	SACE_3547	793.186322947816	0.431791	0.341147	0.214393	1	10.6164	9.75473	9.2869	7.74001	7.88888	8.21123	10.8398	9.91586	9.22541	7.901	7.77089	7.89583	7.816	9.00567	8.79466	8.44479	7.90092	7.92624	8.18232	8.23432	9.13273	8.63136	7.98666	7.87674	8.92058	8.3277	0.592877
ETHR_0146	-	SACE_0149	789.790438910823	0.907731	0.0170959	0.288235	2	10.0555	9.22631	9.20977	9.51943	9.68195	9.32279	10.2799	9.45145	9.10292	9.60643	9.79383	9.61603	11.8349	11.1477	11.6659	11.8919	11.8951	11.8817	11.8423	11.3548	12.1115	12.3785	12.5341	12.6652	9.5722	11.9336	-2.36143
ETHR_3147	-	SACE_3235	789.684757321014	0.802545	0.0364413	0.464657	2	11.5986	10.0128	9.8013	9.8149	9.80225	9.83198	11.8422	9.48857	10.1851	9.83863	9.87645	9.85074	14.1639	10.0665	9.75594	9.84028	9.60089	9.92823	14.0954	9.4222	9.64429	9.68224	9.79511	9.99281	10.162	10.499	-0.33703
ETHR_2501	-	SACE_2574	789.082528743396	0.485788	0.25294	0.464657	3	9.82816	10.3131	10.6882	8.88396	8.97875	10.3732	8.26667	10.1374	10.7238	8.94838	8.79559	8.8441	9.87387	10.6831	9.03149	9.11027	9.21266	9.03902	9.79244	9.01855	9.09593	9.244	9.06228	9.13188	9.56511	9.35796	0.20715
ETHR_1913	-	SACE_1967	785.744337582389	0.483538	0.255888	0.202604	1	9.68129	9.91591	9.0647	9.87367	10.7845	10.4593	10.1679	10.1084	9.24554	9.37028	10.5527	10.4887	8.73679	9.94036	10.8069	11.0862	10.3657	9.95401	8.74379	9.01653	10.8	10.9594	10.6362	10.2067	9.97607	10.1044	-0.128309
ETHR_5066	-	SACE_5182	784.534458713147	0.932672	0.0142772	0.325894	2	9.89081	10.8171	10.565	10.6193	10.7862	10.7062	9.97272	10.1772	11.6517	10.6076	10.5965	10.7858	11.7576	11.3903	12.4758	12.6209	13.0808	12.8604	11.748	11.5387	12.8023	13.1323	13.587	13.484	10.598	12.5398	-1.94183
ETHR_3139	-	SACE_3227	783.08812284394	0.750669	0.0516641	0.462722	2	9.31147	9.58118	9.78369	9.84514	9.79388	9.67154	9.44409	9.62203	9.81354	9.98034	9.79786	9.87284	10.0274	9.97796	10.5229	11.5836	12.4225	12.9026	10.2825	9.57216	10.6756	12.7823	12.7129	13.7678	9.7098	11.4359	-1.72606
ETHR_6835	-	SACE_7034	782.398083726433	0.538783	0.188835	0.414611	2	12.4627	11.4214	11.5588	11.3934	11.2718	10.9978	12.7707	11.3611	11.4732	11.6137	11.3028	11.1258	13.2953	12.7848	13.3094	13.3083	13.0599	13.032	13.6086	13.0894	13.7675	13.4287	13.3954	13.1865	11.5628	13.2722	-1.7094
ETHR_4356	-	SACE_4448	782.239938133997	0.613528	0.122196	0.464657	2	9.43219	9.90334	10.5166	10.2873	10.3775	10.3832	9.15826	10.0465	10.2926	10.4154	10.3017	10.4998	9.89735	10.5701	12.1131	11.66	12.4235	12.7225	9.95961	10.9805	11.8904	11.9536	12.8721	13.329	10.1345	11.6977	-1.56312
ETHR_0658	-	SACE_0683	780.304405423919	0.528465	0.199697	0.423667	2	8.90617	9.11562	9.14541	8.10951	8.18085	8.77664	8.36696	8.58329	8.92907	8.10051	7.95528	8.01032	11.478	10.7595	9.86331	9.69957	10.1543	10.0352	11.6143	9.515	9.64076	10.8165	10.2192	9.77961	8.51497	10.2979	-1.78296
ETHR_1201	cyp25	SACE_1242	780.29979663621	0.603009	0.129697	0.418346	2	9.05461	9.25242	9.2589	9.47774	9.4062	9.34423	9.13051	9.13583	9.28347	9.49276	9.60521	9.55477	10.7971	10.5938	10.1141	10.4933	11.9521	12.8059	10.6697	10.8384	10.4287	11.4285	12.3601	12.7543	9.33305	11.2697	-1.93661
ETHR_0847	-	SACE_0878	780.21591827512	0.60872	0.125557	0.377765	3	11.6575	11.551	12.2595	10.5575	10.9296	12.0394	9.72077	11.9135	11.9677	10.5905	10.5761	10.6214	12.4996	12.4298	11.1979	10.7009	11.348	11.0185	12.4873	11.1246	10.5801	11.1463	10.9258	10.8119	11.1987	11.3559	-0.157203
ETHR_2248	-	SACE_2311	779.12280044727	0.658892	0.092485	0.465593	3	10.8234	11.6395	12.4169	10.3689	10.7767	11.9392	9.05058	11.4966	12.0954	10.4266	10.6266	10.7406	11.042	12.3751	11.0407	10.5438	10.9878	10.6814	10.8461	10.7658	10.2825	10.7422	10.3751	10.6254	11.0334	10.859	0.174399
ETHR_1628	-	SACE_1674	779.065401237473	0.44734	0.313483	0.464657	1	8.73736	8.80247	8.62229	9.57152	10.3321	9.31148	8.98228	9.06242	8.67095	9.36645	10.3665	9.33699	8.13161	8.11094	8.71649	8.65178	8.48482	8.68204	8.10947	8.38085	8.53093	8.49851	8.59833	8.70073	9.26357	8.46638	0.797192
ETHR_3095	-	SACE_3182	778.30448774031	0.490835	0.246321	0.404471	1	10.1889	11.6379	11.8466	11.598	11.2098	11.6311	9.81219	10.911	12.0682	11.5205	11.2933	11.4755	10.0068	12.132	10.0311	10.184	10.2035	10.0801	9.98062	9.93711	9.79343	9.88842	9.88658	9.8363	11.2661	10.1633	1.10277
ETHR_5707	-	SACE_5886	770.238056602347	0.625164	0.113795	0.35371	1	11.2378	13.9199	12.2279	12.2576	12.5023	13.1821	11.3201	14.3115	12.3098	12.1324	12.679	13.5711	10.5863	12.1885	10.9425	11.1899	10.4372	10.7979	10.9821	12.7037	10.871	10.695	10.6059	10.2135	12.6376	11.0178	1.61983
ETHR_1108	-	SACE_1146	768.601530414245	0.704314	0.0697608	0.465803	3	11.3259	12.3787	12.9664	10.7378	11.4839	12.4116	9.71055	11.9864	13.0681	11.0293	11.097	11.0774	11.2566	13.2024	11.6499	10.8615	11.6228	10.867	11.0453	11.264	10.6306	11.6436	10.597	10.7448	11.6061	11.2821	0.323975
ETHR_0959	-	SACE_0994	768.309497642317	0.420128	0.363393	0.359257	1	8.95674	9.9272	9.93173	10.6578	10.3318	10.1982	9.10006	9.2307	10.1649	10.5917	10.4792	10.3758	8.76956	9.87978	9.05228	9.02363	8.99009	9.21334	8.80051	9.00713	9.09162	9.01189	9.0552	9.23923	9.9955	9.09452	0.900974
ETHR_6438	-	SACE_6633	762.44476038312	0.691646	0.0753982	0.464657	2	9.90561	9.84613	10.2138	11.5018	11.6153	11.1266	9.92468	10.1661	10.0333	11.4408	11.5037	11.4826	11.1386	11.1126	12.3864	13.6585	13.9081	14.0443	11.2334	11.6396	12.8501	13.8521	14.4861	14.3879	10.73	12.8915	-2.16144
ETHR_4641	hadL	SACE_4734	759.716632601543	0.505037	0.228003	0.464657	3	10.2695	10.6975	11.0929	9.45164	9.48673	11.071	8.88905	10.9156	10.8492	9.57111	9.42956	9.81137	10.3008	11.2506	9.81989	9.61459	9.85284	9.49635	10.4286	10.1148	9.39651	9.47949	9.34169	9.37387	10.1279	9.87251	0.255425
ETHR_2473	-	SACE_2546	758.17545401248	0.524226	0.204343	0.446502	3	9.972	10.4808	11.2227	9.54194	9.67393	10.7854	8.47694	10.4271	10.734	9.60998	9.66917	9.75526	10.0635	10.9979	9.4617	9.46398	9.61075	9.26618	10.0361	9.82968	9.31399	9.4766	9.1886	9.32806	10.0291	9.66975	0.35934
ETHR_2250	tnp9B	SACE_2313	757.934312542033	0.563358	0.163972	0.467934	3	12.3127	13.4755	13.9865	12.2118	12.5149	13.6929	11.1052	13.0758	14.1845	12.2263	12.4674	12.6471	12.4539	13.9633	12.2579	12.5431	12.5846	12.4996	12.2733	11.8551	12.1564	12.2351	12.1038	12.3526	12.825	12.4399	0.385145
ETHR_2543	-	SACE_2623	756.900281379592	0.415342	0.372878	0.464657	3	12.0006	12.888	13.3374	11.6916	11.833	13.0939	10.5464	12.7263	13.3597	11.6727	11.896	11.9648	12.4717	13.5205	11.9248	11.9827	12.0065	12.0342	12.3046	11.8105	11.6845	11.826	11.6498	11.9097	12.2509	12.0938	0.157075
ETHR_0846	-	SACE_0877	756.356284957054	0.506665	0.226075	0.359424	2	11.8498	11.7502	12.464	10.8749	11.187	12.2144	9.83928	12.1316	12.2568	11.0022	10.9991	11.029	12.837	12.73	12.1213	11.1694	12.0008	11.3077	12.9066	11.808	11.1185	11.9164	11.2511	11.2056	11.4665	11.8644	-0.397842
ETHR_5017	-	SACE_5132	756.05645532419	0.691116	0.075637	0.302533	3	10.5662	10.7293	11.0639	10.2545	10.401	11.1834	9.16205	10.915	10.7939	10.2217	9.86805	10.2066	11.0108	10.9618	10.5447	9.63661	10.5116	9.36428	10.9905	10.9285	9.48157	10.1237	9.34578	9.26835	10.4471	10.1807	0.26647
ETHR_5781	-	SACE_5959	755.52217897102	0.784146	0.0414452	0.491912	2	9.29778	8.87167	9.54298	9.14051	9.02305	8.79575	9.50855	9.0971	9.68518	9.37955	8.95203	8.87914	9.69193	9.59855	11.1874	11.3038	10.962	10.4462	10.0804	10.4112	11.3604	11.5853	11.4427	11.0622	9.18111	10.761	-1.57989
ETHR_6588	-	SACE_6783	751.963822305482	0.445997	0.316035	0.464657	1	14.3209	13.2003	13.0267	13.0853	12.7822	12.7766	14.4091	13.2453	13.2836	13.1309	13.0702	13.2828	13.9606	12.8584	11.4801	11.49	11.0222	11.4392	14.2119	12.115	11.93	11.1029	10.9519	10.7549	13.3012	11.9431	1.35807
ETHR_2507	-	SACE_2580	749.106294768799	0.52206	0.206721	0.465593	3	10.2848	10.7649	11.2286	9.10425	9.68249	10.9595	8.91725	10.63	10.977	9.14114	9.0711	9.1197	9.99417	11.1437	10.2466	9.51126	10.3231	9.17276	9.93211	10.2942	9.27189	9.92592	9.16931	9.25454	9.99007	9.8533	0.136772
ETHR_0818	dppA1	SACE_0844	747.507404078548	0.438118	0.329743	0.464657	2	13.4976	11.7118	10.8648	10.5893	11.127	10.8343	13.4134	11.812	10.7134	10.6555	11.0576	10.6403	12.9363	11.4744	12.3891	12.2006	11.5066	11.2828	12.9402	11.1203	12.3728	11.9809	11.8438	11.212	11.4097	11.9383	-0.528577
ETHR_5115	-	SACE_5235	745.558067061274	0.474823	0.268172	0.319327	1	9.8483	9.58406	9.47263	9.98027	9.85895	9.74612	10.0963	9.73414	9.36866	9.80064	9.85456	9.76785	8.55803	8.45945	8.39022	8.23188	8.37818	8.42958	8.74181	8.79976	8.41966	8.32958	8.36436	8.41496	9.75938	8.45979	1.29959
ETHR_3434	-	SACE_3523	741.425432877587	0.761849	0.0478355	0.38763	3	9.00967	9.79602	11.4372	10.0222	9.92092	9.84137	9.10064	9.93292	11.2938	11.0539	9.79363	10.0078	8.78288	9.57359	10.1626	11.0214	11.1485	11.6205	8.90524	10.2847	10.1413	11.4743	11.2168	12.3491	10.1008	10.5567	-0.45591
ETHR_6961	-	SACE_7163	739.93553923178	0.648703	0.0987651	0.464657	1	10.1614	9.54185	9.80966	9.61707	9.56671	9.45375	10.1721	9.97398	9.51031	9.71223	9.28469	9.2463	8.57795	8.34	8.38952	8.43515	8.3372	8.34091	8.46244	9.15099	8.33617	8.44394	8.23633	8.26138	9.67085	8.44266	1.22818
ETHR_3510	-	SACE_3599	739.274396152045	0.526059	0.202378	0.370483	1	9.43555	9.30925	9.24913	10.5006	9.04395	9.22597	9.4666	9.64336	8.89693	10.6792	9.04723	9.20187	8.06536	8.23638	8.75446	8.67015	8.60877	8.55717	7.95079	8.93706	8.75089	8.83894	8.58284	8.6911	9.47497	8.55366	0.921312
ETHR_5925	-	SACE_6112	737.580207666512	0.668599	0.0868934	0.00888889	1	9.76968	8.8618	8.988	8.58537	10.6903	9.63538	9.8683	8.67526	8.97091	8.4091	10.8667	10.0002	8.66727	9.08773	8.39998	8.6109	8.39107	8.38717	8.76361	8.0873	8.33392	8.52793	8.44495	8.49148	9.44342	8.51611	0.927315
ETHR_4819	-	SACE_4914	732.712568370505	0.767456	0.0463664	0.441745	3	9.83329	10.4892	10.7923	9.08138	9.35221	10.4274	8.20613	10.2657	10.9004	9.14865	9.05085	9.13818	10.0622	10.857	9.55869	9.12002	9.57194	9.06688	10.1042	9.86611	8.92682	9.34531	8.77988	9.02443	9.72381	9.52362	0.200191
ETHR_5082	lpsA1	SACE_5200	732.196951336997	0.572938	0.155305	0.324028	2	9.26911	9.89572	10.0937	9.78224	9.83698	10.0592	9.25082	9.80688	10.0249	9.69829	9.89034	10.0737	10.856	10.6758	10.8574	11.2747	11.1993	11.6398	10.8584	11.1364	11.0026	11.3353	11.5558	11.4868	9.80681	11.1565	-1.34972
ETHR_4891	ctaE	SACE_4988	731.76052921305	0.753711	0.050443	0.464657	3	11.0782	11.6813	12.1091	10.7097	10.8757	12.1073	9.11438	11.6029	12.1246	10.752	10.8734	10.844	11.4223	12.5067	10.856	10.8878	11.0364	10.8574	11.2942	10.5163	10.5587	11.0539	10.7203	10.7788	11.156	11.0407	0.115298
ETHR_3035	-	SACE_3120	726.43355549923	0.511223	0.220208	0.00888889	2	8.32436	8.92489	8.80912	9.05632	9.02962	8.97003	8.32978	8.50088	9.1543	9.03552	9.1466	9.10639	11.3473	9.02572	8.99694	9.07366	8.98842	9.14783	11.0781	8.56361	8.97288	8.88923	9.0172	9.25621	8.86565	9.36309	-0.497444
ETHR_2631	-	SACE_2714	723.237825092626	1.44471	1.84e-05	0.464657	3	10.5313	11.1647	11.5938	10.0585	10.5238	11.4912	8.75545	11.1196	11.4664	10.3944	10.078	10.2054	10.5634	11.5269	10.5905	9.89777	10.807	9.85551	10.2713	10.2224	9.51867	10.7452	9.72343	9.76564	10.6152	10.2906	0.324591
ETHR_3125	-	SACE_3213	723.10276850358	0.495225	0.240169	0.414728	2	9.15802	8.92492	8.82938	9.83479	9.05612	8.87937	9.18301	8.99216	9.05222	9.8405	9.01257	9.14	10.7762	9.91391	10.5789	10.9242	10.6625	10.6714	10.7391	11.3708	10.4851	10.4239	10.4177	9.93703	9.15859	10.5751	-1.41646
ETHR_0465	ectA	SACE_0483	719.703310813778	0.613374	0.122288	0.0426667	2	13.5436	12.6736	12.9313	12.988	12.6286	12.9005	13.3453	12.6393	12.792	12.8221	12.3816	12.7088	11.9127	12.4777	12.6397	13.0103	13.7701	14.2366	11.9918	13.2882	13.0452	13.6505	14.3399	15.02	12.8629	13.2819	-0.419004
ETHR_2514	-	SACE_2587	718.968419637104	1.31689	0.000284626	0.465593	3	11.6597	13.572	13.4148	11.4462	12.0169	13.0755	10.1996	12.2333	14.0305	11.542	11.7594	11.9964	11.6188	13.8457	12.1294	11.611	12.3548	11.6338	11.6458	12.1288	11.1193	11.8801	11.1392	11.4084	12.2455	11.8763	0.369261
ETHR_4869	-	SACE_4965	718.896066609266	0.435158	0.335252	0.438882	3	10.6996	11.0341	11.7878	10.1185	10.8452	11.527	8.90611	11.1799	11.4054	10.3884	10.004	10.1476	10.9173	11.6009	11.2441	10.2331	11.332	9.94811	10.7483	10.7486	9.83797	11.4113	9.93366	9.88115	10.6703	10.653	0.0172433
ETHR_6896	pstA	SACE_7097	718.490063227944	0.578583	0.149952	0.464657	1	11.2546	12.7946	12.299	13.0805	13.2453	13.1071	10.9029	13.0164	12.266	12.8039	13.0766	13.1113	10.2053	11.0378	10.7374	11.7937	11.083	11.724	10.087	11.9452	10.8219	11.1923	10.9608	11.6164	12.5798	11.1004	1.47945
ETHR_6591	-	SACE_6786	718.481853364954	0.473611	0.270082	0.370994	1	11	10.5633	10.2156	11.1098	10.7852	10.5232	10.9971	10.922	10.1465	11.0262	10.9121	10.7263	10.2624	9.45218	9.61918	9.50013	9.33238	9.2548	10.1889	10.1709	9.75692	9.33116	9.28189	9.2519	10.744	9.6169	1.12705
ETHR_0367	-	SACE_0386	716.680230977616	0.667987	0.0873433	0.0528736	2	7.98109	8.37449	8.65615	8.03601	8.11328	8.11421	7.999	7.78706	8.60006	8.14821	8.19534	8.09513	10.325	9.21129	9.66904	9.61152	9.46323	9.23639	10.4228	9.44902	10.0594	10.2063	10.0756	9.70053	8.175	9.78585	-1.61085
ETHR_3679	-	SACE_3771	715.953100795357	1.28808	0.000413166	0.252922	1	12.3921	12.0102	11.0881	12.4108	12.521	12.2851	12.083	12.1749	10.9462	12.0751	12.4479	12.3275	10.5861	10.6111	10.7451	10.6422	10.4574	11.0111	10.7049	10.1044	10.4154	10.5956	10.5392	10.9928	12.0635	10.6171	1.44637
ETHR_3399	-	SACE_3488	715.374458569804	0.858166	0.0248359	0.464657	2	8.07261	8.47801	8.72132	8.88866	8.78146	8.51211	8.24923	8.38372	8.49587	8.88146	8.8849	8.8638	8.38206	9.10316	10.0609	10.3746	10.081	10.1873	8.44369	8.46805	9.858	10.2968	11.0756	11.2815	8.6011	9.80106	-1.19996
ETHR_3034	hisD2	SACE_3119	714.818289986611	0.46459	0.284497	0.448681	2	8.42572	8.11349	8.08843	8.26643	8.1952	8.37424	8.46477	7.98557	8.0337	8.24365	8.10089	8.21501	10.518	8.05333	7.74263	7.74536	7.83987	7.81496	10.3982	7.98866	7.78566	7.70984	7.9947	7.59057	8.20893	8.26515	-0.0562233
ETHR_4050	-	SACE_4143	713.784166419619	0.559351	0.167865	0.319327	1	10.8257	9.62988	9.11838	10.2297	11.5741	10.708	10.6297	9.88605	8.78949	9.77172	11.0274	10.2191	8.73606	8.50037	8.38961	8.32548	8.51585	8.46881	8.96715	8.07155	8.20789	8.51853	8.30242	8.43689	10.2008	8.45338	1.74737
ETHR_1920	-	SACE_1974	713.242263381635	0.760028	0.0484231	0.411259	2	12.7126	10.2667	9.8962	10.4342	11.1075	10.7534	12.857	10.8245	9.85513	10.383	10.6893	10.6856	11.8954	11.2961	12.2046	12.3964	11.4794	10.9401	12.224	11.3802	12.0851	12.041	11.5667	10.7934	10.8721	11.6918	-0.819747
ETHR_1406	aceA	SACE_1449	711.890044316336	0.617314	0.119286	0.462722	2	12.9289	13.5565	11.7289	12.2636	12.3789	12.3185	13.5548	13.64	11.6263	12.3725	12.6446	12.4607	15.5551	12.7892	12.8099	12.7783	12.1456	12.5719	15.9391	12.7036	12.7612	13.1738	12.7373	11.747	12.6228	13.1427	-0.519837
ETHR_4504	-	SACE_4596	711.661066631378	0.536569	0.191158	0.259019	1	11.9359	9.60609	9.49908	9.59018	9.8574	9.67738	12.1955	9.50339	9.61758	9.47794	9.98828	9.98738	9.95241	9.57289	9.67932	9.84901	10.0852	10.0152	10.1274	9.41279	9.70027	9.80749	10.127	10.2381	10.078	9.88059	0.197414
ETHR_4038	-	SACE_4131	707.9194620812	0.849134	0.0264335	0.364196	1	7.88284	8.20009	8.20334	8.43397	9.90288	8.43332	8.23715	8.3365	8.30767	8.34062	9.95923	8.42179	7.50307	7.9519	7.91975	7.95056	7.87757	7.9784	7.68559	7.72603	7.90526	7.96376	7.91704	8.03418	8.55495	7.86776	0.687193
ETHR_0424	-	SACE_0442	705.667120187591	0.682339	0.0798421	0.271673	1	11.1335	10.6335	10.7438	10.8917	10.6286	10.212	11.1769	10.7507	10.609	10.9767	10.7378	10.6087	9.59924	9.82809	9.88166	9.78778	9.60562	9.79139	9.67657	10.108	9.99728	9.59247	9.65474	9.79708	10.7586	9.77666	0.981916
ETHR_5288	-	SACE_5412	705.503143736876	0.831508	0.0300877	0.410022	3	10.6899	11.4199	11.6264	11.1727	10.978	11.5479	10.3907	11.0676	11.7214	11.33	10.9413	11.1505	10.2736	11.5921	10.0028	10.0566	10.018	10.0447	10.2391	9.88021	9.97959	9.95684	9.74862	9.84951	11.1697	10.1368	1.03288
ETHR_2449	-	SACE_2521	704.84519755924	0.619992	0.117403	0.464657	3	11.7001	12.3902	12.8577	11.1102	11.3415	12.4712	10.0309	12.173	12.6569	11.1245	11.2687	11.2708	12.0228	13.0017	11.4038	11.392	11.3968	11.2589	11.8129	11.277	11.1587	11.1562	11.1602	11.3032	11.6996	11.5287	0.170953
ETHR_5301	dadA2	SACE_5427	702.223688388079	0.510368	0.221292	0.122074	1	8.22846	8.43124	10.4932	9.29111	8.62584	8.43067	8.4842	8.86423	10.0528	10.3265	8.52018	8.97051	8.33354	8.17069	8.40847	8.39977	8.34602	8.29869	8.42496	8.35205	8.35153	8.3888	8.3438	8.28344	9.05991	8.34181	0.718094
ETHR_2598	-	SACE_2680	700.77331903725	1.08353	0.00378277	0.316416	1	8.86505	10.3622	9.53835	9.8827	10.4791	10.789	8.80006	10.7305	9.5353	9.93292	10.139	10.2511	8.31813	9.0587	8.10382	8.37624	8.36182	8.49633	8.38612	9.39674	8.06892	8.09528	8.24342	8.51713	9.9421	8.45189	1.49021
ETHR_6905	cysA3	SACE_7106	700.509322819783	0.767607	0.0463113	0.0646766	1	12.8226	12.4281	13.4776	13.6676	13.6403	13.2918	12.9166	12.673	13.2649	13.6763	13.6683	13.572	13.1677	12.1333	11.985	12.5092	12.1372	12.1993	13.1092	13.3262	12.4006	12.8339	12.1693	11.9927	13.2583	12.497	0.761307
ETHR_4665	-	SACE_4758	699.689354945002	1.25873	0.000596796	0.465803	3	11.6533	13.5459	13.3598	11.5046	11.9841	13.0365	10.1837	12.1723	13.9603	11.4871	11.7609	11.9252	11.4529	13.7633	12.115	11.6361	12.4041	11.6308	11.6503	12.0563	11.1373	11.9373	11.1556	11.3982	12.2145	11.8614	0.353051
ETHR_1571	-	SACE_1616	698.595614237744	0.420835	0.361897	0.464657	3	11.8837	12.7704	13.0489	11.3868	11.7136	12.8959	10.074	12.5604	13.1603	11.4535	11.7101	11.864	12.0082	13.3152	11.708	11.4469	11.7798	11.5131	11.8079	11.7705	11.1025	11.3982	11.0812	11.3037	12.0435	11.6863	0.357207
ETHR_0837	-	SACE_0866	697.237322383366	0.495667	0.239508	0.414002	3	11.1831	11.0631	11.7668	10.1565	10.772	11.5618	9.65608	11.2936	11.4161	10.3228	10.3097	10.4475	11.6731	11.8926	11.9149	10.2587	11.8169	10.3796	11.6565	11.4978	10.094	11.5689	10.2783	10.2674	10.8291	11.1082	-0.279135
ETHR_2379	-	SACE_2445	697.23701720744	0.614403	0.121618	0.501723	3	10.276	12.3096	12.3157	10.1789	10.5725	11.5649	9.0211	10.9466	12.3123	10.1794	10.1873	10.4961	10.1631	12.7648	10.7662	10.4517	10.7491	10.4592	9.97453	10.3448	10.1108	10.5184	10.1874	10.3882	10.8634	10.5732	0.290192
ETHR_2837	-	SACE_2922	696.773643367276	0.368312	0.478437	0.0898204	1	11.2853	10.9469	10.6569	10.7471	11.1729	10.7192	11.5082	11.1954	10.6127	10.7116	11.3205	10.9942	9.35746	9.63441	9.54107	9.4529	9.71347	9.77617	9.53258	9.68021	9.62433	9.51565	9.67873	9.60029	10.9892	9.59227	1.39697
ETHR_5441	-	SACE_5616	696.382391195743	1.13449	0.00206583	0.332413	2	9.31321	9.98436	9.90613	8.59168	8.80147	9.7108	8.36327	9.44671	10.1488	8.62217	8.71664	8.70839	10.6356	10.3253	9.31752	9.27199	9.60397	9.42103	10.7076	9.33026	9.13684	9.44531	9.58034	9.39916	9.1928	9.68124	-0.488441
ETHR_4861	-	SACE_4956	696.1046382605	0.736531	0.0563467	0.467965	3	10.94	11.692	12.3422	10.5836	10.7038	12.0749	9.51039	11.6861	12.1945	10.6495	10.6509	10.8328	10.9225	12.3992	10.5335	10.6484	10.6671	10.731	10.5374	10.3422	10.4246	10.6523	10.4158	10.6723	11.1551	10.7455	0.409548
ETHR_4874	-	SACE_4971	694.941915202304	0.414691	0.374062	0.464657	3	11.9158	12.7353	13.1949	11.5576	11.7818	12.9372	10.479	12.5579	13.2046	11.4851	11.7798	11.7229	12.3669	13.3493	11.8188	11.8001	11.9566	11.8471	12.1671	11.7176	11.6421	11.6712	11.6358	11.7695	12.1127	11.9785	0.134161
ETHR_0619	pdxH	SACE_0641	694.587366157671	0.501417	0.232346	0.113233	2	10.6413	9.40079	9.09099	9.38848	9.24366	8.95017	10.664	9.67737	9.11805	9.33991	9.35741	9.18954	9.41785	9.36153	10.278	10.2003	9.75167	9.79182	9.51077	10.3482	10.2119	10.1973	9.74729	10.0576	9.50514	9.90619	-0.401056
ETHR_5704	-	SACE_5883	692.933441385985	1.10165	0.00310334	0.119811	1	9.54791	9.77177	9.69748	11.0973	9.46426	9.84254	9.53314	9.65348	9.82744	11.0407	9.38664	9.38533	9.49918	9.79698	9.01946	9.19045	9.20268	9.42273	9.45132	9.36897	9.10562	9.05675	9.00837	8.95825	9.85399	9.25673	0.597263
ETHR_1303	-	SACE_1345	690.404833075023	1.09253	0.00348896	0.122074	1	10.6821	10.5966	10.4885	11.0398	11.0884	10.7893	10.7946	10.7369	10.6645	10.7995	11.0058	10.8893	9.14582	9.75428	9.57245	9.50684	9.58432	9.34453	9.12622	9.37914	9.46487	9.50955	9.2586	9.38189	10.798	9.41904	1.37892
ETHR_3285	-	SACE_3373	688.259496042603	1.08872	0.00367259	0.419676	1	9.4839	9.91525	10.1883	10.8486	10.3817	10.2404	9.61251	10.124	10.0679	10.8498	10.4066	10.382	8.93323	9.31865	9.40629	9.37123	9.0406	9.14202	8.98107	9.27519	9.31442	9.1901	9.20868	9.22877	10.2084	9.20085	1.00755
ETHR_0494	-	SACE_0515	685.969656481829	0.606756	0.127007	0.464657	2	11.722	11.0017	10.6881	10.9973	11.0136	10.7843	11.7572	11.1949	11.1673	10.9247	10.9764	10.9206	12.7701	12.1961	12.7352	12.2381	12.1915	12.4512	12.6898	13.0842	12.8515	12.3711	12.2547	12.194	11.0957	12.5023	-1.40663
ETHR_6072	-	SACE_6261	684.86158283769	0.485348	0.253519	0.108378	2	11.1138	11.2747	9.75105	10.2269	10.3606	9.98187	11.2572	11.4991	9.57148	10.3403	10.3952	10.1185	10.2923	10.2943	11.1047	11.2839	10.8991	10.6219	10.3502	11.0501	10.9314	11.2691	11.2588	11.0205	10.4909	10.8647	-0.373795
ETHR_6097	atpB	SACE_6286	684.311557166391	1.11066	0.00279117	0.42078	1	10.239	11.1674	11.1829	11.9302	11.5667	11.2318	10.1404	11.497	10.7924	11.7158	11.7422	11.5457	10.2987	9.36115	10.3148	10.2648	10.5348	11.0501	9.82266	11.2643	10.2425	10.0517	10.4243	10.6088	11.2293	10.3532	0.876073
ETHR_0168	-	SACE_0171	683.502146295515	0.605718	0.127705	0.300209	2	9.56812	10.0415	10.4526	9.17925	9.25632	9.94353	9.07136	9.51408	10.3195	9.15274	9.42375	9.34735	11.2508	10.9249	9.2172	9.31805	9.77951	10.0019	11.587	10.0818	9.21768	9.48219	9.80845	9.69722	9.60583	10.0306	-0.424732
ETHR_4017	-	SACE_4109	675.980379522628	0.792472	0.0394252	0.464657	1	9.37603	9.09386	9.34965	9.57237	8.45529	8.55855	9.50988	9.48991	8.99416	9.62	8.55474	8.50263	8.23845	8.05655	8.1382	8.11522	8.03422	8.0615	8.18613	8.56187	8.12121	8.08451	8.07173	8.00255	9.08976	8.13934	0.950413
ETHR_6595	-	SACE_6791	674.83794533471	0.523651	0.205013	0.441686	3	10.7866	10.978	11.2411	9.86229	10.0242	11.1095	9.22719	11.1346	11.0615	9.68732	10.0326	10.0441	11.1474	11.6028	9.76765	9.85972	9.89346	9.95927	10.9831	10.2931	9.56442	9.57504	9.62763	9.76785	10.4324	10.1701	0.262318
ETHR_0833	-	SACE_0861	674.354056198225	0.575105	0.153285	0.446852	3	10.7092	10.9946	11.5104	9.90616	10.2374	11.1982	9.36142	11.0023	11.1809	9.85928	10.152	10.351	11.2406	11.7107	10.4812	9.94791	10.5863	10.0549	10.8943	10.7466	9.7934	10.086	9.84813	9.98819	10.5386	10.4482	0.0903671
ETHR_0601	-	SACE_0623	673.927149513034	0.561619	0.165771	0.401261	1	9.48496	9.52165	10.2827	10.1394	10.014	9.98019	9.64645	9.70902	10.1157	10.4846	9.92521	9.92245	8.42952	9.1454	8.57685	8.59169	8.77216	8.73062	8.50852	8.56526	8.60429	8.80776	8.78712	9.10321	9.93553	8.71853	1.21699
ETHR_6026	-	SACE_6212	672.942666684488	0.629402	0.111022	0.433852	2	10.2087	10.0047	10.0908	9.63467	9.67806	10.0165	10.0776	10.0266	9.84791	9.5897	9.6086	9.62877	11.1435	10.6667	10.5441	11.0107	11.1565	10.9448	11.2709	11.0305	10.6774	11.0389	11.2817	10.4897	9.86773	10.9379	-1.0702
ETHR_2230	-	SACE_2290	672.763592541902	0.476414	0.265776	0.179916	2	9.15724	8.08017	8.08905	8.54101	8.03619	7.93564	9.16883	8.31334	7.72106	8.35147	7.79526	7.747	10.0143	9.8785	10.2404	10.2331	10.4825	10.1109	10.0561	10.4618	10.541	11.103	10.3638	10.2836	8.24469	10.3141	-2.06939
ETHR_6376	-	SACE_6569	671.500404691213	0.979062	0.00978745	0.464657	1	10.9353	11.1754	11.2502	10.9384	10.8854	10.9562	11.0251	10.7229	11.1372	10.8803	10.7783	10.791	9.57708	11.1381	9.85196	9.91296	9.50906	9.86781	9.56717	9.71843	9.87537	9.64752	9.80878	9.822	10.9563	9.85802	1.09828
ETHR_2003	-	SACE_2061	670.496096628347	0.456022	0.298747	0.464657	1	12.2014	10.7609	10.1362	10.928	11.1466	10.7301	12.3813	11.2062	9.84666	11.0828	11.1472	11.4001	11.2187	9.39076	9.89161	9.83813	9.41399	9.25076	11.4815	10.1481	10.0078	9.66153	9.5673	9.19122	11.0806	9.92177	1.15884
ETHR_4914	-	SACE_5011	668.865085769179	0.465628	0.282955	0.462722	3	9.35962	9.38167	9.80773	8.13527	8.0337	9.65304	7.52052	9.81624	9.4649	8.05309	7.95528	8.0248	9.57737	9.78577	8.45306	8.50323	8.54254	8.50942	9.41194	8.22186	8.44405	8.42878	8.39026	8.64705	8.76715	8.74294	0.0242101
ETHR_4833	-	SACE_4928	667.957701082811	0.536471	0.191305	0.402413	3	10.3738	10.2215	10.9464	9.12107	9.80602	10.6475	8.80079	10.6577	10.5318	9.51911	9.22182	9.16853	10.5012	10.6219	10.8405	9.01477	10.6195	9.02307	10.4587	10.6451	8.96304	10.7231	8.97193	9.07165	9.91801	9.95454	-0.0365254
ETHR_4998	-	SACE_5109	667.352682996168	0.6284	0.111766	0.462722	3	10.5263	10.5421	10.9191	9.59259	9.47048	10.9748	9.27787	10.8191	10.6085	9.50865	9.22135	9.26205	10.7455	10.8622	10.0118	9.63738	10.2376	9.57744	10.7085	11.0377	9.48724	10.5026	9.41156	9.46916	10.0602	10.1407	-0.0804958
ETHR_5897	-	SACE_6084	667.305017712468	0.539263	0.188385	0.464657	1	11.2107	11.0342	10.7158	11.6579	12.1974	11.7793	11.2546	11.4073	10.587	11.5022	12.0483	11.9509	10.1705	10.0505	10.0033	10.0009	9.90826	9.8481	10.1307	9.91603	9.72909	9.67504	9.70388	9.6525	11.4455	9.89907	1.54638
ETHR_3826	-	SACE_3917	665.828102480105	0.819715	0.0323463	0.354217	2	8.17558	8.60404	8.41889	8.47215	8.42262	8.49357	8.34301	8.56323	8.64287	8.47641	8.52735	8.53955	8.22814	8.53539	8.52672	8.79341	10.6212	12.2483	8.25944	8.43527	8.53094	9.23175	11.9098	13.3131	8.47327	9.71945	-1.24618
ETHR_0065	-	SACE_0067	665.684189150111	0.699109	0.0719827	0.446852	1	12.2659	11.4344	11.5068	12.4371	12.5944	13.0016	12.3894	11.6052	11.2179	12.4721	12.5002	12.9413	11.6333	10.4032	10.8758	11.1048	11.1351	11.5118	11.5031	11.1021	11.1019	10.8828	11.5346	11.4501	12.1972	11.1866	1.01063
ETHR_1570	-	SACE_1615	664.49865049935	0.561481	0.165827	0.411616	3	11.0251	11.7011	11.9444	10.4955	11.2434	11.8074	9.26634	11.5771	11.9695	11.1069	10.1807	10.614	11.1954	12.0428	12.2622	10.6888	12.179	10.2523	11.0034	11.3719	9.78852	12.1875	9.85368	9.99312	11.0776	11.0682	0.00939435
ETHR_2255	-	SACE_2318	664.093623824727	0.616631	0.119726	0.464657	3	11.9774	12.8371	13.3227	11.5917	11.8542	12.9561	10.5286	12.6909	13.3246	11.6561	11.8215	11.9149	12.468	13.4571	11.9002	11.9824	12.0229	11.9939	12.2381	11.7613	11.7144	11.8145	11.5726	11.8803	12.2063	12.0671	0.139194
ETHR_1623	-	SACE_1669	663.974511553928	0.49936	0.23489	0.234053	1	11.804	11.4202	11.0282	11.4174	11.6121	12.2015	11.7643	11.5408	11.089	11.1709	11.8607	12.5541	11.165	10.6209	10.2808	10.2217	10.0648	10.5256	10.8294	10.9157	10.5072	10.0308	10.1567	10.6479	11.6219	10.4972	1.12471
ETHR_4468	-	SACE_4560	663.657559284691	0.882827	0.020594	0.265191	1	11.4532	10.787	10.6981	9.76707	10.6567	10.4255	11.4377	10.3935	10.4994	9.7682	10.267	10.0039	9.43343	10.648	9.41193	9.43061	9.54772	9.50403	9.46825	9.2524	9.35643	9.32478	9.4421	9.53748	10.5131	9.52977	0.983332
ETHR_5556	-	SACE_5733	663.582357318623	0.841366	0.0280494	0.126724	2	7.82405	8.60815	7.92351	7.81171	7.86735	8.06721	7.79874	7.79783	8.99556	7.83276	7.75216	7.85898	9.64282	8.95931	8.7812	8.89521	8.84329	8.71781	9.52676	9.36095	8.78684	8.92013	9.21823	8.44056	8.0115	9.00776	-0.99626
ETHR_4333	pqqE	SACE_4425	663.51971174786	1.07772	0.00403985	0.465593	3	11.0526	12.3888	12.4221	10.57	10.8536	12.2183	10.1293	12.0975	12.802	10.8003	10.6431	10.927	10.7843	12.8416	10.8646	10.9022	11.2645	11.4231	10.4115	10.726	10.8522	10.8396	11.4785	11.752	11.4087	11.1783	0.230377
ETHR_3332	-	SACE_3420	662.362855373683	0.445555	0.31677	0.376823	2	10.4097	9.25523	9.55958	9.15007	10.0463	9.64659	10.6845	9.51616	9.19618	9.1474	10.0789	9.78134	11.9286	9.59746	10.6637	11.1914	11.7508	11.6711	11.8586	10.3261	10.7623	11.7431	12.462	12.3576	9.706	11.3594	-1.6534
ETHR_6388	sdhC	SACE_6582	660.388465288008	0.659903	0.0918055	0.297665	3	12.7285	12.3854	11.7203	11.951	10.8347	11.0253	12.5392	12.7185	11.6666	12.2009	10.8135	11.1458	11.7459	12.8379	13.5097	12.8728	11.8502	12.0114	11.9594	13.6361	13.9199	12.9243	12.0182	12.086	11.8108	12.6143	-0.803508
ETHR_5793	-	SACE_5971	660.319693109577	0.795265	0.0385805	0.464657	2	9.10787	9.02399	9.06503	9.26375	9.0459	8.96447	9.26662	9.13301	9.10496	9.27677	9.25371	9.26973	11.0041	10.4513	11.1106	11.225	11.593	11.6533	11.0777	11.0836	11.3663	11.5248	12.1151	12.0331	9.14798	11.3532	-2.20517
ETHR_4092	-	SACE_4185	659.746084249444	0.373911	0.464683	0.476783	3	9.46355	11.0662	11.5174	9.8107	9.96216	10.7386	8.85752	10.0498	11.4182	9.84084	9.60554	9.78497	9.30689	11.4349	9.52224	9.69157	9.51572	9.62581	9.31458	9.46403	9.42558	9.47908	9.40689	9.47449	10.1763	9.63848	0.537819
ETHR_0568	-	SACE_0590	658.988654971755	0.398379	0.408419	0.27392	1	10.4869	10.0138	9.79559	10.9901	11.204	10.5576	10.688	10.3624	9.54792	10.7802	11.599	11.0138	9.85615	9.61978	9.83613	9.87659	9.60771	9.73284	10.0622	9.77389	9.94388	9.84481	9.60497	9.65072	10.5866	9.78414	0.802479
ETHR_1068	-	SACE_1103	658.241233323508	0.81878	0.0325942	0.225839	2	10.8565	10.9315	11.196	10.4526	10.7457	10.6567	10.8006	11.1157	11.0201	10.6233	10.6865	10.6243	12.8066	12.2301	11.9872	12.2393	12.5108	12.4411	12.9232	12.4174	11.9448	12.6826	12.5845	12.5535	10.8091	12.4434	-1.63428
ETHR_5059	-	SACE_5175	657.121403857491	0.896483	0.0184915	0.355748	1	8.52039	8.49078	8.87027	9.66722	8.49031	8.67276	8.72433	9.17203	8.46623	9.81772	8.30705	8.41679	8.3997	8.0823	7.98279	7.94168	7.87349	8.38147	8.42565	9.50959	8.1391	8.0029	7.81291	8.10175	8.80132	8.22111	0.580211
ETHR_0805	-	SACE_0831	656.036008859416	0.696088	0.0733232	0.464657	1	9.8013	9.78864	9.99602	10.9088	10.8037	10.6746	10.0437	9.9661	10.1613	10.9777	10.8999	11.2106	9.12316	9.11853	9.4577	9.36537	9.52422	9.42967	9.15891	9.22938	9.46884	9.4083	9.42588	9.59671	10.436	9.35889	1.07714
ETHR_4279	-	SACE_4372	655.444718267681	0.475049	0.267824	0.186131	1	9.88195	9.47564	9.51051	10.0336	10.2452	9.99049	10.0414	9.85678	9.29537	9.97542	10.1227	10.0038	9.18035	8.74241	8.66162	8.57799	8.70068	8.81503	8.63481	8.74301	8.61706	8.60865	8.66494	8.63331	9.8694	8.71499	1.15441
ETHR_0597	sodF	SACE_0619	655.169501799321	0.96991	0.0106505	0.332741	2	13.4175	13.5822	12.1467	13.2044	10.9099	10.499	13.4226	13.7848	12.3516	12.8801	11.2922	10.8902	13.2647	12.3598	12.3493	12.882	12.8361	13.4086	13.2324	13.8782	12.8019	12.8028	12.818	13.7609	12.3651	13.0329	-0.66778
ETHR_2451	ureD	SACE_2523	653.605493295688	0.735302	0.0567323	0.342707	2	10.0263	10.8906	10.8462	9.77398	10.0896	10.6377	9.59594	10.0819	10.8811	9.86663	9.90723	10.0774	11.4519	11.5585	10.285	10.4702	10.4967	10.3758	11.2805	10.4913	10.1996	10.2066	10.5663	9.75012	10.2229	10.5944	-0.371494
ETHR_0081	-	SACE_0083	653.121241139994	0.720533	0.0627737	0.449015	2	8.61838	8.59238	8.53215	8.88795	8.9972	8.91842	8.77548	8.74342	8.8056	8.99665	9.10431	9.00053	10.0708	9.60432	10.0648	10.5622	10.5259	11.3645	10.2501	10.214	10.248	11.0595	11.5062	11.337	8.83104	10.5673	-1.73624
ETHR_4514	gudP	SACE_4606	651.724763801623	0.558947	0.168269	0.493337	3	10.2409	12.3556	12.6401	10.9612	11.2234	12.0262	9.3794	11.0733	12.8263	11.03	11.1422	11.1707	10.2204	12.9046	10.8331	10.9556	10.9297	10.9644	10.0945	10.3248	10.4788	10.5603	10.5305	10.7775	11.3391	10.7979	0.541262
ETHR_2692	-	SACE_2775	651.358395923497	0.376779	0.45777	0.486248	3	10.6366	11.6181	12.2097	10.1957	10.4541	11.6698	9.65827	11.5466	11.9639	10.2058	10.2195	10.3496	10.2752	12.2284	10.1982	10.2129	10.6591	10.5759	10.0469	10.1827	10.0656	10.2905	10.2414	10.303	10.894	10.44	0.453995
ETHR_4809	-	SACE_4904	650.037112753404	0.384341	0.44004	0.464657	3	12.0092	12.849	13.2715	11.6861	11.8595	13.0348	10.5955	12.677	13.2938	11.5955	11.8289	11.8998	12.4015	13.4343	11.95	11.9903	12.1415	12.0186	12.2457	11.7946	11.7032	11.8223	11.6012	11.9081	12.2167	12.0843	0.132439
ETHR_0040	-	SACE_0042	646.891117892622	0.481968	0.257926	0.464657	3	11.8942	12.7819	13.1122	11.4588	11.8134	12.8449	10.0548	12.5719	13.231	11.4439	11.7082	11.8607	11.9236	13.3028	11.692	11.4373	11.8265	11.5063	11.7815	11.7298	11.0471	11.4463	11.0559	11.3082	12.0646	11.6714	0.3932
ETHR_2403	-	SACE_2470	646.555692200888	0.486085	0.252564	0.376085	2	7.85246	8.15142	8.53164	7.84168	7.87492	8.0328	7.40325	7.63393	8.20326	7.80904	7.83214	7.74475	7.5974	9.05737	9.73329	9.39258	9.04287	8.42847	7.5949	7.61431	9.79844	8.91552	9.1936	8.32769	7.90927	8.7247	-0.81543
ETHR_0776	-	SACE_0801	643.888966679645	0.661199	0.0910067	0.331537	1	12.3802	11.9905	11.5587	12.5525	12.2014	12.2128	12.1392	12.0925	11.5253	12.4144	11.7651	12.0854	11.3014	10.5459	10.7176	10.6744	10.4943	10.169	11.3884	10.2239	10.7743	10.5531	10.5203	10.1331	12.0765	10.6246	1.45186
ETHR_4788	-	SACE_4883	643.36133100648	0.737915	0.0558693	0.465803	3	9.75735	10.6802	11.035	9.16513	9.47081	10.4965	8.45487	10.2218	10.8278	9.26137	9.14332	9.2022	9.79862	11.0322	9.78106	9.41689	9.81435	9.32331	9.65547	9.6822	9.12812	9.67505	9.16424	9.38347	9.80969	9.65458	0.155113
ETHR_2744	aspA	SACE_2829	641.250934088511	0.420381	0.362852	0.464657	3	10.663	11.2903	11.5358	10.1309	10.5012	11.4946	8.86094	11.3108	11.2904	10.1769	10.1302	10.347	10.665	11.4993	10.3227	9.97911	10.6548	10.0725	10.5014	10.3943	9.64421	9.94569	9.79303	9.78279	10.6443	10.2712	0.373079
ETHR_5970	serA	SACE_6155	640.934417273187	0.51253	0.218501	0.425151	1	11.7587	12.3766	12.553	12.389	10.7591	10.7732	11.8999	12.6261	12.2925	12.9003	11.0044	10.8113	11.3966	10.0924	10.7948	10.4866	9.94756	10.3877	11.4059	12.6752	11.3889	10.5333	10.2098	10.0405	11.8453	10.7799	1.06542
ETHR_2542	-	SACE_2622	640.146363790029	0.499731	0.23444	0.441686	3	9.44091	9.64555	10.1428	8.49676	9.13488	9.797	7.55105	9.82892	9.85119	8.91831	8.45939	8.57451	9.58203	10.5528	9.89863	8.49506	9.89642	8.36723	9.63405	10.0283	8.1527	9.88635	8.16998	8.24121	9.15344	9.24206	-0.0886205
ETHR_2480	-	SACE_2553	639.876599655892	0.575455	0.152936	0.464657	3	10.03	10.2879	10.7567	9.06001	8.99127	10.7633	8.65286	10.6065	10.3976	9.06333	8.91034	9.10981	10.2327	10.7551	9.28035	9.35762	9.32597	9.49434	10.0033	9.66024	9.10298	9.18529	9.12334	9.36042	9.71914	9.57347	0.145665
ETHR_2718	-	SACE_2801	638.054513937682	0.497843	0.236662	0.119811	1	9.23102	9.01821	8.98539	8.72825	10.1469	11.2968	9.3665	9.25829	8.65683	8.76498	10.1231	11.9858	9.03544	9.04488	8.52173	8.49822	8.53312	8.3882	9.12578	8.95959	8.58277	8.41571	8.79907	8.30104	9.63017	8.68379	0.946375
ETHR_0535	-	SACE_0556	638.009878721411	1.09291	0.0034706	0.271673	1	10.6822	10.442	9.36078	9.89066	10.0552	9.95899	10.5767	10.6717	9.41191	9.7294	10.0165	9.88333	8.84968	9.15083	8.60133	8.56312	8.62304	8.72519	8.86832	8.9068	8.43373	8.49599	8.45204	8.52254	10.0566	8.68272	1.3739
ETHR_1058	-	SACE_1093	637.963671867615	0.829223	0.0304549	0.0846491	2	9.58222	9.04227	8.59656	9.56761	8.88617	8.88984	9.71866	9.33751	8.50487	9.42614	8.94164	8.9285	9.66722	11.3449	8.38322	8.57238	11.5151	11.3946	10.2158	9.88473	8.56082	9.76502	10.8813	10.5788	9.1185	10.0637	-0.945154
ETHR_6897	-	SACE_7098	636.664575120396	1.15226	0.00177202	0.464657	1	11.1363	12.3846	11.8704	12.7158	12.7829	12.9024	10.9345	12.652	11.8976	12.5275	12.7738	12.6937	10.2674	11.0203	10.5833	11.7523	10.8935	11.4199	10.1538	11.7837	10.8034	11.3285	10.7369	11.5136	12.2726	11.0214	1.25123
ETHR_5362	-	SACE_5537	634.925552937685	0.488392	0.249516	0.354112	2	9.22096	9.31001	9.97655	8.97093	8.76511	9.04528	9.00606	9.07446	9.55845	8.82602	8.85543	8.94827	10.6684	11.4788	11.2876	11.2034	10.5374	9.81477	10.7406	11.6611	10.7116	10.5779	9.65852	9.50199	9.12979	10.6535	-1.52371
ETHR_6702	nuoE	SACE_6898	634.850010219322	0.702498	0.0704311	0.464657	1	13.1242	11.1521	12.0538	11.1409	12.7092	11.901	13.3251	11.4752	11.7446	11.4289	12.6532	12.1991	12.7568	10.4428	12.126	11.6285	10.7884	10.5282	12.9686	12.31	12.4671	11.0703	11.0253	10.5774	12.0756	11.5574	0.51815
ETHR_2784	rifK	SACE_2870	633.833999456303	0.498409	0.235964	0.340127	1	9.5122	10.7532	9.4729	10.0281	11.8991	11.8852	9.63141	11.417	9.63715	9.90213	11.6908	11.6868	9.46687	9.24062	9.52684	9.5565	9.52959	9.60178	9.39457	9.52897	9.51337	9.36516	9.68631	9.56294	10.6263	9.49779	1.12854
ETHR_2309	-	SACE_2373	633.183209323712	0.7236	0.0615434	0.476539	3	10.6153	11.76	11.8173	10.2472	10.4355	11.891	9.41546	11.3937	12.2392	10.3352	10.3294	10.5935	10.517	12.2433	10.3839	10.6595	10.5844	10.6694	10.3899	10.2311	10.3335	10.4508	10.2215	10.4878	10.9227	10.5977	0.325062
ETHR_2270	-	SACE_2334	633.078512498232	0.399435	0.406234	0.464657	3	11.8481	12.7537	12.9817	11.3477	11.716	12.8104	10.0344	12.5363	13.1337	11.4247	11.6255	11.822	12.0102	13.233	11.6693	11.4694	11.7054	11.4721	11.8404	11.7498	11.1039	11.3604	11.0505	11.2764	12.0028	11.6617	0.341125
ETHR_6819	-	SACE_7018	632.690325053243	0.509748	0.222063	0.489381	3	10.408	11.7107	12.0027	9.9832	10.1796	11.2573	9.33375	10.9235	11.8141	10.0125	10.1834	10.3932	9.95115	12.3005	10.0575	10.0977	10.1192	10.0554	9.75084	9.88361	9.90884	9.8229	9.9043	9.92495	10.6835	10.1481	0.53541
ETHR_4555	-	SACE_4647	630.686993859121	0.381461	0.44678	0.364196	1	11.1696	10.3798	9.87821	10.6787	11.136	10.4523	11.2345	10.7364	9.81914	10.6073	11.2413	10.8028	9.62565	9.27295	10.0463	10.0834	10.0866	9.95278	9.64561	9.62639	9.96877	9.80902	10.1057	9.80691	10.678	9.83584	0.842157
ETHR_4878	-	SACE_4975	628.566916793507	0.682419	0.079787	0.4298	1	12.7022	12.1591	12.1707	11.2032	11.6163	11.9046	12.3323	11.7209	11.9764	11.0843	11.2725	11.1837	10.4318	11.8954	10.4829	10.1961	10.7834	10.2101	10.2734	10.3613	9.75389	10.4572	9.6921	9.81292	11.7772	10.3625	1.41464
ETHR_5598	plcN	SACE_5775	628.125218507273	0.587788	0.141799	0.390516	1	9.52709	11.3244	10.5949	10.6554	11.3339	11.553	9.32793	11.3257	10.8212	10.2175	11.1629	11.659	8.94275	10.6902	9.15532	9.20986	9.36118	9.55371	8.99949	10.1049	8.93923	9.2059	9.05128	9.32617	10.7919	9.37833	1.41358
ETHR_6387	-	SACE_6580	627.222739474103	0.643682	0.101703	0.468768	2	10.5067	8.82903	8.36525	8.37217	8.63847	8.34302	10.5987	8.94936	8.47456	8.36751	8.63316	8.30048	12.5711	9.43592	10.3091	10.0368	9.73161	9.68127	12.7054	10.0327	10.8474	10.3527	10.1183	10.1175	8.86487	10.495	-1.63011
ETHR_6413	-	SACE_6608	627.052267230039	0.412982	0.377735	0.347602	1	12.2757	11.2084	11.0118	11.469	11.4879	11.1502	12.2912	11.2982	10.848	11.2649	11.5474	11.4516	10.9216	10.979	11.0631	10.6605	10.1006	10.2144	11.0832	11.1435	11.0837	10.3692	10.041	10.1056	11.442	10.6471	0.794909
ETHR_4952	-	SACE_5053	625.767362237198	0.710858	0.0668778	0.482925	3	9.72412	10.178	10.6868	8.98338	9.17304	10.3678	8.47792	10.1592	10.3802	8.99597	8.75236	8.82209	9.73928	10.8627	9.90333	9.54029	10.1265	9.38047	9.5673	9.78074	9.36347	9.95203	9.32764	9.41186	9.55841	9.74631	-0.187896
ETHR_1711	-	SACE_1758	625.571887883023	0.389275	0.428453	0.464657	3	11.9258	12.8235	13.1015	11.3898	11.9541	12.8709	10.0884	12.5868	13.2706	11.482	11.7847	11.9154	12.0665	13.4187	11.7146	11.5982	11.8183	11.5162	11.9296	11.7878	11.1394	11.4754	11.1591	11.2376	12.0995	11.7384	0.36101
ETHR_0466	ectB	SACE_0484	623.859866856002	0.509812	0.22198	0.130352	2	14.3226	13.5534	14.2256	14.1214	13.5032	13.9464	14.242	13.6187	14.0945	14.0702	13.5001	14.0009	12.6436	13.255	13.5451	13.8808	14.5159	14.944	12.8122	14.2214	14.0525	14.6097	15.1814	16.0913	13.9333	14.1461	-0.212812
ETHR_7097	-	SACE_7298	623.802833582796	1.07175	0.00429693	0.00888889	1	10.533	9.4647	9.00495	9.45876	9.47019	9.48215	10.7455	9.78042	9.11716	9.34971	9.46294	9.78998	8.45736	8.80887	9.07778	9.07398	9.04839	9.24017	8.53161	8.74652	8.90399	8.93661	8.99194	9.12431	9.63829	8.91179	0.726499
ETHR_2119	csdB	SACE_2177	623.609075768095	1.43925	1.84e-05	0.464657	1	11.0263	10.6231	11.1418	12.2187	11.8893	10.9762	10.9758	10.9068	10.6205	12.1793	11.9194	11.3893	10.3532	9.74784	10.7742	11.1251	11.0855	11.7212	10.2168	10.9876	11.203	11.5258	11.1751	11.9613	11.3222	10.9897	0.332479
ETHR_6204	-	SACE_6396	623.131044662022	0.45393	0.302181	0.306112	2	9.67207	9.50048	9.5398	9.24912	9.77075	9.5605	9.90683	9.2594	9.86626	9.42992	9.71485	9.60491	11.3636	9.88448	11.2562	11.4717	11.1183	10.6283	11.6286	11.3736	11.5471	11.429	12.328	11.1612	9.58957	11.2658	-1.67625
ETHR_0200	-	SACE_0203	622.415337432442	0.779466	0.0425378	0.464657	2	9.22162	8.38013	8.41198	8.80854	8.86135	8.54901	9.4641	8.65425	8.3082	8.82761	8.96675	8.84217	10.9272	9.10886	9.88968	9.49354	9.0499	8.89396	11.0145	10.0926	10.1758	9.56661	9.18231	9.1604	8.77464	9.71294	-0.938301
ETHR_4207	-	SACE_4300	621.273654865873	0.508854	0.223247	0.466504	3	10.47	11.5118	11.1242	10.9149	10.8145	11.1248	10.1211	11.7243	11.1497	10.8052	10.736	10.4291	9.2782	10.6648	9.49276	9.44733	9.66301	9.44339	9.03403	9.31779	9.19831	9.5399	9.27896	9.47155	10.9105	9.48583	1.42463
ETHR_3790	gdhA1	SACE_3882	619.49313957653	0.41697	0.36972	0.302533	1	9.40688	8.50523	8.57985	8.52733	10.8185	8.1327	9.64955	8.78747	8.52969	8.68415	10.6809	8.1865	9.9343	8.81616	8.57595	8.6489	8.47778	8.37455	9.96238	9.05368	8.81369	8.82428	8.74088	8.32027	9.04073	8.87857	0.16216
ETHR_2879	-	SACE_2964	618.786438816645	0.783256	0.0416288	0.464657	3	9.729	11.1146	10.9851	9.50262	9.6759	10.642	9.50569	10.105	11.9242	9.54593	9.48115	9.56351	10.262	11.3081	9.58883	9.62243	9.75646	9.78381	10.5488	9.39988	9.54004	9.68097	9.37958	9.68902	10.1479	9.87999	0.2679
ETHR_4987	-	SACE_5091	615.04587741805	0.504595	0.228472	0.467405	3	9.90045	10.3204	10.8429	9.18121	9.27171	10.5179	8.58488	10.424	10.5947	9.05597	8.96055	9.1024	9.91925	10.8081	9.64417	9.51046	9.81175	9.39612	9.75521	9.68917	9.39712	9.67139	9.42211	9.45641	9.72976	9.70677	0.0229838
ETHR_0436	-	SACE_0454	614.1626985255	0.415758	0.371951	0.464657	1	12.0734	10.2775	9.20068	9.68024	10.9819	10.139	12.0754	10.6811	9.18463	9.24435	11.0565	10.4094	11.7871	9.42633	9.78156	9.44607	9.21242	8.84814	12.2545	9.42585	9.92848	9.47528	9.52906	8.89607	10.417	9.83423	0.582778
ETHR_5442	-	SACE_5617	613.732723632943	0.454271	0.30174	0.0830022	2	9.12065	9.44139	9.53738	8.93428	8.96808	9.34527	8.64643	9.22929	9.59512	8.95638	9.08644	9.08374	10.7503	9.72844	9.80354	9.88567	9.87126	9.63828	10.8795	9.3514	9.69157	9.87616	10.1545	9.90495	9.16204	9.9613	-0.799258
ETHR_4110	gbsA	SACE_4203	612.565513109847	1.15433	0.00172612	0.266839	2	9.15683	9.41437	9.50411	9.3704	9.19336	9.31667	9.05809	9.28139	9.52218	9.30269	9.24609	9.33571	9.7027	9.89571	11.0952	11.1824	11.2865	11.3007	9.65116	10.4632	11.4974	11.5249	11.8258	12.2208	9.30849	10.9706	-1.66206
ETHR_2414	-	SACE_2482	612.041565738081	0.840256	0.028334	0.465593	3	11.1255	11.9771	12.6894	11.4468	11.7234	12.4067	10.3237	11.6467	12.5115	11.5265	11.4779	11.684	11.2872	13.0383	12.5522	12.7512	12.4852	12.0257	11.3025	11.4067	12.0078	12.5095	12.422	11.7435	11.7116	12.1277	-0.416066
ETHR_0137	yfiL	SACE_0139	610.439601016803	0.439862	0.326567	0.362399	1	9.25771	8.56125	8.37025	9.45633	10.1335	9.79841	9.3887	9.08988	8.40229	9.48601	10.2448	10.1722	8.80702	8.42045	8.75862	8.68864	8.55386	8.73775	8.88706	8.96032	8.69898	8.67349	8.65195	8.74624	9.36344	8.71536	0.648078
ETHR_2406	-	SACE_2473	610.374210496672	0.686182	0.0778864	0.419676	2	7.80151	7.94664	7.98463	7.99831	7.97168	7.97141	7.87047	7.93101	8.0831	7.86542	7.9048	7.95544	8.04108	8.8352	9.50231	9.42403	9.03145	8.70796	7.89518	7.88702	9.52386	9.06567	9.21972	8.51956	7.94037	8.80442	-0.864052
ETHR_5185	chlB2	SACE_5306	610.143939789158	0.606787	0.126998	0.381609	2	10.4323	9.97392	10.246	9.97425	10.0244	10.4285	10.006	10.3341	10.1399	9.83866	9.66682	9.73352	11.8143	10.4892	10.8668	10.4349	10.6789	9.97529	11.9542	10.1271	10.2489	10.7556	9.97166	9.93827	10.0665	10.6046	-0.538076
ETHR_6193	kgd	SACE_6385	609.851999991552	0.655754	0.0944957	0.42552	2	11.1225	10.3226	10.458	11.0308	10.2793	9.7042	11.1501	10.7676	10.1899	11.1069	10.3912	10.1235	10.707	9.30668	11.4774	11.3302	10.8841	11.2987	10.6039	11.6687	11.6766	11.1268	11.214	11.4881	10.5539	11.0652	-0.511316
ETHR_1814	-	SACE_1867	609.845111982815	0.598362	0.13348	0.464657	2	9.15741	8.28776	8.51843	8.85511	8.41886	8.19282	9.38813	8.6604	8.24936	8.9648	8.39093	8.31694	10.154	8.80488	10.2324	10.144	9.73301	9.16496	10.1571	9.89565	10.5646	10.2821	10.3864	9.66538	8.61674	9.93203	-1.31529
ETHR_2240	-	SACE_2302	608.526743504534	0.497958	0.23657	0.374523	3	11.2999	11.4581	12.1141	10.8055	11.454	11.9088	9.81262	11.7407	11.8803	11.5732	10.6846	10.7696	11.4754	12.0977	12.8175	10.5001	12.6551	10.3991	11.4469	12.06	10.1387	12.8281	10.0539	10.2809	11.2918	11.3961	-0.104309
ETHR_2521	-	SACE_2594	607.439747731964	0.662852	0.0901345	0.462722	3	9.51446	9.85132	10.2153	8.60667	9.04924	10.0017	7.56664	9.93779	9.83323	8.87238	8.49154	8.57325	9.41014	9.91339	9.51026	8.7697	9.69061	8.62824	9.25254	9.46057	8.49613	9.50559	8.56877	8.65958	9.20946	9.15546	0.0539997
ETHR_1078	-	SACE_1114	606.889964046976	0.537135	0.190617	0.319327	1	10.0826	9.56485	9.94928	10.2759	10.522	10.2614	10.3697	9.70985	9.73814	10.3669	10.5499	10.6739	8.84389	9.01536	9.09083	9.17845	9.0291	8.9216	8.91316	9.04968	9.21782	9.12806	9.09442	9.05938	10.172	9.04515	1.12688
ETHR_6203	-	SACE_6395	606.35364376009	0.761765	0.047863	0.0659498	2	10.0321	10.4216	10.6212	9.89807	10.0114	10.4921	9.72308	10.3181	10.6233	9.99664	10.0485	10.0885	10.929	10.7528	11.4385	11.5554	11.4794	10.9211	11.1892	11.2213	11.5253	11.5769	12.1701	11.3245	10.1895	11.3403	-1.15074
ETHR_5258	fabG3	SACE_5381	606.109279742426	1.22523	0.000826332	0.470183	1	15.6252	10.7236	9.97656	11.8176	11.2387	10.2493	15.6753	11.1147	9.76085	11.714	11.1772	10.6911	14.893	9.87704	11.8019	11.9285	12.1968	10.7028	14.6284	10.9132	11.5704	12.3024	11.66	10.5146	11.647	11.9158	-0.268743
ETHR_6071	aglA	SACE_6260	604.937602446361	0.407373	0.38912	0.0847312	2	11.8505	12.2411	11.0203	10.8113	10.7576	10.6399	11.9618	12.4504	10.9826	10.8875	10.9108	10.7397	11.216	11.5184	11.8978	11.8332	11.5802	11.6921	11.2737	12.1391	11.9236	11.7626	12.0932	11.8926	11.2711	11.7352	-0.464082
ETHR_2193	prcA	SACE_2252	603.683302138977	1.15146	0.00179039	0.483346	1	12.2775	11.5347	11.572	11.998	11.2208	11.026	12.5469	11.887	11.325	11.937	11.2756	11.2226	11.3466	10.1195	10.7743	10.6249	10.1927	10.2628	11.2672	11.2773	10.9755	10.5005	10.2174	10.1186	11.6519	10.6398	1.01214
ETHR_0147	-	SACE_0150	602.506500276722	0.388777	0.429601	0.332687	2	9.49661	8.72326	8.71642	11.2991	8.70699	8.51234	9.8291	8.77109	8.81728	10.8772	8.75999	8.60218	10.6177	8.7671	9.94486	10.4713	11.933	10.8813	10.5571	9.06043	10.4269	12.3502	9.658	9.66175	9.2593	10.3608	-1.1015
ETHR_2452	ureG	SACE_2524	601.382890317796	0.735846	0.0565211	0.137613	2	8.75404	9.19118	9.21407	8.81467	8.77918	8.98321	8.58125	8.58747	9.12009	8.7888	8.6857	8.74581	10.6585	9.95101	9.17248	9.1941	9.52929	9.29234	10.62	9.54556	9.27254	9.3054	9.47768	8.92708	8.85379	9.57883	-0.725041
ETHR_5977	-	SACE_6162	600.849687815903	1.04532	0.00553643	0.0261905	1	10.3714	10.1436	9.65497	10.4037	10.5555	10.2674	10.3807	10.5452	9.69848	10.2313	10.7279	10.5577	9.18615	9.44156	9.38959	9.201	9.14963	9.0525	9.20434	9.06808	9.36373	9.07947	9.06927	8.99907	10.2948	9.1837	1.11113
ETHR_2118	-	SACE_2176	600.000733618441	0.819613	0.0323555	0.464657	1	11.1364	10.7563	11.1906	12.0978	11.6264	10.8595	11.1278	11.1291	10.6648	12.0061	11.6407	11.0418	10.3525	10.1165	10.9613	11.2395	11.0538	11.6698	10.2528	11.0366	11.2248	11.6356	11.2021	11.9256	11.2731	11.0559	0.217194
ETHR_1713	-	SACE_1760	599.253923382291	0.521905	0.206904	0.465593	2	9.92524	9.1196	8.99138	8.9947	8.71482	8.73386	10.0906	9.54513	8.5498	9.15434	8.82629	8.99282	11.2482	10.3003	11.0362	10.6698	10.5709	10.6189	11.3208	11.2239	11.0979	11.1411	11.0025	11.0597	9.13655	10.9409	-1.80431
ETHR_7008	dnaK	SACE_7210	598.581679412982	0.433229	0.338723	0.468768	1	11.3534	11.888	10.7641	12.7224	12.3606	11.3267	11.5073	12.1663	10.5303	12.3345	12.6351	11.8909	11.8456	10.8697	12.1653	11.8247	12.6199	12.6343	11.9117	12.5474	12.3749	12.4803	11.9967	12.1117	11.79	12.1152	-0.325202
ETHR_2471	proP	SACE_2544	597.633808958463	0.410664	0.382427	0.466435	3	10.6561	11.9467	12.3727	10.6351	10.9361	11.7893	9.82655	11.2911	12.309	10.6909	10.8993	11.0416	10.6307	12.7396	10.8982	10.8059	11.0969	10.8205	10.6685	10.9528	10.5012	10.5944	10.5083	10.5872	11.1995	10.9004	0.299172
ETHR_3807	metH	SACE_3898	597.354693511144	0.417133	0.369306	0.257509	1	11.7254	12.2045	11.3306	11.5658	12.1484	11.6611	11.7957	12.4413	11.196	11.2028	12.0178	12.0309	10.0449	10.4608	10.536	10.6067	10.4991	10.8523	10.2307	10.9504	10.5195	10.5244	10.3232	10.5967	11.7767	10.5121	1.26463
ETHR_2540	-	SACE_2619	596.9567792964	0.853113	0.0257908	0.436612	3	9.99477	10.0239	10.9106	10.1644	9.58363	10.4437	9.53797	10.3275	10.6458	9.96922	9.31351	9.96451	10.5225	12.0707	10.3452	10.4644	10.3555	9.80209	10.7392	11.811	9.87171	10.0688	9.55085	9.47875	10.0733	10.4234	-0.350104
ETHR_0069	-	SACE_0071	594.125342597511	0.580918	0.147794	0.0830022	1	10.6032	9.4914	8.86441	9.62886	9.67018	9.22094	10.6462	9.74146	8.99212	9.31349	9.65616	9.46645	8.61425	8.61777	8.84505	8.77237	8.72596	8.71451	8.66891	8.55928	8.84836	8.67135	8.78432	8.84669	9.6079	8.7224	0.885503
ETHR_5890	-	SACE_6077	591.312897142758	1.15513	0.00171693	0.0213333	1	12.3366	8.7629	8.81656	9.35443	9.22759	8.98601	12.3785	8.78711	8.79481	9.29502	9.41807	9.37596	8.64325	8.81044	9.31087	9.30964	9.35332	9.33307	9.25923	8.94775	9.26474	9.14378	9.29973	9.42565	9.62779	9.17512	0.452673
ETHR_4871	glpQ,ybeD	SACE_4968	590.401595293874	0.399172	0.406758	0.464657	3	9.37975	10.3118	10.6498	9.39766	9.79907	10.5086	7.98328	10.2069	10.3674	9.19723	9.62705	10.0524	9.25536	10.5314	8.93283	9.1254	9.11143	9.14396	9.21959	9.33895	8.89048	9.04777	8.87169	9.10054	9.79009	9.21412	0.575967
ETHR_5357	-	SACE_5527	590.323889599618	0.513004	0.21784	0.464657	3	10.5546	11.1566	11.5377	9.6948	9.81368	11.2329	8.89498	11.0746	11.2941	9.79822	9.81225	9.83236	10.808	11.8711	10.8443	10.781	10.5036	10.3295	10.7214	10.4281	10.5661	10.3303	10.1179	10.1594	10.3914	10.6217	-0.230326
ETHR_4029	-	SACE_4121	589.537763623248	0.453091	0.303521	0.387374	1	7.74654	8.37145	8.55863	8.25002	10.2524	8.99177	7.7976	8.05574	8.40688	8.3044	10.1548	8.70259	7.98842	8.55278	8.19088	8.2699	8.3382	8.33975	7.91404	8.17875	8.17255	8.18001	8.26361	8.38051	8.63273	8.23078	0.401951
ETHR_5467	-	SACE_5643	589.079794929105	0.649031	0.0985906	0.507115	1	9.99289	9.44714	9.45388	10.189	9.8603	9.67789	10.1534	9.9226	9.34763	10.0567	9.98507	9.80628	8.91565	8.36074	8.922	8.95299	8.6073	8.76231	8.90032	8.8746	8.93351	8.82263	8.88219	8.76742	9.8244	8.80847	1.01593
ETHR_3805	-	SACE_3896	588.81829708251	0.36382	0.489703	0.369163	1	10.9681	11.9558	10.9619	10.8223	11.2394	11.1826	10.9771	12.2672	10.9549	10.5369	11.042	11.0218	9.42287	10.2141	9.80491	9.74027	9.67771	10.0774	9.41133	10.4624	9.49985	9.63701	9.32831	9.74563	11.1608	9.75182	1.40902
ETHR_3957	-	SACE_4048	588.158828161142	0.674627	0.0839829	0.171255	1	8.60674	8.79901	8.68487	9.74886	9.57707	9.43514	8.76622	9.11429	8.45965	9.58865	9.44001	9.40806	8.15323	8.29919	8.17422	8.085	8.10788	8.17604	8.0073	8.16864	8.25491	8.07607	8.06846	8.19918	9.13571	8.14751	0.988204
ETHR_6391	sdhB	SACE_6585	587.900708206878	0.991289	0.00883258	0.341365	3	11.7091	11.5136	10.7912	11.1126	9.8444	9.97017	11.6462	11.6665	10.8359	11.1721	10.0193	10.0371	10.897	11.3482	12.4538	11.4815	10.7279	10.7611	10.8225	12.6665	12.5679	11.1155	10.9389	11.1071	10.8598	11.4073	-0.547488
ETHR_6064	-	SACE_6252	587.630192789015	0.722534	0.0620943	0.464657	2	11.2739	9.37321	9.2669	9.79746	10.7551	10.3993	11.539	9.7912	9.14573	9.66078	10.7663	10.7808	13.1061	9.5121	10.0221	9.99738	10.1752	10.329	13.4367	9.80383	10.0497	10.218	10.4743	10.379	10.2125	10.6253	-0.412812
ETHR_2065	ribA	SACE_2123	586.983039145448	0.49412	0.241812	0.268625	3	12.1392	11.4767	11.4241	11.771	10.9227	10.746	12.1166	11.6577	11.39	11.8764	10.9103	10.796	11.3737	11.947	12.628	12.5241	11.9994	11.7526	11.4411	12.9571	12.813	12.769	11.7029	11.7132	11.4355	12.1351	-0.699554
ETHR_1592	sucB	SACE_1638	586.54268843965	0.83693	0.0289675	0.464657	1	11.664	11.1643	11.3294	12.0089	10.9994	10.3928	12.0473	11.5601	11.0989	12.2717	10.6509	10.8812	10.5106	10.0804	11.2632	10.997	10.5654	10.6353	10.3823	11.8721	11.7608	10.6293	10.7468	10.2555	11.3391	10.8082	0.530861
ETHR_0832	-	SACE_0859	586.220753535694	0.489371	0.248175	0.432278	1	12.1413	12.0978	12.1226	12.107	12.2482	12.2445	11.991	12.3906	11.8855	12.1506	11.9779	11.985	10.8761	10.8042	11.2415	10.7005	11.2227	10.0931	10.8964	10.7899	10.2381	11.2576	10.0951	9.99341	12.1118	10.6841	1.42777
ETHR_5356	-	SACE_5526	586.028904718333	0.584364	0.144755	0.464657	3	9.73189	10.1254	10.4413	8.60714	8.88336	10.2509	8.05833	10.225	10.0813	8.65315	8.65485	8.84477	9.8545	10.5626	9.4191	9.34791	9.21797	9.21723	9.71582	9.58123	9.13096	9.04088	8.82484	8.9494	9.37978	9.4052	-0.0254238
ETHR_0215	-	SACE_0218	585.680125827227	0.501184	0.232631	0.395277	1	12.3702	11.4648	11.2225	11.9893	11.561	11.4659	12.4009	11.8991	10.8396	11.9629	11.3218	11.5876	10.7089	10.7186	10.2675	10.8213	10.3067	10.3413	10.9955	11.243	10.5763	10.8797	10.1158	10.0149	11.6738	10.5825	1.09133
ETHR_4410	-	SACE_4502	585.393172252382	0.636937	0.105936	0.464657	3	9.75834	10.8181	11.0972	9.93343	10.062	10.7562	8.9959	10.3546	11.1094	9.94388	10.0741	10.1155	9.65383	11.1405	9.79346	9.77968	11.2675	10.951	9.70514	9.46398	9.85529	10.6116	10.6947	10.6022	10.2516	10.2932	-0.0416853
ETHR_1267	-	SACE_1309	585.319900925554	0.529519	0.198549	0.462722	1	8.89142	9.35381	9.5855	12.0762	10.3444	10.1663	8.66655	9.3585	9.52808	11.808	10.3165	10.0545	8.88085	9.41343	9.52019	9.69266	9.83498	10.2058	8.69751	8.83093	9.38237	9.5484	9.57377	10.0021	10.0125	9.46525	0.547233
ETHR_4505	-	SACE_4597	583.95069007243	0.538115	0.189726	0.500121	3	10.5565	12.2777	12.4111	10.7548	11.0217	11.9539	10.291	11.1565	12.7492	10.8971	11.0016	11.1197	9.87687	12.7866	10.6297	10.8465	10.8684	10.9439	9.92398	10.2075	10.3616	10.4918	10.4383	10.7071	11.3492	10.6735	0.675707
ETHR_3483	-	SACE_3572	583.736069354158	0.369408	0.475554	0.103704	1	10.1778	10.0382	9.90998	11.0231	10.5329	10.1727	10.1007	10.0545	9.87806	10.7493	10.3555	10.4789	8.861	9.53319	9.17712	8.9932	9.1558	9.25756	8.9829	9.40915	8.74505	9.02312	8.93855	9.13798	10.2893	9.10122	1.18809
ETHR_5269	fabG	SACE_5392	582.257566121607	1.1194	0.00254327	0.465593	1	13.0504	8.75039	8.40467	9.12287	8.76586	8.61882	13.1675	8.96415	8.28662	9.18879	8.86133	8.64339	11.1504	8.47465	8.91324	8.92101	9.06431	8.83412	11.1485	8.72895	8.98542	9.11914	8.96914	8.87748	9.4854	9.26553	0.219875
ETHR_6699	nuoH	SACE_6895	581.99593270302	0.439785	0.326759	0.465593	1	13.1112	10.7887	11.5856	11.3536	12.7851	11.8819	13.4043	11.2348	11.5051	11.5774	12.9071	12.4324	12.5679	10.2707	11.8302	11.4726	10.9625	11.0263	12.8436	12.0399	12.1983	11.0796	11.3335	11.2748	12.0473	11.575	0.472288
ETHR_6390	sdhA	SACE_6584	581.36459584588	0.435728	0.334178	0.271673	3	12.0618	11.7881	11.3412	11.2648	10.266	10.4872	11.8537	11.9203	11.3397	11.4205	10.2448	10.3659	11.0099	12.0082	12.7605	11.9572	11.0188	11.2165	11.0151	12.9071	12.9847	11.8876	11.2473	11.1985	11.1962	11.7676	-0.571453
ETHR_4579	mmsA1	SACE_4672	581.288092031219	0.825526	0.0310976	0.464657	1	12.8584	10.8857	11.0692	10.5974	10.3182	10.5481	13.3989	10.1969	11.3914	10.5752	10.3223	10.1183	13.3031	10.8987	9.64307	9.63591	9.58472	9.57015	13.46	9.59058	9.59056	9.61873	9.39384	9.49726	11.0233	10.3155	0.707776
ETHR_6227	sodN	SACE_6419	579.751270944487	0.498172	0.236322	0.404825	2	11.2229	10.1723	10.3166	10.7733	11.1107	11.7263	11.402	10.2284	10.3396	11.1369	11.2698	11.9184	12.7849	11.1392	11.9374	11.3818	11.4573	11.5863	12.812	12.1327	11.9233	11.4849	11.8294	12.087	10.9681	11.8797	-0.911565
ETHR_3538	-	SACE_3627	579.450739769895	0.624823	0.113997	0.511089	3	12.2541	14.668	14.4909	12.5688	13.1339	14.259	11.0287	13.2533	15.1861	12.742	13.1095	13.4668	11.8021	14.4276	12.6662	12.6463	12.7243	12.7927	11.6901	12.2315	12.1697	12.3816	12.2556	12.6173	13.3468	12.5338	0.813002
ETHR_0567	-	SACE_0589	579.350294839881	0.36101	0.4968	0.234053	1	10.5296	9.97032	9.74871	11.0673	11.1855	10.6327	10.9088	10.4464	9.61699	10.8503	12.136	11.3104	9.93669	9.75104	9.74684	9.81597	9.53842	10.0149	10.0431	9.73376	10.032	9.73738	9.66005	9.73641	10.7003	9.81221	0.888043
ETHR_5097	-	SACE_5216	579.285206114566	0.881365	0.0208236	0.464657	2	9.97923	9.34922	9.2229	9.54711	9.22064	9.07332	10.1111	9.55953	9.51768	9.39548	9.24698	9.10776	12.1145	9.55529	10.0482	10.1599	9.91914	9.76207	12.4529	9.41369	10.0349	9.91097	10.1067	9.87627	9.44425	10.2796	-0.835304
ETHR_5505	-	SACE_5681	579.068823394388	0.479734	0.261048	0.42552	1	10.2791	11.1298	11.4634	11.8818	11.2908	11.6768	10.3275	10.8082	11.8121	11.8479	11.0837	11.5893	10.1441	11.121	10.3742	10.465	10.4258	10.6942	10.1465	10.5733	10.326	10.4834	10.2245	10.2243	11.2659	10.4335	0.832336
ETHR_1261	-	SACE_1303	578.095795938179	0.597627	0.134031	0.0659498	2	6.83461	7.87238	7.72842	6.97471	7.10243	7.40087	6.5207	7.28251	7.86547	6.83978	7.0872	6.94436	9.3078	8.70948	8.83226	8.61473	9.23714	9.08789	9.42246	9.22428	9.1639	9.33452	9.90516	9.28236	7.20445	9.17683	-1.97238
ETHR_2416	-	SACE_2487	577.204667304337	1.25172	0.000651884	0.445063	3	9.99512	10.1971	10.6056	9.22624	9.15685	10.5281	8.62906	10.6672	10.4123	9.1678	9.1738	9.18386	10.2609	10.5537	9.58452	9.85289	9.97435	10.063	9.90367	9.25222	9.51305	9.96391	9.90013	10.3676	9.74525	9.93249	-0.187242
ETHR_0864	fadA3	SACE_0897	577.074676845541	0.569175	0.158738	0.426986	1	12.7569	11.9073	11.9687	10.2606	9.94761	9.89845	12.8945	12.1889	11.874	10.2969	10.2411	10.2811	12.3236	10.3605	11.6621	11.6305	10.9692	10.4285	12.5611	11.6876	12.3733	11.7291	11.0748	10.0651	11.2097	11.4054	-0.195782
ETHR_2087	tpiA,tpi	SACE_2145	576.779346748218	0.595013	0.136262	0.468812	1	11.832	11.7995	11.6717	12.1862	11.9426	11.4551	11.8277	12.0431	11.4956	12.212	11.9752	11.6506	11.2984	10.3364	10.9787	11.0632	10.7103	11.3045	10.9835	11.8859	11.0824	10.762	11.0239	11.269	11.8409	11.0582	0.78275
ETHR_3617	-	SACE_3708	574.166676209364	0.410293	0.383262	0.464657	3	10.0172	10.3614	10.2467	9.10915	9.34822	10.0215	9.78618	10.0596	9.98932	9.12612	9.09409	9.33693	10.6673	10.6165	9.19131	9.21955	10.3981	10.308	10.2561	9.60062	8.78345	9.28501	10.0924	9.53956	9.70804	9.82982	-0.121783
ETHR_2225	-	SACE_2285	574.124884456417	0.528047	0.200211	0.290425	1	9.34107	9.21007	9.50666	10.6589	10.3821	10.0762	9.61175	9.55444	9.16859	10.5655	10.3569	10.5161	9.00719	8.85415	8.63513	8.94046	9.57013	9.35731	9.08541	9.00541	8.93026	8.90702	8.87018	9.04688	9.91235	9.01746	0.894892
ETHR_5370	aroH	SACE_5545	573.858589791517	0.800575	0.0370013	0.317239	2	9.25866	9.30941	9.52864	9.40658	9.31881	9.30492	8.81995	9.46336	9.56382	9.33682	9.34299	9.43684	10.0736	11.1558	11.3956	11.3992	10.5472	9.99054	10.3901	11.4601	11.1885	10.658	10.003	9.93475	9.3409	10.683	-1.34212
ETHR_4971	-	SACE_5073	573.688967215211	0.764422	0.0469816	0.464657	3	11.4502	12.2702	12.581	10.9534	11.395	12.2752	9.63625	12.1039	12.6806	10.9922	11.1934	11.3799	11.6899	12.7395	11.1997	10.9957	11.2589	11.0123	11.4536	11.2065	10.6593	10.9865	10.6158	10.8389	11.5759	11.2214	0.35456
ETHR_3810	-	SACE_3901	573.425558756202	0.528961	0.199146	0.186131	1	11.7723	12.3266	11.1624	10.8769	11.4855	11.324	11.6601	12.5074	10.9708	10.5384	11.1653	11.3265	9.42874	11.5733	10.6175	10.5114	10.2535	10.9206	9.44501	11.1647	10.3556	10.14	9.95992	10.4916	11.4263	10.4052	1.02119
ETHR_0053	-	SACE_0055	573.104507960204	0.969492	0.0106964	0.464657	2	9.72353	10.1271	10.2025	10.5362	10.6241	10.4851	9.54414	10.1019	10.2568	10.4356	10.9486	10.8789	9.92602	10.4144	11.8258	12.4604	13.1109	13.8669	9.96589	10.2848	11.9692	12.7215	13.6988	15.017	10.322	12.1051	-1.78308
ETHR_3809	metK	SACE_3900	572.432771265251	0.490952	0.246192	0.330786	1	11.6871	12.062	11.1572	11.3885	11.8071	11.2926	11.6875	12.3336	11.0045	11.2469	11.6806	11.3367	10.2961	10.2334	10.3876	10.4899	10.161	10.6436	10.1873	11.0715	10.4806	10.4579	10.253	10.5443	11.557	10.4338	1.12318
ETHR_5895	-	SACE_6082	571.508016432752	0.740447	0.0548501	0.273333	1	10.4522	10.3927	9.9305	10.9923	11.0771	10.9471	10.6278	10.5855	10.1764	10.9396	11.263	11.1533	9.57842	9.41561	9.73048	9.79059	9.53463	9.50864	9.6446	9.64594	9.70795	9.60069	9.48351	9.59545	10.7115	9.60304	1.10841
ETHR_6533	-	SACE_6727	571.14358499708	0.658201	0.0928155	0.465593	2	8.9953	8.45247	8.35997	8.24157	8.29159	8.10994	9.31712	8.38307	8.75019	8.11054	8.28025	8.32596	10.9912	8.98551	8.6714	8.62057	8.69552	8.35684	10.9369	9.6358	9.21016	9.52898	8.4993	8.21922	8.46816	9.19595	-0.727789
ETHR_4039	-	SACE_4132	570.80067811152	0.444434	0.318772	0.283259	1	9.24969	9.13596	9.01891	9.33571	10.719	9.21882	9.40563	9.45494	9.00183	9.30534	10.7851	9.1638	8.96665	8.81126	8.9184	8.86319	8.94349	8.88478	8.96647	9.01476	8.93355	8.78265	8.88792	8.78091	9.48289	8.89617	0.586723
ETHR_0055	-	SACE_0057	569.082525694222	0.808098	0.0350916	0.382607	2	9.019	9.39076	9.56365	9.42104	9.42907	9.15656	9.1802	9.05104	9.41562	9.41853	9.66097	9.56693	10.9362	10.298	11.0066	11.3343	11.8369	12.4749	10.9403	10.7134	11.5982	11.7789	12.8999	13.1673	9.35611	11.5821	-2.22596
ETHR_2510	-	SACE_2583	567.848186360253	0.653991	0.095524	0.484107	3	9.82333	10.8642	11.1143	9.27528	9.48345	10.6155	8.67243	10.012	10.9142	9.19433	9.3413	9.35429	9.44063	11.0592	9.34064	9.237	9.50582	9.29017	9.31869	9.30896	9.18313	9.29773	9.14537	9.19868	9.88872	9.44383	0.444887
ETHR_2483	tnp11a(ISCg11a)	SACE_2556	567.339302019401	0.387615	0.432236	0.425151	3	11.0056	12.0676	13.1481	11.9318	10.8666	11.3522	10.4195	12.1976	12.8057	11.9747	10.7376	10.8474	10.9744	11.7809	11.7825	11.2162	11.6649	10.9863	10.9484	11.5121	11.1011	11.2237	10.7824	10.6889	11.6129	11.2218	0.391046
ETHR_3124	-	SACE_3212	566.350196950459	0.599891	0.132351	0.0444444	2	9.6159	10.2095	10.4616	10.4951	10.3169	10.1235	9.40366	9.57647	10.6056	10.586	10.1287	10.0989	12.0898	11.4064	11.4087	11.818	11.7356	11.7413	11.7116	12.3083	11.0864	11.4411	11.5533	10.9447	10.1352	11.6038	-1.46861
ETHR_6705	nuoB	SACE_6901	566.204560245381	1.30632	0.00031217	0.343348	1	12.427	11.1899	12.1458	10.6805	12.6142	11.9499	12.665	11.4021	11.9403	11.2674	12.6388	12.218	12.5776	11.342	12.3816	12.1084	11.2291	10.9879	12.9588	12.368	12.6817	11.7595	11.3398	10.9926	11.9282	11.8939	0.0343277
ETHR_6554	-	SACE_6748	564.099644042753	0.717183	0.0641785	0.00888889	1	12.404	12.4918	12.417	12.8334	12.8842	12.5381	12.4782	12.5448	12.4364	12.7215	13.1655	12.8686	12.3246	12.7822	11.5242	11.6143	11.5672	11.5078	12.4469	11.5727	11.7099	11.6944	11.3644	11.2309	12.6486	11.7783	0.870332
ETHR_0665	-	SACE_0690	563.195779384782	1.44919	1.84e-05	0.457294	1	10.6886	9.8628	9.38918	9.61842	9.92783	9.5836	10.7687	10.0676	9.19014	9.4716	9.88575	9.7108	9.76108	9.14512	8.5147	8.41749	8.27665	8.2701	9.81156	8.88525	8.5928	8.21174	8.27554	8.18031	9.84709	8.69519	1.1519
ETHR_6093	atpA	SACE_6282	560.98527850794	0.549787	0.177487	0.401228	1	12.0302	12.9131	13.1302	13.3989	13.0485	12.5661	11.9221	13.1221	12.4755	13.4704	12.9568	12.775	11.7761	10.5724	11.887	12.1652	12.0017	12.3416	11.2929	13.0316	11.9918	11.5864	12.0459	11.5252	12.8174	11.8515	0.965931
ETHR_6309	celD	SACE_6502	560.299490568173	0.629587	0.110958	0.00888889	1	10.7662	10.1794	10.4858	9.88776	9.97966	9.65697	10.9844	10.4478	10.3795	9.88871	10.0791	9.9505	9.03792	9.32527	9.49549	9.5633	9.55837	9.59014	9.12177	9.23099	9.44987	9.42248	9.53402	9.58355	10.2238	9.40943	0.814384
ETHR_5188	cyp20	SACE_5309	558.335620195972	1.45788	1.84e-05	0.464657	3	9.97197	10.1453	10.7636	9.3819	9.66752	10.482	8.84115	10.1864	10.3318	9.42176	9.3927	9.48527	10.194	10.8502	9.8316	9.38826	10.033	9.25122	10.1969	10.0567	9.1553	9.81713	9.19002	9.19419	9.83929	9.7632	0.0760872
ETHR_5501	pdhD	SACE_5677	558.056597598354	0.527123	0.201276	0.431666	3	8.93747	9.46061	10.2735	10.5421	9.39501	9.56792	8.84622	9.37785	10.0072	11.6963	9.43551	9.56476	8.91131	12.0156	11.5442	11.0714	11.2604	10.761	9.03663	11.554	12.1528	11.5421	10.3007	9.99337	9.75871	10.8453	-1.08658
ETHR_6809	-	SACE_7008	556.972803771241	0.585415	0.143809	0.464657	3	10.0191	9.90597	10.0397	8.50309	9.31508	10.0375	8.85584	10.1108	9.91455	9.16603	8.80415	8.69667	10.2604	10.0337	10.2922	8.47999	10.1656	8.58658	10.3427	9.88515	8.31378	10.2794	8.34162	8.39901	9.44737	9.44834	-0.000971978
ETHR_4823	-	SACE_4918	556.825224801651	0.524641	0.203875	0.464657	3	9.97908	10.8577	11.3733	9.65801	10.0692	10.8869	9.209	10.3691	11.2087	9.78929	9.82181	9.90622	10.0536	11.3741	10.3608	9.83855	10.5505	9.66478	10.0708	10.6054	9.5971	10.0117	9.61924	9.51035	10.2607	10.1047	0.155939
ETHR_5126	-	SACE_5246	556.588704509498	0.49978	0.234375	0.0316667	2	7.99315	8.30804	8.63115	8.57014	8.76107	8.5612	7.96383	8.1095	8.50511	8.55225	8.79095	8.80205	9.74192	8.974	9.59063	9.54335	9.43349	9.37106	9.83607	9.60021	9.57884	9.47796	9.44588	9.1102	8.46237	9.4753	-1.01293
ETHR_6525	-	SACE_6719	555.537161234414	1.34853	0.000174448	0.154376	1	10.0221	9.93583	10.0377	11.4573	10.7429	10.6678	10.0713	10.0506	9.95866	11.6693	10.7764	11.2853	9.79961	9.7309	9.89376	9.8148	9.77584	9.66018	9.87505	9.76785	9.825	9.75265	9.8638	9.6361	10.5563	9.78296	0.773311
ETHR_1179	-	SACE_1219	553.49889069709	1.01382	0.00715237	0.367975	1	10.9562	10.2137	10.1774	10.933	10.2368	10.1599	10.8757	10.3779	10.0544	10.8859	9.98723	10.1083	9.52678	9.42337	9.48858	9.41858	9.3596	9.06602	9.43952	9.64788	9.41212	9.38776	9.20956	9.09578	10.4139	9.37296	1.04091
ETHR_3142	add	SACE_3230	553.171092790701	0.679028	0.081761	0.464657	2	8.99475	7.74829	7.74033	7.93746	7.913	7.82545	9.41969	7.85431	7.66229	7.92272	8.03423	8.08105	11.7876	8.09842	7.82074	7.90679	7.86155	7.95502	11.8237	7.48275	7.68491	7.85434	7.86123	8.03774	8.09446	8.51457	-0.420102
ETHR_4950	dctA	SACE_5051	553.082409957887	0.499082	0.235193	0.464657	3	10.0328	10.1771	10.6542	9.13674	9.29898	10.5256	8.62161	10.5457	10.3914	9.07761	9.12171	9.15378	10.1134	10.6612	9.67715	9.48633	9.89513	9.50735	9.98241	9.98235	9.36685	9.69871	9.43397	9.47719	9.7281	9.77351	-0.0454095
ETHR_4024	aofH	SACE_4116	552.999982701712	0.457174	0.296764	0.191232	1	9.22295	9.27086	8.78267	9.28443	10.2296	9.48473	9.45984	9.52447	8.78885	9.23482	10.2555	9.45555	8.74144	8.5973	8.67337	8.6111	8.56206	8.50613	8.71122	8.77718	8.65534	8.65588	8.56187	8.7053	9.41619	8.64652	0.76967
ETHR_6704	nuoC	SACE_6900	552.61166773752	0.958997	0.0116146	0.464657	1	12.3804	10.5971	11.384	10.1928	12.0008	11.1753	12.5818	10.9614	11.0566	10.7004	11.9348	11.5505	12.2417	10.4003	11.7518	11.2111	10.4789	10.231	12.5789	11.9822	12.0178	10.8298	10.7819	10.208	11.3763	11.2261	0.150231
ETHR_5367	bkdA	SACE_5542	551.835336175244	0.507681	0.224643	0.325894	2	8.63904	8.6124	9.21085	8.02193	7.88968	8.62225	7.6353	8.68344	8.86575	7.90985	7.83396	7.91957	9.78251	10.3058	10.2733	10.1323	9.30246	8.45326	9.94502	10.6603	10.0026	9.31484	8.51832	8.30029	8.32033	9.58257	-1.26224
ETHR_0821	-	SACE_0847	550.127012932703	0.75008	0.0518019	0.155098	2	11.4137	10.0025	9.75179	9.63086	9.83786	9.71387	11.3669	10.2781	9.66557	9.56683	9.98756	9.71927	10.7239	10.1793	11.1345	10.921	10.7527	10.6504	10.8314	10.2944	11.265	11.0265	11.038	11.0583	10.0779	10.823	-0.745043
ETHR_5241	sodF	SACE_5364	549.677239227534	1.01241	0.00726254	0.319327	2	13.2545	13.3579	12.1744	13.0007	10.9691	10.4812	13.24	13.654	12.28	12.742	11.2815	10.8741	13.1705	12.2758	12.2547	12.8157	12.7275	13.2987	13.0878	13.6489	12.7326	12.6692	12.752	13.6059	12.2758	12.9199	-0.644161
ETHR_2192	prcB	SACE_2251	549.105239595433	0.760248	0.0483313	0.462722	1	13.1291	12.5276	12.9298	12.7813	12.1419	12.0832	13.1172	12.6981	12.8717	12.8158	12.366	12.1753	12.1045	11.4516	11.5505	11.4944	11.0562	11.2873	12.1969	12.1452	12.0021	11.4434	11.0967	10.9154	12.6364	11.562	1.07441
ETHR_1285	-	SACE_1327	548.773603622507	0.53655	0.191213	0.103986	1	10.2774	10.3487	10.1635	10.5582	10.3578	10.3019	10.3858	10.4736	9.993	10.5028	10.3257	10.3996	9.74994	9.78885	9.17425	9.12958	9.21401	9.3436	9.69722	9.96023	9.24783	9.11081	9.17992	9.04552	10.3407	9.38681	0.953865
ETHR_2495	-	SACE_2568	547.867646777467	1.11598	0.0026259	0.465593	3	10.4391	11.4049	11.646	10.0911	10.3437	11.3424	8.83035	11.3503	11.8422	10.1596	10.2466	10.1903	10.6106	11.9264	9.90969	10.1813	10.1604	10.309	9.97258	9.64501	9.94862	9.98096	9.84897	10.108	10.6572	10.2168	0.440441
ETHR_6092	atpG	SACE_6281	547.209499542764	0.437558	0.330698	0.263311	1	12.7339	14.0696	14.4558	14.0268	13.6043	13.4528	12.4834	14.1095	14.1006	14.0693	13.5262	13.5991	12.4695	11.8713	12.8483	12.8423	12.7832	13.0479	12.1381	13.9587	12.6587	12.5843	12.7236	12.7887	13.6859	12.7262	0.959712
ETHR_3329	-	SACE_3417	546.131996612589	0.844666	0.0273791	0.418346	2	10.8955	10.3453	10.4414	10.2155	11.1513	11.1311	11.1681	10.4865	10.3498	10.2438	11.1556	11.1357	12.6723	10.399	11.381	12.0162	12.8317	12.6708	12.7453	10.5423	11.4083	12.4351	13.6124	13.4336	10.7266	12.179	-1.45235
ETHR_2421	-	SACE_2492	544.410491246834	0.608946	0.125382	0.471626	3	9.48732	10.0287	10.347	8.80798	8.77608	10.1569	8.49917	9.76836	9.99224	8.75879	8.65147	8.72844	9.69029	10.447	9.71529	9.50509	9.75313	9.44018	9.62533	9.16878	9.45768	9.66346	9.55829	9.55745	9.33353	9.63183	-0.298302
ETHR_6095	atpF	SACE_6284	543.96331558171	0.405547	0.392903	0.444582	1	11.0553	12.1782	12.2126	12.7808	12.0226	11.7562	11.1098	12.4158	11.7884	12.6055	12.386	12.3661	10.8926	9.90872	11.0424	11.44	11.215	11.6295	10.4407	12.4039	11.3357	10.8451	11.3095	11.198	12.0564	11.1384	0.91801
ETHR_2079	-	SACE_2137	543.666753739055	0.56997	0.158013	0.464657	1	10.6485	11.0545	11.3566	12.0045	12.5839	12.2149	10.6956	11.0053	11.3709	11.889	12.7998	12.7902	10.6991	11.0616	10.8724	10.9527	11.0076	11.1753	10.8181	10.5463	10.8914	11.0034	11.0431	10.9843	11.7011	10.9213	0.779874
ETHR_2949	-	SACE_3034	543.663635456604	0.52332	0.205435	0.46479	1	10.0449	10.3051	10.7909	13.8753	12.9195	12.1573	10.1006	10.6781	10.6457	13.6989	12.7156	12.5294	10.0154	9.72554	11.2284	12.0037	11.9749	12.4251	10.119	9.86618	11.4993	11.9278	11.6129	11.7817	11.7051	11.1817	0.523438
ETHR_5957	leuD	SACE_6143	543.433802946035	0.450967	0.306937	0.325894	2	10.5438	9.90928	10.1597	12.3557	11.4116	10.6133	10.6098	9.9976	10.0991	10.8277	11.372	10.5031	12.9044	10.5512	10.3178	10.6264	12.6626	12.7451	12.8319	11.6505	10.5295	10.9977	11.6983	11.7051	10.7002	11.6017	-0.901495
ETHR_3825	-	SACE_3916	543.185969625166	0.587519	0.141964	0.432278	2	7.72365	8.33239	8.38804	8.40674	8.30506	8.41508	7.53619	8.24718	8.47612	8.3575	8.35262	8.46164	7.66594	8.4879	8.51343	8.85145	10.5191	11.9626	7.59492	8.05729	8.44259	9.03247	11.5764	12.7125	8.25018	9.45138	-1.2012
ETHR_3089	-	SACE_3176	542.938234785468	0.584278	0.144801	0.135706	1	8.57137	8.60218	8.97896	9.62707	9.28593	8.90111	8.59399	8.726	8.74538	9.52171	9.30321	9.17819	8.19283	8.29604	8.16821	8.10625	8.26063	8.14433	8.25501	7.9987	8.26327	8.15749	8.12948	8.27125	9.00293	8.18696	0.815968
ETHR_6165	-	SACE_6357	542.718150517557	1.0506	0.0052518	0.464657	1	10.1771	9.04561	9.0002	9.58397	9.45773	9.07382	10.3265	9.37078	8.90937	9.52225	9.40239	9.25655	8.94077	8.34887	8.50696	8.45981	8.36231	8.27867	8.98155	8.35903	8.47619	8.36887	8.37257	8.32744	9.42719	8.48192	0.945274
ETHR_1112	cvnB11	SACE_1150	542.64078955161	0.501928	0.23174	0.464657	1	11.7288	10.6397	10.4436	10.9692	11.2521	10.6224	11.8198	10.9633	10.4323	10.866	10.9984	10.8553	10.8365	9.75626	9.99972	9.80688	9.35041	9.36654	11.0034	10.0355	9.96764	9.65883	9.49134	9.48259	10.9659	9.8963	1.06959
ETHR_6703	nuoD	SACE_6899	542.58128415587	0.496462	0.238424	0.464657	1	12.581	10.7599	11.4975	10.6707	12.2691	11.5018	12.7849	11.202	11.198	11.0533	12.3292	11.9143	12.2773	10.1646	11.6885	11.213	10.3384	10.4512	12.6097	11.9986	12.0644	10.7712	10.8443	10.7534	11.6468	11.2646	0.382261
ETHR_2117	sufD	SACE_2175	542.361554085099	0.486407	0.252169	0.454648	1	11.294	10.8132	11.2839	11.9823	11.6167	10.8253	11.2746	11.0583	10.6803	11.8652	11.7127	11.1235	10.329	10.1832	10.7878	11.1734	11.0479	11.7284	10.2738	11.0253	11.3863	11.6468	11.3169	11.6911	11.2942	11.0492	0.245017
ETHR_1696	gluD	SACE_1743	540.703827607782	0.553163	0.174007	0.343718	2	9.53475	9.62209	9.25683	9.41514	9.73749	9.57993	9.52803	9.37455	9.84276	9.34005	9.60553	9.57564	10.1564	10.7794	10.9294	11.1573	10.2405	9.99153	10.3622	9.48704	10.475	10.9239	10.1188	10.2203	9.5344	10.4035	-0.869083
ETHR_5877	-	SACE_6064	540.679676455757	0.716479	0.0644264	0.290425	2	9.44879	9.66145	9.54517	9.47373	9.84711	9.90066	9.61207	9.76901	9.64118	9.40755	9.7237	9.84921	11.5948	9.61364	10.3523	10.1527	9.98983	9.8812	11.1729	10.4275	10.0491	10.3006	10.1109	9.89743	9.65664	10.2952	-0.638605
ETHR_5287	-	SACE_5411	540.467376757707	0.890259	0.0194647	0.397273	3	10.7264	11.1196	11.5459	11.1469	10.837	11.3636	10.4232	11.1079	11.3789	11.1608	10.7207	10.8238	10.2783	11.4104	10.0978	9.84944	10.2455	9.57449	10.1919	10.2014	9.77421	10.0722	9.46171	9.35146	11.0295	10.0424	0.987153
ETHR_1178	poxB	SACE_1218	539.440268488225	0.6337	0.108149	0.329415	2	9.07394	9.91729	10.0501	9.61877	9.66945	9.64523	9.02881	9.44801	10.008	9.61555	9.76898	9.75948	10.5915	10.5075	10.7198	10.7637	10.8117	10.8374	10.6214	10.302	10.8034	10.9857	11.1556	11.4815	9.63364	10.7984	-1.1648
ETHR_6386	-	SACE_6579	539.363266010517	0.743174	0.0539779	0.465593	2	10.1561	8.97919	8.89881	9.38309	9.42249	8.96099	10.2364	9.1819	8.67666	9.27746	9.48022	9.37791	11.8245	9.40354	10.2642	10.2932	9.85631	9.77366	11.736	9.86586	10.4285	10.1646	10.0101	10.0387	9.33594	10.3049	-0.968987
ETHR_6288	-	SACE_6481	537.681606117429	0.431482	0.341762	0.468768	1	10.3606	9.869	9.3222	9.86731	10.0357	9.57983	10.4549	10.269	9.31405	9.89858	9.94198	9.78878	9.0806	8.5362	9.09378	8.99638	8.89919	8.91741	9.0172	9.19192	9.04935	8.89106	8.92103	8.90602	9.89182	8.95834	0.933478
ETHR_4801	-	SACE_4896	537.410433086359	0.412878	0.377974	0.34087	1	9.64315	10.0584	10.441	10.3987	11.0772	10.956	9.1384	10.0865	10.181	10.3211	11.0446	10.9632	9.57274	10.3191	9.33845	9.56831	9.60142	9.74986	9.40952	9.43974	9.39411	9.50534	9.54645	9.746	10.3591	9.59926	0.759855
ETHR_3286	-	SACE_3374	537.279958061257	0.722964	0.0618556	0.38763	1	9.07327	9.49516	9.74171	10.6657	10.0591	9.90881	9.06882	9.75432	9.52884	10.4658	10.2883	10.3747	8.46967	8.94511	8.84888	8.82831	8.76127	8.82987	8.49388	8.89548	8.7682	8.6489	8.6074	8.81008	9.86871	8.74225	1.12645
ETHR_1245	-	SACE_1287	537.223804295027	0.648477	0.0988845	0.435753	1	9.55936	9.21383	9.29663	10.8784	9.8679	9.55651	9.64993	9.58122	9.32541	10.6421	10.3452	9.83303	8.44757	9.19297	9.73924	9.9419	9.39516	10.0717	9.25714	9.07967	10.1567	9.72932	9.47066	9.6105	9.81246	9.50771	0.304751
ETHR_2247	-	SACE_2310	537.091596443035	0.581823	0.147023	0.464657	3	10.4621	10.9444	11.618	9.87231	10.1701	11.3694	9.44049	10.8529	11.2365	9.92047	9.97975	10.1203	10.5202	11.5537	10.1256	10.0898	10.3233	10.1063	10.4961	10.5674	9.8239	9.95509	9.99641	10.1009	10.4989	10.3049	0.194005
ETHR_0778	-	SACE_0804	533.601930399266	0.46181	0.289115	0.431249	1	11.209	11.0603	11.8468	12.0262	11.4082	10.9094	11.0454	11.2404	11.8071	11.4494	11.5316	11.0614	9.87196	10.063	10.023	10.4388	10.0079	10.0122	9.82994	10.8485	10.4612	11.1372	9.93026	9.88552	11.3829	10.2091	1.17381
ETHR_6904	-	SACE_7105	530.491869476634	0.58574	0.143433	0.131586	1	11.9731	11.4026	12.3667	13.2145	13.3429	12.943	11.8581	11.5299	12.3387	13.0736	13.4319	13.1956	12.2061	11.2998	11.2784	11.6921	11.6267	11.8856	12.2046	12.0147	11.4403	12.0463	11.9216	11.8133	12.5559	11.7858	0.770087
ETHR_6825	-	SACE_7024	526.64306833793	1.06684	0.0045081	0.512643	3	10.4024	12.2686	12.4656	10.5064	10.9228	11.588	9.68708	10.7264	12.4958	10.5292	10.8384	10.8631	9.98337	12.8518	10.7291	10.7483	10.7099	10.8484	9.93736	10.3557	10.4866	10.554	10.5006	10.6396	11.1078	10.6954	0.412433
ETHR_6506	-	SACE_6700	526.479341647395	0.360216	0.498848	0.198916	1	10.5834	10.5065	10.2336	9.43577	9.7591	9.38951	10.6701	10.8391	10.0037	9.29466	9.81266	9.59682	9.00834	8.83643	8.98898	8.93965	9.08659	9.10584	9.17409	8.62504	8.76988	8.78645	8.89842	9.05524	10.0104	8.93958	1.07083
ETHR_2269	-	SACE_2333	526.267270979092	0.939259	0.0134784	0.465593	3	10.4863	11.0884	11.357	9.7852	10.0962	11.2607	9.4658	11.1195	11.1102	9.90179	9.78681	9.97305	10.619	11.392	10.1374	10.0375	10.3302	9.86413	10.4343	9.95605	9.75261	10.0031	9.81872	9.99071	10.4526	10.1946	0.257934
ETHR_6369	fdhA	SACE_6562	526.192731727723	0.443648	0.320222	0.112014	2	10.5358	10.7449	10.9112	10.043	10.2085	10.8686	10.0131	10.788	10.8228	10.0633	10.0682	10.4155	10.7848	11.1304	11.4091	11.7917	12.0977	12.381	10.6103	10.576	11.3487	12.0864	13.1882	13.6229	10.4569	11.7523	-1.29537
ETHR_3432	-	SACE_3521	525.620497283592	1.10457	0.00303907	0.54116	3	10.0928	11.2803	11.6084	10.4167	10.9384	11.0881	10.322	10.6557	11.5086	10.6097	10.8824	10.9622	9.08957	11.2453	9.84008	9.71078	9.78435	9.85763	9.18626	9.60292	9.44744	9.60182	9.55817	9.73684	10.8638	9.72176	1.14201
ETHR_3137	-	SACE_3225	525.192411893419	0.346488	0.535197	0.271673	2	8.74202	8.32835	8.56294	8.81419	8.7349	8.49205	9.1285	8.84041	8.19811	8.87248	8.82226	8.80993	8.62073	8.00897	8.77902	9.34221	9.54497	10.8026	8.73913	8.77029	8.86908	10.2412	10.3071	11.5437	8.69551	9.46409	-0.768575
ETHR_6142	-	SACE_6333	521.447613704584	0.825034	0.031217	0.186131	2	9.39181	9.21159	9.18566	9.624	9.72841	9.36355	9.33267	9.36142	9.39789	9.69292	9.78322	9.65802	11.0426	10.1538	10.5954	10.5939	10.4423	10.4711	11.0428	10.9037	10.4775	10.2059	10.5448	10.3227	9.4776	10.5664	-1.08877
ETHR_3535	-	SACE_3624	520.642412623506	0.968628	0.0107423	0.457294	3	10.2198	10.9553	11.0556	9.85759	10.1573	11.2189	8.33613	10.9337	11.4129	10.0302	9.83109	9.97848	10.386	11.248	10.1378	9.60422	10.1388	9.7212	10.2451	10.1943	9.36828	9.84186	9.53608	9.68621	10.3323	10.009	0.323276
ETHR_3310	pccB	SACE_3398	514.690596807365	0.54895	0.178359	0.140154	2	9.38441	9.46709	9.20017	9.66457	9.52794	9.57496	9.43762	9.76971	9.44905	9.6917	9.57987	9.59358	11.4363	9.70177	9.73046	9.89641	9.87463	10.0392	11.512	9.55094	10.0444	10.2035	9.74085	10.0087	9.52839	10.1449	-0.616553
ETHR_6217	-	SACE_6409	514.39556758017	1.03677	0.0058486	0.469491	2	9.58673	9.51822	9.38382	9.60752	9.46973	9.39684	9.73599	9.70435	9.52504	9.62979	9.56908	9.40137	11.5239	10.4933	10.8075	10.6507	10.0818	10.3616	11.5279	11.3129	11.2283	10.6538	10.4713	10.5637	9.54404	10.8064	-1.26235
ETHR_4392	-	SACE_4484	514.002895754216	0.408318	0.387192	0.508582	3	10.6317	12.0012	12.3679	10.7743	10.9931	12.0319	9.03781	11.3239	12.4293	10.8145	10.957	11.0418	9.99578	12.6362	10.8991	10.8402	11.1124	10.9723	9.91174	10.4702	10.4183	11.0929	10.7299	10.9275	11.2004	10.8339	0.366497
ETHR_4559	tauD	SACE_4651	513.444864225458	0.362536	0.492944	0.467623	1	11.5713	11.3166	10.7979	10.9837	11.1028	10.8554	11.6936	11.6549	10.6323	11.0367	11.1814	10.7074	10.3132	9.91283	9.85266	9.95598	9.88661	10.0017	10.4162	10.1329	9.93889	9.79256	9.69742	9.54205	11.1278	9.95359	1.17424
ETHR_2812	-	SACE_2897	513.345365880009	0.415478	0.372566	0.255956	1	9.2537	9.62667	8.53356	9.15644	11.1906	10.9503	9.40209	10.1503	8.68357	8.99601	10.9873	10.7239	9.05869	8.45979	8.97637	8.86958	8.89628	8.63233	9.10305	8.98841	9.02894	8.98408	9.0057	8.83538	9.80454	8.90322	0.901324
ETHR_6063	-	SACE_6251	512.539612779816	0.854732	0.025451	0.464657	2	11.3374	10.1613	10.0425	10.1823	10.7588	10.5474	11.5175	10.2583	10.0463	10.1202	10.7493	10.876	13.0937	10.2842	10.3187	10.3223	10.4703	10.2773	13.3229	10.2218	10.3662	10.3095	10.5653	10.4698	10.5498	10.8352	-0.285383
ETHR_0793	-	SACE_0819	511.100247221494	0.493951	0.241987	0.314138	1	11.1949	10.6182	9.96121	11.6934	11.6656	11.0271	11.349	11.0842	10.2595	11.8451	11.6192	11.2901	10.364	10.2712	10.0384	10.5685	11.0389	11.3368	10.3984	10.4858	9.95772	10.5895	10.9303	11.1054	11.134	10.5904	0.543559
ETHR_6321	-	SACE_6513	510.139019452984	0.772418	0.044778	0.464657	1	10.4561	9.53372	9.31483	10.0368	10.1196	9.75543	10.4922	10.0242	9.15436	9.96879	10.136	9.93872	9.66102	8.58251	8.9232	9.0034	8.50001	8.79453	9.72311	9.41171	9.16864	9.05462	8.7323	8.79958	9.9109	9.02955	0.881342
ETHR_0848	-	SACE_0881	509.848900215655	0.491529	0.245402	0.476823	3	10.4282	11.0272	11.6015	9.64537	9.83498	11.1615	9.01261	11.1796	11.2613	9.61629	9.80742	9.93579	9.77256	11.7535	9.57848	9.75312	9.66128	9.69987	9.36732	9.41253	9.58942	9.53957	9.52478	9.65522	10.376	9.77564	0.600328
ETHR_2492	-	SACE_2565	509.621874186786	0.398254	0.408732	0.472764	3	10.1443	11.1475	11.7376	10.0301	10.2321	11.1557	9.28438	10.7706	11.4904	9.94976	9.90994	9.9147	10.2506	11.7659	9.6739	9.80649	9.9993	10.0728	9.73363	9.56182	9.77581	10.0188	9.72419	9.87052	10.4806	10.0211	0.459458
ETHR_4716	rhsA	SACE_4812	509.4310698139	0.404468	0.395088	0.397273	1	9.66892	9.76921	9.9827	10.7939	10.6857	10.401	9.7164	9.96538	9.78115	10.7947	10.5775	10.7561	8.59269	9.31213	9.24024	9.31767	9.31393	9.16582	8.67158	8.97414	9.18478	9.08785	9.12513	9.18378	10.2411	9.09748	1.14358
ETHR_6466	dnaE2	SACE_6660	507.811819387993	0.633538	0.10824	0.464657	2	9.44296	9.42562	9.33962	9.65039	9.53531	9.38445	9.40058	9.35559	9.2107	9.61419	9.66879	9.55541	10.3497	9.93269	11.0113	10.8435	10.4195	10.4991	10.3584	10.3921	11.1264	11.1212	10.6929	10.4617	9.4653	10.6007	-1.1354
ETHR_5551	-	SACE_5728	505.956454174403	0.498254	0.236157	0.362812	2	8.56519	8.41601	9.48367	8.97376	9.04359	8.86586	8.5887	8.60286	8.56779	8.97687	9.11458	9.09391	9.64051	8.77139	9.94464	10.2547	10.1725	10.1913	9.52175	9.68203	10.1417	10.5314	10.3774	10.6369	8.85773	9.98886	-1.13113
ETHR_3861	pdhA2	SACE_3952	504.311946456941	0.685651	0.0781527	0.403779	1	11.2534	10.6909	9.42268	10.1631	11.6432	10.7788	11.562	11.0613	9.42782	10.1024	12.0586	11.2171	9.59622	9.12767	9.90714	9.89247	9.91636	9.80032	9.81926	9.54814	9.90327	9.79243	9.79885	9.84298	10.7818	9.74543	1.03635
ETHR_4793	-	SACE_4888	501.958388090136	0.626974	0.112831	0.0768448	2	9.79894	9.99114	9.88099	9.59441	9.34726	9.82113	9.84479	9.83722	9.87771	9.54178	9.32608	9.47672	9.66333	9.8787	9.44443	9.90092	10.834	11.9426	9.70097	9.88567	9.50592	10.1985	10.4065	12.1935	9.69485	10.2963	-0.601405
ETHR_6414	-	SACE_6609	501.42717654128	1.18271	0.00132213	0.415471	1	11.3869	10.3276	10.0116	10.5452	10.3664	10.2786	11.5447	10.5315	9.88431	10.3248	10.2724	10.1112	10.1748	10.117	9.99466	9.51664	9.00407	8.8645	10.3088	10.5082	10.1375	9.38281	8.84305	8.78716	10.4654	9.6366	0.828836
ETHR_6671	rplL	SACE_6867	501.399624827312	0.612634	0.122747	0.491912	1	11.7877	11.4671	10.8756	12.7532	11.812	11.1369	12.1905	11.796	10.9215	12.6649	11.7875	11.6162	11.2353	10.4804	12.0013	11.8866	11.8876	12.2599	11.812	12.4563	12.0262	11.5152	12.0117	11.7951	11.7341	11.7806	-0.0465462
ETHR_3459	-	SACE_3548	499.764260393821	0.378896	0.452885	0.166667	1	11.7013	10.5314	9.61334	8.74766	8.7048	8.80529	11.8982	10.9834	9.28386	8.75344	8.67038	8.69697	9.00618	9.16231	9.80386	9.72109	9.12409	8.9568	9.31085	9.32535	10.2206	9.56336	9.22446	9.0501	9.69917	9.37242	0.326756
ETHR_5267	-	SACE_5390	499.26771099356	1.00222	0.00809806	0.465593	1	13.7499	10.0472	9.86907	10.9423	10.4184	10.1583	13.9264	10.1711	9.94687	10.9703	10.6239	10.5572	12.2463	9.66803	10.5029	10.7183	10.6793	10.7103	12.1478	10.2205	10.6136	10.6257	10.7397	10.8163	10.9484	10.8074	0.141008
ETHR_6592	-	SACE_6787	499.264256308251	0.427079	0.349842	0.309008	1	11.9591	11.7052	11.475	11.9777	12.0165	11.8048	11.7262	11.932	11.6007	11.986	11.8624	11.8232	11.2348	10.5566	11.1183	10.7271	10.9168	10.2831	11.2461	11.1814	10.5817	10.8469	10.1085	10.1061	11.8224	10.7423	1.08012
ETHR_2253	-	SACE_2316	499.060116396826	0.776892	0.0433365	0.496765	3	13.0451	14.1082	14.5585	13.0451	13.572	14.5838	11.7385	13.7167	14.6999	13.1555	13.5645	13.8584	13.2406	14.3776	13.7391	13.4788	13.898	13.4954	13.0116	13.4188	13.1384	13.4224	13.2324	13.4224	13.6372	13.4896	0.147564
ETHR_5375	-	SACE_5550	498.422949567021	0.372587	0.467796	0.294771	2	8.92449	8.99462	9.87916	9.21693	9.00372	9.15729	8.72627	9.12822	9.70055	9.47657	9.06724	9.04254	9.24979	9.70913	10.4371	10.7466	10.6883	10.9466	9.32888	10.1842	10.6112	10.7713	10.8866	11.3268	9.19313	10.4072	-1.21408
ETHR_4344	-	SACE_4436	498.199564511934	0.79734	0.0380388	0.500497	3	9.912	11.8937	12.4027	10.6627	10.9606	11.5693	9.2373	10.7452	12.3541	10.7035	10.9312	10.9901	9.9435	12.432	10.9024	10.7108	10.8304	10.6852	9.9473	10.2936	10.6093	10.6479	10.4163	10.6003	11.0302	10.6683	0.361938
ETHR_6817	-	SACE_7016	497.492884422116	0.369107	0.476234	0.465593	3	10.4349	11.4809	11.7011	10.0773	10.3655	11.0551	9.48147	10.7748	11.495	10.1115	10.3185	10.5111	10.4325	11.8216	10.2572	10.1771	10.3705	10.1727	10.3836	10.1997	9.96677	9.98561	9.98689	10.0052	10.6506	10.3133	0.337314
ETHR_6381	-	SACE_6574	496.567998392599	0.444395	0.318808	0.195676	1	11.9579	12.1558	11.7816	12.1213	12.33	12.0148	11.9012	12.2486	11.7149	12.1615	12.3254	12.111	10.6105	10.9097	10.9189	10.9537	10.4756	10.8347	10.8465	10.8341	10.8724	11.0254	10.7615	10.752	12.0687	10.8162	1.25244
ETHR_0717	-	SACE_0743	496.560115034304	0.945062	0.0128816	0.464657	3	10.7572	11.1035	11.6325	10.0087	10.1844	11.3878	9.4353	11.2394	11.4993	9.97925	10.1783	10.1264	11.0216	11.9141	10.3027	10.2361	10.3399	10.2938	10.869	10.563	10.2009	10.0358	9.6208	10.0972	10.6277	10.4579	0.16975
ETHR_0779	-	SACE_0805	496.101966209035	0.511387	0.220025	0.430733	1	12.1576	11.7765	12.1022	12.7163	12.0352	11.3038	11.9479	12.0369	11.914	12.3105	11.8314	11.3331	9.98479	9.9554	10.1687	10.1793	10.1897	10.023	10.0753	11.0817	10.3695	10.7563	9.96463	10.0462	11.9554	10.2329	1.72256
ETHR_3144	-	SACE_3232	494.35992767465	0.586549	0.142754	0.464657	2	11.564	9.10715	9.27208	9.16444	9.04822	8.9577	11.8331	8.95194	9.23137	9.12051	9.0068	8.96222	14.1097	9.83066	8.89292	8.9579	9.04947	8.98023	14.1121	8.70315	8.76461	8.88323	8.97149	8.86232	9.5183	9.84315	-0.324854
ETHR_1553	-	SACE_1598	493.730768835239	0.493097	0.243125	0.464657	1	11.261	11.3098	11.8726	12.2298	12.1462	11.6992	11.3705	11.6296	11.6966	12.3461	12.0248	12.1092	10.5643	10.0853	10.9695	11.1067	10.9449	11.0259	10.4808	11.1416	11.0703	10.8173	11.0454	10.8243	11.808	10.8397	0.968261
ETHR_4018	-	SACE_4110	493.477556603578	0.508014	0.224313	0.315619	1	9.96317	9.53538	9.41747	10.1212	10.6622	10.1305	10.0493	9.8052	9.30113	9.98149	10.7034	10.275	8.90526	9.1108	9.35963	9.29796	9.42925	9.50564	8.93341	9.14875	9.18841	9.21743	9.24361	9.43554	9.99545	9.23131	0.764142
ETHR_1852	-	SACE_1906	491.938148369557	0.770242	0.0454391	0.464657	2	9.4473	8.94986	9.03563	10.8391	9.43399	9.14594	9.56633	9.20999	9.13878	10.655	9.51727	9.5578	9.99189	9.225	10.5541	10.8399	11.3767	10.8708	10.0347	10.2191	10.8195	11.3594	10.6176	10.7195	9.54142	10.5524	-1.01094
ETHR_4047	-	SACE_4140	491.906613219995	0.461902	0.288987	0.465593	3	12.381	13.6416	13.8633	12.4353	13.6795	14.1269	11.271	12.988	14.0025	12.5429	13.3381	13.1601	12.2001	13.7077	12.7343	12.2987	13.1358	12.3797	12.0811	12.2734	11.8473	12.7948	11.8793	12.0868	13.1192	12.4516	0.667616
ETHR_6094	atpH	SACE_6283	491.813844711893	0.445682	0.316531	0.4298	1	10.9459	11.6778	11.4212	12.0976	11.5071	11.2848	10.8091	11.845	11.1554	12.1318	11.3478	11.3442	10.6364	9.64234	10.5984	10.7141	10.5908	10.7819	10.3968	11.9481	10.6027	10.6451	10.5716	10.6765	11.464	10.6504	0.813582
ETHR_5889	frcK	SACE_6076	491.38596959464	0.588007	0.14167	0.0789216	1	10.372	7.93135	7.84344	8.15083	7.92992	7.9793	10.4957	8.00465	7.84803	8.06083	7.98482	7.95443	8.56805	8.06103	8.1878	8.23783	8.18805	8.13414	8.62044	8.32466	8.24586	8.27864	8.10499	8.22251	8.37961	8.2645	0.115108
ETHR_6320	-	SACE_6512	490.716925959851	1.01172	0.00735436	0.464657	1	11.4807	10.8021	10.475	11.3675	11.4594	10.9506	11.673	11.1731	10.3655	11.2236	11.4018	11.3376	10.6207	9.6972	10.222	10.3002	9.72292	9.87444	10.7757	10.5252	10.4493	10.3533	9.99005	10.02	11.1425	10.2126	0.929904
ETHR_3543	-	SACE_3632	488.500266010912	0.533751	0.194262	0.464657	3	12.2786	13.3726	13.707	12.3543	12.5844	13.4399	11.3558	12.868	13.7563	12.4209	12.4717	12.6767	12.389	13.6461	12.9292	12.4294	13.0532	12.342	12.3044	12.5955	12.0944	12.6968	12.0469	12.2201	12.7738	12.5623	0.211583
ETHR_1576	-	SACE_1622	488.361167743193	0.465503	0.283175	0.325894	1	10.0839	9.45918	9.83225	10.5235	10.2279	9.92653	10.2326	9.68689	9.54498	10.5411	10.2377	10.3203	8.79072	9.11078	9.53139	9.57935	9.44414	9.59067	8.86107	9.0435	9.57602	9.4219	9.52856	9.75395	10.0514	9.35267	0.69873
ETHR_4144	-	SACE_4237	487.94498478181	0.750553	0.0516917	0.464657	1	9.58301	10.3742	10.177	10.9056	11.0205	10.7235	9.55453	10.3932	9.99933	10.7033	11.0204	10.819	9.10402	9.58598	9.36907	9.41767	9.64853	9.96307	9.22182	9.78884	9.42434	9.65777	9.53297	10.2302	10.4395	9.57869	0.860765
ETHR_1283	gudB	SACE_1325	487.474597966746	0.510913	0.22064	0.465803	1	11.3674	10.331	9.94545	11.0011	10.9538	10.8139	11.4935	10.7256	9.80624	10.8891	11.2647	11.173	10.2338	9.21859	10.0125	9.92604	9.70565	9.68244	10.2497	10.2532	9.97231	9.73052	9.73952	9.78866	10.8137	9.87608	0.937648
ETHR_5284	-	SACE_5408	486.5667551241	0.420881	0.361778	0.489508	3	9.2092	10.4989	10.3463	8.75816	8.78906	9.89158	8.66426	9.31646	10.6665	8.71132	8.6311	8.76939	8.79166	10.7268	8.82878	8.86501	8.90014	8.85718	8.75216	8.92929	8.80413	8.83215	8.57686	8.76591	9.35435	8.96917	0.38518
ETHR_2811	-	SACE_2896	486.072390306975	0.381148	0.447422	0.397273	1	8.23619	8.53341	7.69592	8.26701	9.7373	9.63793	8.22285	8.92244	7.83317	8.19821	9.94426	9.57068	7.91281	7.65846	8.084	8.16373	8.22299	8.16399	7.89225	7.94138	8.10274	8.0606	8.1203	8.21505	8.73328	8.04486	0.688424
ETHR_5235	-	SACE_5358	485.438634363909	0.633495	0.108259	0.379705	1	11.505	9.07234	8.93087	9.48328	9.42728	9.15528	11.4748	9.19698	9.15111	9.46292	9.52519	9.52187	9.37252	8.93882	9.62836	9.4866	9.30274	9.3904	9.48306	9.54494	9.68864	9.55154	9.33182	9.31919	9.65891	9.41988	0.239023
ETHR_3138	-	SACE_3226	484.902605364029	0.657441	0.0934215	0.397273	2	8.43531	8.29161	8.35695	8.75376	8.69353	8.48399	8.67724	8.60358	8.33597	8.81729	8.85577	8.74304	9.30898	8.72506	9.35188	9.81647	10.7107	11.153	9.57879	8.77906	9.48448	10.9271	11.0564	11.7738	8.58734	10.0555	-1.46814
ETHR_2288	-	SACE_2352	483.962758236559	0.633785	0.108084	0.464657	3	10.4792	11.4315	11.5286	10.1758	10.5628	11.3476	9.40251	10.998	11.7767	10.223	10.1119	10.4228	10.2547	11.7704	10.6317	9.94	10.7568	9.88745	10.5432	10.6353	9.78109	10.295	9.65947	9.68043	10.705	10.3196	0.385395
ETHR_4298	-	SACE_4390	483.941358287124	0.502875	0.230684	0.464657	1	11.3883	10.6199	9.9003	10.0422	11.2394	10.5458	11.4584	10.8978	9.69478	10.0185	11.3571	10.7843	10.2855	9.38844	9.99043	9.87798	9.62035	9.63086	10.3124	9.49966	9.80013	9.57707	9.68463	9.63216	10.6622	9.77497	0.887269
ETHR_4913	-	SACE_5010	482.446623429259	0.462781	0.28761	0.465593	3	9.80249	10.0257	10.4665	8.87533	9.00107	10.0832	8.2789	10.317	10.0745	8.82915	8.86726	8.88191	9.81245	10.3151	9.33597	9.31303	9.47364	9.20318	9.56308	9.18236	9.21857	9.37825	9.21681	9.17503	9.45859	9.43229	0.0263
ETHR_0804	-	SACE_0830	481.863138380484	0.441762	0.32316	0.461365	1	9.91853	9.38632	9.62786	10.8268	10.7013	10.613	10.1488	9.88301	9.81768	10.9763	10.5467	11.0075	9.10803	8.68993	9.14541	9.178	9.19096	9.05657	9.12978	9.20151	9.25765	9.69805	9.20554	9.07669	10.2878	9.16151	1.12632
ETHR_3678	-	SACE_3770	478.877984401589	0.54207	0.18553	0.0768448	1	10.8859	10.3002	9.86529	11.0545	10.8783	10.6093	10.6076	10.4671	9.4738	10.5267	10.5839	10.4206	9.17301	9.43827	8.91266	8.77429	8.67079	9.18193	9.06436	8.42557	8.59205	8.62361	8.78032	9.01255	10.4728	8.88745	1.58531
ETHR_4858	-	SACE_4953	478.644291906748	1.1778	0.00137722	0.464657	3	10.3311	10.8874	11.5058	9.87281	9.8668	11.0349	8.83432	11.1009	11.1833	9.82466	9.73506	9.83498	10.6549	11.3784	10.1662	10.3292	10.2492	10.1684	10.412	9.91029	10.217	10.1149	10.1183	10.2778	10.3343	10.3331	0.0012952
ETHR_4269	-	SACE_4362	478.51858963653	0.466546	0.281486	0.0266667	1	9.98955	9.70162	9.27421	9.38561	9.37666	9.16436	10.1284	10.0637	9.36893	9.21112	9.52791	9.49611	8.3046	8.48704	8.86589	8.81485	8.79604	8.72022	8.37765	8.53039	8.86304	8.69281	8.8102	8.82902	9.55734	8.67431	0.883032
ETHR_1675	-	SACE_1722	477.028537680496	1.37555	0.000110178	0.464657	2	8.68089	8.27834	8.39281	8.99184	8.73747	8.46041	8.87932	8.62775	8.26032	9.01011	8.93384	8.89911	8.77686	8.40416	9.94353	9.83678	9.26814	9.33589	8.91246	9.42081	10.2057	9.97189	9.57223	9.30668	8.67935	9.41293	-0.733576
ETHR_4489	citE3	SACE_4581	475.883200073634	0.501252	0.232548	0.131586	1	8.1142	8.12193	8.24282	8.16197	9.76811	9.66076	8.59436	8.21441	8.28274	8.24088	9.75137	9.89569	8.51468	8.24588	8.29495	8.28799	8.27146	8.22099	8.46369	8.2721	8.35286	8.32587	8.36724	8.19552	8.7541	8.31777	0.436335
ETHR_2536	iscS	SACE_2615	475.63509194314	1.05691	0.00483864	0.254276	2	8.3047	8.17685	8.83996	7.92004	7.83976	8.33619	7.68401	8.54403	8.39992	7.96373	7.83627	7.84528	9.15763	9.20514	9.68242	9.63695	9.11496	8.48724	9.19526	9.8978	9.44176	9.17066	8.59728	8.29913	8.14089	9.15718	-1.01629
ETHR_4973	-	SACE_5075	475.222341579046	0.85592	0.0252215	0.369715	3	10.089	9.87075	10.3829	9.12854	9.47414	10.4034	8.5335	10.3363	10.0823	9.12539	9.20275	9.27288	10.3459	10.2217	9.60425	9.29237	9.81112	9.26528	10.3493	9.75892	9.21723	9.47385	9.19946	9.31777	9.65848	9.65476	0.00371469
ETHR_3753	-	SACE_3845	472.927269555913	0.671918	0.0851857	0.464657	1	10.7551	10.3208	10.2249	11.2085	10.4576	10.0727	10.8823	10.5188	9.99266	11.1109	10.6409	10.3917	10.3789	9.36739	9.94907	9.77437	9.56513	9.61272	10.4277	10.3292	10.1606	9.8374	9.76043	9.7241	10.5481	9.90725	0.640836
ETHR_6589	hscA	SACE_6784	472.655698076	0.483186	0.256282	0.465593	1	11.5798	10.9121	10.5046	11.7428	11.6317	11.3139	11.7529	11.1179	11.0083	11.3853	11.7298	11.6918	10.3243	9.93569	10.5033	10.5323	10.5876	10.5331	10.4814	10.2712	10.3706	10.3892	10.3999	10.4642	11.3642	10.3994	0.964842
ETHR_2409	-	SACE_2477	472.411386656482	0.432282	0.34033	0.44986	2	7.81207	8.91487	9.46029	8.42383	8.43514	8.81186	7.42553	8.158	9.13609	8.37359	8.46253	8.40769	7.75426	9.524	9.32038	9.70193	9.58626	9.38441	7.7096	7.98795	10.4712	9.37698	9.72621	9.116	8.48512	9.13827	-0.653143
ETHR_0269	-	SACE_0287	470.402386708103	0.55761	0.169573	0.238477	2	10.1882	10.7391	11.008	10.2146	10.1292	10.4999	9.77519	10.2209	11.117	10.2486	10.1462	10.0089	10.1587	11.3372	11.3551	11.96	12.1266	12.5305	10.2136	10.2993	11.5646	12.2597	13.2018	13.3976	10.358	11.7004	-1.34241
ETHR_6096	atpE	SACE_6285	470.009128707945	0.873009	0.022109	0.434723	1	11.4405	12.472	12.5908	13.1563	12.3978	12.2403	11.4187	12.8499	11.9632	12.9236	12.6463	12.5472	11.1682	10.1659	11.4368	11.9319	11.5851	12.0711	10.8484	12.7	11.7187	11.1989	11.6118	11.5566	12.3872	11.4995	0.887758
ETHR_6171	fadA	SACE_6363	467.903567069583	0.582472	0.146444	0.464657	1	11.1123	9.86917	9.62381	9.90135	9.81136	9.35203	11.3442	10.2227	9.46701	10.0532	9.75174	9.47467	10.4568	9.12332	10.831	9.83118	8.89573	8.80801	10.5666	11.0599	11.0799	9.60748	9.32734	8.87373	9.99863	9.87175	0.126879
ETHR_4868	-	SACE_4964	467.019866235446	0.487515	0.250599	0.464657	3	9.42999	9.53892	10.1164	8.74286	8.9308	9.8296	7.70917	9.86982	9.66443	8.74689	8.75067	8.73607	9.65482	9.94487	8.91027	8.80908	9.13661	8.8687	9.27588	8.68332	8.60269	9.01258	8.74098	8.9036	9.17213	9.04528	0.126848
ETHR_6672	rplJ	SACE_6868	466.946172167446	0.509514	0.222366	0.496765	1	12.7183	12.5123	11.7022	13.7185	12.7174	12.1084	13.074	12.7713	11.8188	13.5703	12.7918	12.58	12.0284	10.9837	12.9562	12.8262	12.8181	13.0723	12.5851	13.3193	12.9308	12.5044	12.8682	12.749	12.6736	12.6368	0.0367902
ETHR_0536	-	SACE_0557	464.986705065414	0.372465	0.468053	0.0307692	1	10.1476	9.84863	9.10489	9.79468	10.1635	9.80465	10.0518	10.014	9.39958	9.4865	10.0886	9.76423	8.33187	9.08491	8.95237	8.92035	8.91568	8.96809	8.41178	8.65464	8.81965	8.84607	8.79115	9.02877	9.80572	8.81044	0.995272
ETHR_4767	-	SACE_4862	464.198487737089	1.35783	0.000165266	0.413013	2	8.87037	9.53994	9.85566	8.99167	9.06055	9.38596	7.96439	9.15576	9.5091	8.96732	9.02026	8.98006	8.58454	10.4089	11.1784	10.7081	9.49742	9.39994	8.78805	8.74234	10.5223	10.2878	9.73861	9.49481	9.10842	9.77927	-0.67085
ETHR_2743	-	SACE_2828	463.92603724093	0.615803	0.120406	0.464657	3	12.2295	13.2376	13.6861	12.3454	12.7102	13.4565	11.3505	12.7651	13.7659	12.4318	12.4818	12.6323	12.313	13.5803	12.9585	12.4607	13.1627	12.3605	12.2727	12.5348	12.163	12.6981	12.0906	12.1504	12.7577	12.5621	0.195636
ETHR_4988	-	SACE_5092	463.764477300785	0.468771	0.277942	0.464657	3	9.73659	9.91978	10.3237	8.59686	8.8424	10.0948	8.7821	10.1332	10.0525	8.60858	8.56037	8.63782	9.78788	10.2744	9.27524	8.85396	9.33931	8.8015	9.66768	9.61704	8.88998	9.08671	8.74495	8.77552	9.35739	9.25951	0.0978817
ETHR_6694	nuoM	SACE_6890	463.709435733455	0.478713	0.262498	0.464657	1	13.3271	11.2344	11.9299	11.5005	12.8598	12.1628	13.2351	11.4592	11.8117	11.6635	12.5228	12.4269	12.7385	11.0018	11.703	11.3942	10.8821	10.8821	12.7224	11.842	11.8562	10.9418	11.1286	10.8823	12.1778	11.4979	0.679888
ETHR_3220	cypA	SACE_3308	463.21234557734	0.480554	0.259891	0.464657	1	8.43617	8.76254	8.51094	9.42668	9.1584	9.05119	8.53941	8.91751	8.97405	9.6025	9.11761	9.1143	7.82212	8.13133	8.059	8.13491	8.15844	8.29366	7.88779	8.12441	8.10622	8.15617	8.14277	8.23927	8.96761	8.10467	0.862935
ETHR_4485	-	SACE_4577	463.113405870586	0.510797	0.220787	0.0397163	1	8.83269	8.23465	8.04935	8.18281	8.71955	8.41666	8.82989	8.30095	8.14635	8.06753	8.59507	8.1322	7.30344	7.98891	7.4753	7.39572	7.78205	7.57814	7.38872	7.40168	7.47575	7.48028	7.75317	7.85128	8.37564	7.57287	0.802774
ETHR_4573	-	SACE_4666	462.484686882328	1.3219	0.000257081	0.370483	2	9.51359	9.27318	9.68967	9.13556	9.09817	9.35363	9.55606	9.20389	9.44966	9.15265	9.0311	9.04003	11.053	10.1451	10.9165	10.4021	9.88378	9.79761	11.0526	11.1344	11.4487	10.7432	10.1447	10.0375	9.29143	10.5633	-1.27184
ETHR_5236	-	SACE_5359	462.224772290424	0.671325	0.0854887	0.0666667	1	12.0453	10.4276	10.3431	10.3772	10.3062	10.4753	12.1282	10.1665	10.5458	10.2813	10.5718	10.5372	10.0345	10.618	10.1938	10.257	10.1552	10.3776	10.1345	10.2299	10.2887	10.041	10.275	10.1299	10.6838	10.2279	0.455888
ETHR_0372	ppa	SACE_0391	461.96708505193	1.21544	0.000918147	0.242222	3	11.2682	11.2897	11.5284	11.2255	10.1584	10.0684	11.4169	11.4183	11.4058	11.5232	10.2218	10.1211	10.6058	10.8978	11.7148	11.8649	10.9806	11.2961	10.5873	12.0271	12.1418	11.748	11.2985	11.3722	10.9705	11.3779	-0.407461
ETHR_5472	-	SACE_5648	461.482509779153	0.867777	0.0230179	0.464657	3	12.2669	13.2953	13.702	12.3854	12.658	13.4547	11.368	12.8992	13.8179	12.5025	12.5104	12.7109	12.4197	13.5932	12.9634	12.54	13.1306	12.4257	12.334	12.6494	12.1371	12.778	11.9932	12.2545	12.7976	12.6016	0.196039
ETHR_2418	-	SACE_2489	461.111283927629	0.485764	0.252977	0.190433	2	10.0936	10.1837	10.6446	9.39065	9.61272	10.4596	8.49542	10.474	10.2738	9.36085	9.09421	9.14419	10.2225	10.4693	10.6751	10.2618	10.9783	10.7408	10.0864	10.4469	9.72244	10.681	11.0868	11.645	9.76894	10.5847	-0.81575
ETHR_2064	ribC	SACE_2122	460.078147663829	0.961777	0.0113942	0.270771	2	10.7059	9.61618	9.50522	9.69478	9.16385	9.11639	10.863	10.0414	9.39465	9.89833	9.22181	9.30618	9.84425	10.006	10.4149	10.3326	10.0613	9.83935	9.96683	10.9923	10.7611	10.8653	9.77967	9.72902	9.71064	10.2161	-0.505419
ETHR_4172	-	SACE_4265	459.800423357781	0.833377	0.0296745	0.464657	3	10.2058	10.8223	10.9188	9.76996	10.0554	11.2432	9.34969	10.8324	11.3549	9.78362	9.72675	9.94731	10.4484	11.174	10.799	10.0035	10.7934	10.0409	10.2117	10.4501	9.9455	10.4549	9.65389	9.83203	10.3342	10.3173	0.0168986
ETHR_2413	-	SACE_2481	459.137928270784	0.481567	0.258486	0.464657	2	9.45858	10.1546	10.516	9.78035	9.95059	10.2047	8.87826	9.84576	10.2477	9.81358	9.81562	9.81176	9.49422	10.8705	10.8064	11.1195	10.8074	10.5503	9.54846	9.47314	10.4501	11.0081	10.9177	10.7849	9.87313	10.4859	-0.612757
ETHR_3397	-	SACE_3486	458.672923615314	0.520557	0.208493	0.234451	2	10.597	10.7552	10.6001	10.9056	10.6304	10.7639	10.9135	10.5517	10.7717	10.9747	10.7014	10.5667	10.6185	11.2793	11.8048	12.06	11.567	11.3747	10.594	10.5249	11.6376	12.2047	11.8819	11.1877	10.7277	11.3946	-0.666927
ETHR_5500	-	SACE_5676	457.787600143981	0.879389	0.0211541	0.427345	3	9.34395	10.0163	12.0555	11.7741	10.1266	10.1984	9.46515	10.094	11.7948	12.8125	10.2394	10.3786	9.32952	14.1017	13.1562	12.1076	12.2246	11.5091	9.44525	12.567	13.5965	12.0442	11.211	10.9476	10.6916	11.8534	-1.16175
ETHR_1989	ychM	SACE_2047	457.776152188943	0.591401	0.138897	0.346196	1	8.21938	8.29967	8.3668	9.28857	10.1288	9.85026	8.39384	8.58163	8.31955	9.07028	10.3321	10.426	8.4011	8.7447	9.09779	8.87094	8.66473	8.84065	8.49869	9.0693	8.90646	8.87501	8.81278	8.90444	9.10641	8.80722	0.299192
ETHR_3907	gltB	SACE_3998	457.179445885589	0.713261	0.0659505	0.262561	1	7.91236	8.79244	9.62766	10.5409	9.82725	9.34585	7.82824	9.0042	9.38328	10.1442	9.52878	9.53112	8.53983	9.00264	8.62184	8.66834	8.54142	8.59953	8.41707	9.39819	8.89573	8.77637	8.70906	8.59898	9.28885	8.73075	0.558106
ETHR_3505	-	SACE_3594	456.699302871379	0.846871	0.0270119	0.252414	1	10.8794	10.6158	9.86328	10.456	10.3657	10.0761	10.8643	10.4629	9.99278	10.338	10.0293	10.2363	9.21652	9.55029	9.38288	9.2351	8.98933	9.13991	9.11197	9.56475	9.19251	9.20653	8.9933	8.82562	10.3483	9.20073	1.14759
ETHR_4372	-	SACE_4464	456.118773882386	0.858813	0.0247165	0.502346	3	9.03332	10.4431	10.6887	9.34041	9.36787	10.2461	8.12389	9.54278	10.5032	9.27978	9.29668	9.50635	8.84624	10.8944	9.12841	9.26623	9.39071	9.4916	8.7779	9.1131	9.05595	9.42709	9.39373	9.36997	9.61435	9.34628	0.268073
ETHR_4821	-	SACE_4916	454.882470073918	0.36774	0.479695	0.424326	3	9.28691	9.32733	9.89165	8.56525	8.49472	9.63407	7.87042	9.51506	9.63657	8.51582	8.40921	8.48319	9.45619	9.74231	8.65467	8.69369	8.83664	8.667	9.46661	9.04858	8.56721	8.60757	8.50689	8.715	8.96918	8.91353	0.0556553
ETHR_5871	deaD	SACE_6058	454.656362139306	0.601591	0.130845	0.168553	1	10.4426	10.8666	10.944	12.009	10.7861	10.8142	10.197	11.1767	10.8032	12.1297	10.4913	10.7245	9.84996	10.0839	10.4522	10.5987	10.1398	10.4387	9.53252	11.1492	10.5289	10.3825	10.1161	9.96125	10.9487	10.2695	0.679261
ETHR_3827	-	SACE_3918	454.651691829513	0.397697	0.40998	0.44533	2	8.49674	8.80571	8.8024	8.92669	8.89331	8.98881	8.51265	8.72469	8.78834	8.9085	8.89816	8.95752	8.42963	8.85366	8.83584	9.0026	10.1577	11.6417	8.46853	8.71216	8.8281	9.0498	11.3831	12.58	8.80863	9.6619	-0.853271
ETHR_5341	-	SACE_5510	454.598445009438	0.565799	0.161548	0.336021	2	10.6127	11.019	11.7647	10.7838	10.8927	11.3315	9.75587	10.9547	11.7211	10.7987	10.6878	10.8106	11.3815	12.7322	12.3279	12.1999	11.6852	10.7588	11.3992	12.5441	11.8809	11.6279	10.663	10.4952	10.9277	11.6413	-0.713572
ETHR_3197	-	SACE_3285	454.557540968667	0.728571	0.0594684	0.430733	1	8.21595	10.1118	9.22576	9.64478	10.0088	10.0041	8.18699	10.3033	9.3594	9.33073	9.66535	10.0815	7.63442	9.37792	8.27351	8.37028	8.36076	8.47588	8.00141	9.37835	8.21606	8.31629	8.34632	8.46306	9.51154	8.43452	1.07702
ETHR_2335	-	SACE_2401	454.444696792447	0.586788	0.14257	0.481133	3	9.7084	10.7809	10.8843	9.29763	9.61576	10.7667	8.30511	10.0889	10.7983	9.48695	9.2719	9.50469	9.23568	11.1129	9.59483	9.6325	9.91195	9.81406	9.07161	9.39177	9.35738	9.57015	9.66108	9.88124	9.87579	9.68626	0.189533
ETHR_0788	-	SACE_0814	453.126272400063	0.392022	0.422623	0.147664	1	9.65907	9.91671	10.2162	9.41594	10.7513	11.5909	9.08398	9.8851	10.0207	9.5263	10.6075	11.468	10.2846	10.5614	9.75429	9.71497	9.7995	9.82582	10.3729	9.96405	9.56113	9.78346	9.62007	9.56664	10.1785	9.90074	0.277742
ETHR_4034	-	SACE_4127	452.284077877173	1.02413	0.00652803	0.464657	1	6.95462	8.37397	7.99993	7.94101	9.65885	8.28609	7.01905	7.8146	8.2907	7.94748	9.68766	8.03528	6.97399	8.36913	7.77775	8.04428	8.0036	8.10037	6.85836	7.43468	7.74156	7.83308	7.84711	8.16111	8.16744	7.76208	0.405351
ETHR_1976	-	SACE_2030	452.170676217793	0.501816	0.231952	0.464657	1	10.5262	10.5206	10.5557	11.3981	10.9558	10.6365	10.8404	10.6999	10.552	11.3736	11.1243	11.1468	10.0706	9.61152	10.1772	10.1334	10.0467	10.2187	10.1298	10.3318	10.2157	9.89516	10.1729	10.1079	10.8608	10.0926	0.768203
ETHR_5550	-	SACE_5727	452.012078577589	0.476648	0.265372	0.452982	2	7.68572	7.54384	7.89207	7.8881	7.97125	7.97443	7.92996	7.75108	7.89261	8.01491	8.08381	8.05324	9.0101	7.90573	8.77852	9.40197	9.63687	9.81155	8.91806	8.41342	8.85385	10.036	9.68713	10.4869	7.89008	9.24501	-1.35493
ETHR_4800	-	SACE_4895	451.889292925662	0.554637	0.172584	0.464657	1	8.29839	9.06585	9.6158	9.70953	10.4945	10.3535	8.15983	8.71793	9.21451	9.5634	10.2943	10.2944	8.24515	9.41113	8.76325	8.87856	8.92494	9.02244	8.16516	8.46622	8.7151	8.78832	8.80987	9.03247	9.48183	8.76855	0.713277
ETHR_4989	-	SACE_5094	451.743787398581	0.508613	0.223468	0.464657	3	9.77484	9.98136	10.6199	8.98246	9.11649	10.3252	8.37666	10.2458	10.204	8.9076	8.81234	8.87091	9.91202	10.5228	9.05055	9.19463	9.14316	9.12822	9.47311	8.8639	9.08394	9.14163	9.00206	9.15096	9.51813	9.30558	0.212554
ETHR_2324	-	SACE_2388	451.553111799885	0.457266	0.296589	0.464657	3	10.0043	10.1184	10.309	9.21846	9.23327	10.6097	8.93029	10.5051	10.5054	9.16198	10.2616	9.13972	10.3397	10.4689	9.25006	9.39252	9.45613	9.39265	10.0843	9.35422	9.24686	10.1136	9.24678	9.32151	9.8331	9.63894	0.19416
ETHR_0994	-	SACE_1029	451.536742893928	0.46367	0.285957	0.465803	2	11.5241	10.6429	10.4071	11.2816	10.7219	10.3925	11.7346	10.8334	10.2684	11.1201	10.8612	10.7919	12.0191	10.9225	12.0609	11.7638	11.337	11.6063	12.0619	12.4626	12.4531	11.6019	11.4292	11.6471	10.8816	11.7805	-0.898825
ETHR_3882	-	SACE_3973	450.786129571983	0.42084	0.361888	0.464657	1	9.89941	8.75553	8.51471	9.06912	8.59891	8.58836	10.147	9.12781	8.27324	8.93352	8.46848	8.61222	8.4675	8.1951	8.10487	8.02439	8.18376	7.97634	8.47067	8.25594	8.14582	8.07875	8.13093	8.03858	8.91569	8.17272	0.74297
ETHR_5878	-	SACE_6065	450.641711416682	0.480829	0.259432	0.346196	1	9.81551	11.153	10.5965	10.7138	11.4388	11.5579	9.94415	11.5074	10.5979	10.627	11.5255	12.1745	9.28478	10.4865	9.96286	10.0644	9.65788	9.55493	9.36628	10.2708	9.75851	9.61399	9.57644	9.37993	10.971	9.74811	1.2229
ETHR_6706	nuoA	SACE_6902	450.465223473155	1.10509	0.00302989	0.320732	1	12.9328	11.9067	12.7745	11.2226	13.0665	12.4771	12.9693	12.0005	12.5776	11.8862	13.1245	12.5575	12.9169	12.0052	12.7614	12.6087	11.6941	11.6408	13.274	12.697	13.0062	12.3974	11.8598	11.6524	12.458	12.3762	0.0818079
ETHR_4028	slyA	SACE_4120	449.422371422924	0.758116	0.049075	0.131586	1	9.18426	8.89793	9.08387	9.41996	10.8979	10.0294	9.42459	9.06667	9.29627	9.41462	10.8092	9.99709	9.03232	8.80477	9.12533	9.13786	8.97311	9.03553	8.84272	9.3163	9.32294	9.10777	8.88354	8.92522	9.62682	9.04228	0.584532
ETHR_1789	-	SACE_1842	448.71806821585	1.05705	0.00482945	0.466435	1	9.66162	8.85429	8.9767	9.65159	9.45702	9.34987	9.84854	9.3758	8.62698	9.79812	9.43602	9.47164	8.72801	7.9907	8.45832	8.4046	8.47902	8.25671	8.68866	8.65134	8.41141	8.43662	8.38343	8.3216	9.37568	8.4342	0.941481
ETHR_0712	-	SACE_0738	448.480098234705	0.417292	0.369049	0.441745	3	10.0026	10.1093	10.5398	9.22274	9.47706	10.402	8.67822	10.3423	10.3319	9.30044	9.51491	9.51797	10.3454	10.7485	9.38691	9.42508	9.40626	9.50519	10.2927	9.28477	9.28417	9.3032	9.3595	9.51023	9.78661	9.65432	0.132284
ETHR_3333	-	SACE_3421	448.163624963917	0.571835	0.156232	0.307768	1	10.3411	11.1104	10.248	9.28326	10.3515	10.4472	10.411	11.517	10.1453	9.30826	10.2788	10.0137	8.78115	9.74276	9.03572	9.16848	9.04076	9.07173	8.78724	8.847	8.80338	9.03488	8.96291	9.07703	10.288	9.02942	1.25855
ETHR_4812	-	SACE_4907	447.168161037259	0.77787	0.0430244	0.464657	1	11.797	11.0785	11.1491	10.2038	9.93526	10.8613	11.6085	11.253	11.0747	10.182	9.66624	9.72529	10.38	11.0977	9.59351	9.72271	9.80874	9.56812	10.4855	9.83306	9.63384	9.7344	9.51887	9.62325	10.7112	9.91664	0.794576
ETHR_4161	-	SACE_4254	446.307313947993	0.503908	0.229436	0.464657	3	9.18659	10.2767	10.5964	9.35634	9.42551	10.1296	8.71023	9.53705	10.6612	9.40247	9.24818	9.39186	9.6799	10.6505	9.38239	9.47072	9.6266	9.50658	9.6359	9.31586	9.32298	9.36749	9.34102	9.45036	9.66017	9.56253	0.0976462
ETHR_3474	-	SACE_3563	445.812440774351	0.485139	0.253794	0.528352	2	10.3676	10.2347	9.72099	10.1303	9.96179	9.9565	10.6027	10.3412	9.91804	10.1949	9.94241	10.109	11.544	10.4974	11.1645	11.2199	11.1524	11.2659	11.5962	11.7519	11.3689	11.095	11.0444	10.7209	10.1233	11.2018	-1.07844
ETHR_0842	-	SACE_0872	445.696668982063	0.352351	0.519111	0.469491	3	11.3681	11.6887	12.4514	10.9569	11.0644	11.8325	10.5101	11.3388	12.1751	10.7937	10.9668	11.0277	11.1334	12.4866	10.9395	10.839	11.4101	11.2291	11.2172	11.4494	10.9024	11.7135	10.9922	10.9732	11.3479	11.2738	0.0740536
ETHR_3935	-	SACE_4026	445.473367755227	0.408724	0.386448	0.122074	2	8.21392	8.47399	8.46865	8.2141	8.30508	8.32104	8.35836	8.31864	8.43702	8.15566	8.23046	8.33913	8.71781	9.25951	10.2277	10.7316	12.3446	12.8635	8.7176	9.6915	10.7992	11.7902	13.5853	13.8638	8.31967	11.0494	-2.72969
ETHR_5189	-	SACE_5310	445.011360973625	1.09034	0.00359914	0.394949	1	10.4971	10.6871	10.9478	10.4248	9.97254	10.006	10.3877	10.8328	10.7484	10.6359	9.89036	9.77615	9.57687	9.99706	9.61835	9.4422	9.31636	9.08861	9.5911	9.80858	9.61202	9.45267	9.04661	9.12269	10.4005	9.47276	0.927786
ETHR_5318	degU	SACE_5445	444.763997561676	0.63917	0.104549	0.362399	3	12.4092	13.1244	14.3197	12.9337	11.7124	12.3662	11.859	13.2632	13.9133	12.936	11.2511	11.3397	12.2434	13.0575	13.2068	13.0024	12.9254	12.0848	12.3581	12.7878	12.7493	12.8547	11.963	11.5647	12.619	12.5665	0.0524976
ETHR_1622	aglA	SACE_1668	444.750031003486	0.686114	0.077914	0.464657	1	12.34	11.5925	11.3473	11.1069	10.5189	10.4154	12.3581	11.7598	11.282	11.0769	10.5848	10.6544	11.8393	9.68319	10.6326	9.98928	10.0455	10.8813	11.6426	11.5426	11.1919	9.97222	10.0952	11.2545	11.2531	10.7308	0.522248
ETHR_2115	-	SACE_2173	443.281703418549	0.516244	0.213855	0.464657	1	12.2365	12.0219	12.4642	13.3774	13.0259	12.4511	12.2428	12.0367	12.0129	13.2541	13.1326	12.9104	11.2669	11.1538	12.0999	12.4773	12.4866	12.9959	11.2564	11.9603	12.2447	12.6536	12.5828	13.2047	12.5972	12.1986	0.398627
ETHR_0749	galU	SACE_0774	443.267143157595	0.502565	0.230951	0.545109	1	11.4212	11.0482	10.8799	11.3098	10.8513	10.5538	11.4576	11.2664	10.7048	11.4332	11.0738	10.8666	10.264	9.70614	10.3233	10.3526	10.0348	10.1456	10.3718	10.4994	10.3936	10.1269	10.1255	10.1581	11.0722	10.2085	0.863716
ETHR_3369	-	SACE_3458	442.482244425106	0.344744	0.539779	0.435753	1	10.2593	10.3254	10.4417	10.8952	11.165	10.9834	10.4297	10.2361	10.5162	10.8876	11.2595	11.3237	9.16578	9.79705	9.80216	9.93137	9.84901	9.96914	9.24882	9.49137	9.73884	9.73234	9.80312	10.0468	10.7269	9.71465	1.01225
ETHR_5358	-	SACE_5532	442.434828011797	0.5817	0.147151	0.370826	3	10.2299	10.1448	10.6748	9.17434	9.20222	10.2978	8.70255	10.4678	10.3413	9.12034	9.04409	9.01398	10.6583	11.4001	11.4478	11.0889	10.5878	9.60286	10.7304	10.9097	11.0295	10.5921	9.71572	9.47899	9.70116	10.6035	-0.902344
ETHR_5149	-	SACE_5270	442.122333162362	0.668142	0.0871781	0.464657	3	10.1956	11.308	11.151	9.88837	10.1749	11.1238	9.30155	10.7927	11.9868	10.0688	10.0355	10.277	10.1735	11.6367	10.7854	9.84696	10.7261	9.84298	10.2551	10.6763	9.70701	10.4925	9.72476	9.71318	10.5253	10.2984	0.226945
ETHR_5336	-	SACE_5463	441.405410581559	0.486337	0.252243	0.353932	3	10.6948	10.6609	10.9103	10.1006	10.1827	11.1147	8.95777	11.0559	10.7373	10.1357	10.0395	10.1822	11.0423	11.0273	10.5681	10.2507	10.8554	10.0686	11.1253	10.9507	9.94941	10.6177	9.83681	10.019	10.3977	10.5259	-0.128239
ETHR_2637	-	SACE_2720	441.089319827855	0.703711	0.0700179	0.446295	3	8.98975	9.92278	10.3083	8.79595	8.92675	9.62376	8.20681	9.44755	10.4952	8.80248	8.86752	8.89818	7.424	9.92217	8.91608	9.05376	9.05172	9.03911	8.13316	8.53985	8.95567	9.03475	9.20405	9.37199	9.27375	8.88719	0.386561
ETHR_1274	snp3	SACE_1316	440.793202185421	0.564173	0.163127	0.370483	1	11.6978	11.9764	10.8832	9.98935	11.8231	11.6222	11.6011	11.7747	11.4287	10.0344	11.7467	11.411	11.3483	11.2933	11.262	10.9809	10.2899	10.1869	11.3005	9.91117	10.7997	10.4183	10.1899	9.94545	11.3324	10.6605	0.671867
ETHR_2156	-	SACE_2214	440.720748146605	0.670504	0.0858376	0.464657	3	12.2417	13.3147	13.612	12.3059	12.5396	13.4371	11.32	12.8543	13.7799	12.4206	12.3849	12.5878	12.3338	13.4752	12.9165	12.3943	13.0158	12.405	12.2576	12.5599	12.0044	12.7154	11.9106	12.1841	12.7332	12.5144	0.218833
ETHR_1284	-	SACE_1326	440.543854502957	0.478392	0.262875	0.425151	1	10.403	10.0016	9.73899	10.5378	10.3924	10.1229	10.5694	10.3049	9.54304	10.3983	10.2376	10.2584	9.83555	9.11638	9.27779	9.15835	9.22529	9.18651	9.77268	9.92721	9.29068	9.1532	9.26832	9.13351	10.209	9.36212	0.846907
ETHR_6169	-	SACE_6361	439.615509050413	0.599921	0.132314	0.460459	2	9.71462	9.29997	8.98279	9.49446	9.43841	8.97802	9.86987	9.42245	9.42229	9.6219	9.28098	9.24494	10.7621	10.1243	10.0825	10.4117	10.7569	10.7555	10.7239	10.8036	10.1384	10.2484	10.7672	10.2403	9.39756	10.4846	-1.08701
ETHR_2086	pgk	SACE_2144	438.026122163414	0.545489	0.181867	0.464731	1	10.9191	10.6306	10.4741	11.1235	10.6226	10.3365	10.972	11.032	10.1704	11.1996	10.6826	10.3294	10.429	9.52237	9.77664	9.85526	9.94535	10.2006	10.3123	11.0067	10.0206	9.80185	9.97478	10.083	10.7077	10.0774	0.630331
ETHR_4580	-	SACE_4673	436.191970843011	0.451606	0.305982	0.464657	1	12.7581	10.0281	10.2374	10.3173	9.88313	9.55913	13.2761	9.92526	10.3649	10.3961	9.8691	9.5765	13.353	9.74454	9.19037	9.23947	9.09726	8.98895	13.4607	8.89777	9.12065	9.12576	8.95611	9.02461	10.5159	9.84994	0.66599
ETHR_7003	-	SACE_7205	434.851967171746	0.495203	0.240206	0.214393	2	8.26713	7.76218	7.95057	8.22437	8.41084	8.13335	8.10117	7.75322	7.74198	8.19005	8.28355	8.3616	10.2848	8.66374	8.9258	8.84451	8.65498	8.57204	10.3022	8.86202	8.7572	8.9076	8.52919	8.50711	8.09834	8.98426	-0.885927
ETHR_4370	-	SACE_4462	433.739984569462	0.909355	0.0169582	0.468768	3	8.86035	9.89496	10.1881	8.51718	8.8081	9.76275	7.48084	9.80865	9.93384	8.69678	8.73494	8.71814	8.05163	10.2214	8.3329	8.50037	8.53476	8.75209	7.8178	8.19682	8.2473	8.50953	8.65874	8.84936	9.11706	8.55606	0.560993
ETHR_4556	-	SACE_4648	433.140025328862	0.411245	0.381224	0.47002	1	9.78201	8.95536	8.3382	8.76768	9.04537	8.73896	9.95331	9.35952	8.6006	8.71663	9.19893	8.71977	8.23464	7.78716	7.88724	7.86087	8.0949	8.16161	8.45202	8.14494	7.85377	7.90461	7.9531	7.95244	9.01469	8.02394	0.990753
ETHR_2111	-	SACE_2169	432.544525053512	0.40772	0.388459	0.465593	1	10.9477	10.7659	10.1386	10.2027	10.3092	9.93501	11.0842	10.9021	10.2058	10.3497	10.3463	9.97801	9.98725	9.49922	9.56622	9.29688	8.85941	8.90893	10.0044	10.2514	9.68436	9.17897	8.88013	8.84725	10.4304	9.41371	1.01673
ETHR_1087	-	SACE_1123	432.141220446166	0.444869	0.317964	0.469491	3	10.1486	11.4086	11.6007	10.0013	10.3782	11.0227	9.62087	10.5511	11.4762	10.0056	10.2922	10.4984	10.3979	11.871	10.3146	10.2033	10.3848	10.3597	10.2615	10.2415	9.92417	10.0847	10.1297	10.2081	10.5837	10.3651	0.218616
ETHR_2525	-	SACE_2598	431.920523997244	0.408461	0.386834	0.168132	3	9.7625	10.5586	11.124	10.4178	10.0435	10.5881	9.22696	10.4526	10.7494	10.4983	9.73473	9.98156	10.3979	10.4451	10.3114	9.94282	10.3703	9.82739	10.9363	10.0473	9.51846	10.238	9.60206	9.69722	10.2615	10.1112	0.15032
ETHR_6174	glcD	SACE_6366	431.431999871953	0.997009	0.00842859	0.464657	2	11.8659	9.26046	9.08868	9.31957	9.64374	9.30315	11.956	9.23377	9.2614	9.28931	9.74108	9.60607	13.597	9.26251	9.60459	9.58673	9.70749	9.53417	13.6596	9.41746	9.55111	9.49584	9.68976	9.58537	9.79743	10.2243	-0.426867
ETHR_4200	-	SACE_4293	431.065911529792	0.453503	0.302823	0.185599	1	9.82301	9.33523	8.95318	9.85059	9.93414	9.70608	10.1063	9.546	8.97756	9.48367	10.0251	9.97419	8.60493	8.7461	8.7967	8.906	8.92678	8.772	8.72433	8.57708	8.77047	8.74945	8.8406	8.80096	9.64292	8.76795	0.874969
ETHR_2017	pepQ	SACE_2074	430.814319920693	0.97149	0.010522	0.465803	1	11.6652	11.2399	10.2242	11.3379	11.8265	11.0686	11.7355	11.4889	10.0871	11.0555	11.6064	11.5846	10.9169	9.36306	10.2919	10.325	10.185	10.2658	10.6388	10.5032	10.322	10.3876	10.3567	10.4992	11.2433	10.3379	0.905412
ETHR_4960	-	SACE_5061	430.091145928328	0.419176	0.365285	0.476539	3	11.9197	12.6037	12.9149	11.2721	11.8442	12.8163	11.4545	12.4561	12.8094	11.2553	11.714	11.912	11.8615	13.0689	11.5031	11.3768	12.0379	11.732	11.7458	11.6932	10.9632	11.282	11.3911	11.3482	12.081	11.667	0.414031
ETHR_1554	-	SACE_1599	429.987917396169	0.400518	0.40393	0.462722	1	10.2022	10.0142	10.1345	10.3715	9.96451	9.86711	10.3072	10.4105	9.93436	10.5273	9.88204	9.78222	9.64991	9.12862	9.21443	9.09372	8.87706	8.95493	9.74102	9.92194	9.33566	9.16172	9.13272	8.80016	10.1165	9.25099	0.865492
ETHR_6543	pbuX2	SACE_6737	429.848797594451	0.538122	0.189726	0.270771	2	8.60032	8.98463	9.22891	9.16731	9.20231	8.95677	8.7765	8.75626	9.09474	9.15681	9.30055	9.32135	10.1887	9.74383	10.199	10.3283	9.76698	9.78669	9.92857	9.10519	10.2383	10.101	9.94812	9.70478	9.04554	9.91996	-0.874419
ETHR_0031	-	SACE_0033	429.394220929419	0.833425	0.0296562	0.426986	2	9.13215	7.85721	8.29274	8.18174	8.09353	8.01115	9.43129	8.36226	8.2485	8.51424	8.0954	8.14044	10.8	9.50743	10.4458	10.2549	10.4493	10.2238	10.8403	10.9462	11.2778	10.8964	11.3038	10.7221	8.36339	10.639	-2.27561
ETHR_4311	-	SACE_4403	428.548099340277	0.594376	0.136767	0.0723647	1	10.3482	10.0022	10.2677	10.4488	10.2899	9.99997	10.4868	10.0269	9.88114	10.5011	10.1954	10.1544	8.94972	9.62112	9.58749	9.55093	9.30214	9.33695	9.21898	9.13077	9.48433	9.44718	9.44418	9.41756	10.2169	9.37428	0.842596
ETHR_0667	cvnC6	SACE_0692	428.475219022608	1.20525	0.00107423	0.464657	1	12.1831	11.7794	11.2346	11.3982	11.7101	11.2841	12.0317	12.1018	11.1466	11.318	11.4779	11.3467	10.9407	10.5781	10.5009	10.3318	9.8702	9.70799	11.0564	10.6535	10.5634	9.7793	9.7335	9.71105	11.5843	10.2856	1.29877
ETHR_2629	-	SACE_2712	427.459830713909	0.499331	0.234908	0.465593	3	9.62552	10.4717	10.9964	9.73633	9.79685	10.5138	8.75948	9.92145	10.7221	9.71523	9.68819	9.72698	9.32206	10.5918	9.41111	9.29947	9.54132	9.32331	9.29968	9.46945	9.13291	9.38208	9.18358	9.34547	9.97283	9.44185	0.530978
ETHR_2533	-	SACE_2612	427.431857846824	0.427137	0.349759	0.376085	3	8.90097	9.70411	10.1469	8.69235	8.83732	9.61294	8.05244	9.26766	9.76677	8.71909	8.51842	8.69896	9.64651	10.4303	9.88648	9.75683	9.37296	9.23508	9.58355	10.3593	9.72262	9.32934	9.123	8.95004	9.07649	9.61633	-0.53984
ETHR_3804	metF	SACE_3895	427.275173632075	0.661107	0.0910527	0.387303	1	9.61622	9.65641	9.32039	10.0455	9.61032	9.20165	9.95513	10.0921	9.42294	10.041	9.64073	9.60925	8.38992	8.55856	8.69934	8.79275	8.65668	8.99001	8.49202	9.07829	8.90263	8.94793	8.70195	8.88037	9.6843	8.75754	0.926767
ETHR_6616	adk	SACE_6812	426.124579103094	0.649697	0.098205	0.465593	1	11.7964	10.9987	11.4583	11.9862	10.9311	10.4593	11.7462	11.4118	11.1201	12.3317	10.7989	10.8147	11.167	9.89142	10.9959	10.9427	10.4365	10.7626	11.0157	11.9023	11.4969	10.9223	10.54	10.7505	11.3211	10.902	0.419139
ETHR_2322	-	SACE_2386	425.710004154139	0.42978	0.344801	0.204862	1	9.69307	9.86865	10.0366	11.4915	9.55526	10.2338	9.0173	10.2169	10.6496	9.47353	12.2966	9.55571	9.67427	10.2912	9.65677	9.6828	9.52141	9.54915	9.73429	10.0388	9.63327	9.61716	9.52065	9.60274	10.174	9.7102	0.46384
ETHR_2618	-	SACE_2700	425.525334515663	0.92941	0.0146536	0.480141	3	9.75548	10.863	11.1564	9.91077	9.91108	10.6922	8.75817	10.3871	11.1416	9.9816	9.86798	9.88947	9.34089	10.909	9.60173	9.70523	9.60682	9.54713	9.25973	9.40084	9.60786	9.53107	9.54318	9.50741	10.1929	9.63008	0.56283
ETHR_5221	-	SACE_5344	425.240725263024	0.393687	0.419079	0.200131	3	9.2717	9.29872	10.3845	9.47067	8.92709	9.07542	9.51496	9.71685	10.1752	10.6085	8.87285	8.83332	9.28178	9.03025	9.52046	9.78566	9.86355	10.2412	9.37699	10.2494	10.2643	10.2501	10.1812	10.9443	9.51248	9.91577	-0.403289
ETHR_6532	lacZ	SACE_6726	424.227270769633	0.934662	0.0140293	0.294218	1	10.87	8.96432	9.05556	9.32781	9.45171	9.26636	10.9811	9.02482	9.09082	9.27432	9.51847	9.54577	9.36911	8.93696	9.47538	9.45181	9.46335	9.48537	9.40763	9.0724	9.36471	9.28454	9.32435	9.47121	9.53092	9.34224	0.188686
ETHR_1099	-	SACE_1134	423.017153467423	0.797874	0.037846	0.465593	3	10.3511	11.3658	11.5147	10.0221	10.2729	10.9981	9.32809	10.5832	11.317	10.0368	10.1566	10.3294	10.269	11.7761	10.152	10.0962	10.2221	10.1249	10.2371	10.1038	9.80823	9.96977	9.87172	9.88514	10.523	10.2097	0.313299
ETHR_3057	mdlC	SACE_3142	421.353449207799	0.429098	0.345967	0.465593	3	7.74632	9.18404	9.52317	7.98106	7.9732	8.57982	7.59117	7.8162	9.38528	8.04141	8.00528	7.97082	7.98687	9.40237	7.69515	7.79066	7.81303	7.85428	7.84731	7.58597	7.66487	7.74605	7.6721	7.77772	8.31648	7.90303	0.413449
ETHR_0368	-	SACE_0387	421.134838586845	0.425547	0.352651	0.465803	2	8.49166	7.57549	7.80916	8.31294	7.74659	7.70632	8.91803	7.5475	7.72235	8.50912	7.75623	7.88372	10.6731	8.67849	9.44196	9.27683	8.87595	8.97744	10.8257	10.6748	10.0029	9.27238	9.32328	8.94178	7.99826	9.58039	-1.58213
ETHR_0264	lysC,ask	SACE_0282	420.888319225636	0.418806	0.366056	0.464657	1	11.4584	10.8335	11.1774	11.9465	10.9571	10.6649	11.6889	11.176	10.9039	12.0724	11.0202	10.8584	10.5055	9.6557	11.1749	11.3069	10.6717	11.326	10.4533	11.5826	11.8873	11.3473	10.9133	11.4917	11.2298	11.0263	0.203445
ETHR_3823	ydhD	SACE_3914	420.643580271145	0.516243	0.213855	0.424326	2	8.12454	8.71004	8.94854	8.77399	8.71083	8.80051	8.07491	8.64312	8.85309	8.79882	8.69617	8.82174	8.14081	8.7396	9.06019	9.24673	10.6212	12.0058	8.10578	8.53357	8.99011	9.38175	11.668	12.8701	8.66302	9.7803	-1.11728
ETHR_6520	groEL1	SACE_6714	420.390665739102	0.601595	0.130845	0.464657	1	11.583	10.8369	9.28449	10.5731	11.1227	10.3107	12.1284	11.3393	9.25915	10.2479	11.4771	11.0259	11.1829	10.4311	9.90056	10.3797	10.4433	10.8951	11.1462	11.1464	10.6917	10.3267	10.8256	10.3946	10.7657	10.647	0.118717
ETHR_2976	-	SACE_3061	420.312125200115	0.496947	0.237727	0.177947	2	9.28184	10.1328	10.5419	8.77822	8.85395	10.0408	7.90737	9.97872	10.3543	8.77877	8.73334	8.72438	9.43506	10.762	10.4464	10.6211	11.5016	12.5404	9.3691	9.78702	10.9565	11.7524	12.7652	13.6209	9.3422	11.1298	-1.78761
ETHR_0485	-	SACE_0506	420.182308479524	0.980937	0.00963136	0.382141	1	9.93761	9.04443	9.3242	10.453	10.2196	9.94661	10.1116	9.46864	9.13126	10.3223	10.1846	10.3473	10.0106	8.56501	9.12367	9.12189	9.17735	9.2115	10.1137	9.27335	9.42661	9.40357	9.26549	9.11751	9.87426	9.31753	0.556729
ETHR_2191	-	SACE_2250	419.662445794891	0.655073	0.094863	0.446502	1	11.9115	11.3819	11.8656	11.8927	11.3634	11.2635	11.9872	11.5989	11.8416	11.9633	11.3268	11.379	11.1662	10.3878	10.8613	10.6526	10.389	10.1223	11.2707	11.2459	11.1898	10.7725	10.3844	10.1013	11.6479	10.712	0.935961
ETHR_4737	-	SACE_4833	419.087640208189	0.563282	0.164055	0.464657	3	10.3434	10.8826	11.323	10.0515	10.264	10.947	9.56349	10.6314	11.16	10.0954	10.1473	10.201	11.0473	11.3913	10.6639	10.8269	10.8152	10.7915	10.9725	10.5885	10.6178	10.6973	10.7801	10.8283	10.4675	10.835	-0.367542
ETHR_2045	metK	SACE_2103	418.823224021594	0.507947	0.224386	0.290425	1	11.6531	11.8461	11.1563	11.3513	11.8674	11.116	11.6635	12.2455	10.9323	11.1951	11.6736	11.3419	10.3865	10.1921	10.4531	10.5968	10.522	10.533	10.2885	11.0719	10.6196	10.517	10.4211	10.4715	11.5035	10.5061	0.997439
ETHR_6973	-	SACE_7175	418.398171847277	0.800484	0.0370105	0.24505	1	12.4729	13.7994	12.0161	12.8758	13.2743	13.8565	12.5216	14.0247	12.2305	12.7391	13.3008	14.3123	11.3771	13.347	12.5751	12.4108	12.1332	12.1339	11.5966	12.476	11.939	12.2298	12.2416	11.8603	13.1187	12.1934	0.925318
ETHR_1598	-	SACE_1644	417.627186910608	0.865473	0.0234862	0.457294	2	10.6197	10.5058	10.4282	11.0183	11.4467	10.8526	10.7697	10.7174	10.3719	10.8758	11.7229	11.5587	11.755	10.4204	11.6461	11.9611	12.556	12.7965	11.671	11.2269	12.0255	12.2514	13.3402	13.008	10.9073	12.0548	-1.14753
ETHR_4032	fadE1	SACE_4125	417.079671208608	0.548864	0.178442	0.464657	1	8.25859	8.85629	8.78867	9.48469	10.5114	9.2095	8.33885	8.92161	8.82906	9.30569	10.5087	9.58216	7.94042	8.60081	9.00211	9.17676	9.04391	9.24334	8.02329	8.65155	8.92401	8.93402	9.01073	9.24032	9.21627	8.81594	0.400327
ETHR_1331	penA,blaA	SACE_1374	416.786182361488	0.501253	0.232548	0.109599	1	8.04945	7.9966	8.67288	8.9499	8.27769	8.26966	8.21123	8.26811	8.60012	9.37991	8.11647	8.04749	8.17437	7.73372	7.58486	7.7051	7.67482	7.63931	8.14062	8.09194	7.69163	7.72728	7.57975	7.67365	8.40329	7.78475	0.618539
ETHR_4058	-	SACE_4151	415.607526440193	1.10912	0.00288298	0.467965	3	8.30471	9.29084	9.58987	8.14088	8.32217	9.17638	7.27863	8.80053	9.46204	8.29649	8.06741	8.17605	8.41067	9.57094	8.30949	8.28681	8.27253	8.31027	8.11649	8.04901	8.12967	8.42493	8.64335	8.74349	8.5755	8.43897	0.136529
ETHR_1479	-	SACE_1522	415.328575089681	0.414689	0.374062	0.375723	2	9.86047	9.54819	9.4298	9.83998	9.80433	9.6414	9.91617	9.64829	10.1523	9.75407	9.55957	9.65875	11.0278	9.72383	10.8746	10.6801	10.4645	10.2193	11.031	10.8494	10.7971	10.7883	10.443	10.4663	9.73445	10.6138	-0.87933
ETHR_4109	-	SACE_4202	415.0522361804	0.661886	0.0906119	0.445346	2	7.93221	9.03223	9.28906	8.75101	8.80137	8.908	7.90158	8.5454	9.10261	8.88121	9.00514	8.90495	8.69646	9.58903	10.204	10.1753	10.1112	10.2837	8.58148	9.94676	10.676	10.2128	10.8933	10.7966	8.75456	10.0139	-1.25931
ETHR_6900	glnR	SACE_7101	414.784871002314	0.565662	0.161677	0.464657	2	11.2026	11.4966	12.5412	11.9566	11.4807	11.4582	11.3503	11.5464	12.6413	12.1258	11.2981	11.4942	10.9151	12.5643	12.7932	13.0162	12.0051	12.6685	11.117	12.5444	13.7032	13.4468	11.4371	12.4995	11.716	12.3925	-0.676536
ETHR_5290	-	SACE_5414	414.218252434762	0.51152	0.219823	0.319327	1	8.22941	8.24541	8.38903	8.78747	9.31176	8.96627	8.02405	8.32838	8.17945	8.6472	9.25261	9.16102	7.62562	8.14477	7.87715	7.95824	7.89379	7.79539	7.6446	7.7081	7.96229	7.87125	7.83172	7.93287	8.62684	7.85381	0.773023
ETHR_5304	-	SACE_5430	413.913624708495	0.759404	0.0485975	0.509607	3	11.7141	13.8336	13.6809	12.1129	12.5273	13.5601	10.4603	12.7126	14.5572	12.2203	12.4589	12.7268	11.4572	14.1828	12.3215	12.3924	12.558	12.5123	11.3276	11.9173	11.8622	12.1473	11.9788	12.3344	12.7137	12.2493	0.46443
ETHR_5305	rpsA	SACE_5431	413.701059852826	0.361897	0.494588	0.464657	1	12.3966	11.7037	11.1015	12.6765	12.4976	12.077	12.2088	12.0183	11.0501	12.3996	12.32	12.2689	11.9301	10.9489	12.5702	12.8348	12.5918	12.7403	11.6973	12.2773	12.492	12.7304	12.7267	12.7906	12.0599	12.3609	-0.300998
ETHR_1954	fusA2	SACE_2008	413.618745095747	0.532463	0.195565	0.329415	2	9.47502	9.5024	9.15926	9.75726	9.90793	9.52874	9.65076	9.25203	9.47336	9.67166	9.91571	9.89581	11.2369	9.59957	10.2442	10.3636	10.358	10.3341	11.4089	9.80678	10.3843	10.5293	10.9944	10.7746	9.59916	10.5029	-0.903716
ETHR_0392	fepD	SACE_0411	412.451937409231	0.743071	0.0540238	0.464657	1	9.1532	8.86711	8.9034	10.4688	10.1051	9.77119	9.27714	9.24597	8.87244	10.5377	9.95013	9.96663	9.11565	8.62424	9.44646	9.37611	9.59258	10.0961	9.12964	9.24124	9.44735	9.33177	9.81699	10.1778	9.59323	9.44966	0.14357
ETHR_5246	-	SACE_5369	412.402795927464	0.507773	0.22457	0.465593	1	12.135	11.5249	11.6331	11.501	11.5891	11.8046	12.223	11.7883	11.5209	11.3703	11.5398	11.9197	11.6618	10.9623	11.2048	10.8628	10.2941	10.0028	11.9695	10.7713	11.2329	10.6922	10.3583	10.293	11.7125	10.8588	0.853649
ETHR_2259	-	SACE_2323	412.309747139093	0.426506	0.350796	0.464657	3	9.1866	9.42608	9.85828	8.34457	8.57572	9.44285	8.19373	9.42686	9.45662	8.32944	8.35555	8.4261	9.3827	9.72024	8.60042	8.51871	8.58621	8.45835	9.18296	8.36905	8.39677	8.5226	8.4513	8.47329	8.91853	8.72188	0.19665
ETHR_1327	-	SACE_1370	412.211525680972	0.495719	0.239462	0.327211	1	9.24182	9.43057	8.7749	9.63788	9.7241	9.86031	9.42274	10.0113	8.53113	9.32473	9.77993	10.0731	8.77212	8.51153	8.57197	8.66262	8.42699	8.84198	8.79337	8.80581	8.61759	8.55848	8.58566	8.77404	9.48437	8.66018	0.824195
ETHR_4139	ramA	SACE_4232	412.188824945426	0.747094	0.0526098	0.464657	1	9.53903	9.57066	9.54652	11.0509	10.314	9.97895	9.52146	9.91071	9.3614	10.7284	10.2168	10.2352	8.57978	8.41062	9.23159	9.22646	9.18585	9.09371	8.5686	8.83933	9.1212	9.19041	9.28903	9.2825	9.99784	9.00159	0.996248
ETHR_4171	-	SACE_4264	411.833408140026	0.472925	0.271101	0.137282	2	9.43856	9.87142	9.87603	9.56804	9.52649	9.81838	9.09387	9.83548	10.3721	9.41093	9.57693	9.5935	11.1039	10.8685	10.9227	10.7796	10.3573	10.0312	11.0776	11.0995	10.7248	10.1311	10.0001	10.0813	9.66514	10.5981	-0.933
ETHR_6562	aceB,mas	SACE_6756	411.793139870132	1.04969	0.00534362	0.464657	2	10.1922	10.1746	9.43738	9.54896	8.59329	8.63745	10.37	10.3383	9.56313	9.48488	8.75602	8.71955	12.176	10.8424	10.2041	9.81738	9.92028	9.56393	11.6862	10.9369	10.6175	10.5862	9.952	10.0028	9.48464	10.5255	-1.04083
ETHR_7088	-	SACE_7289	411.566930604116	0.467733	0.279438	0.367453	1	9.84988	9.38645	8.88329	9.65265	10.032	9.4463	10.1793	9.96253	8.60165	9.55087	10.4121	9.89658	9.51055	8.76681	8.76038	8.44276	9.03855	8.85056	9.54542	9.33916	8.7771	8.59614	8.79537	8.44275	9.65447	8.90546	0.749006
ETHR_2782	shnQ	SACE_2868	411.372028573174	0.679693	0.0813937	0.300209	1	8.38568	9.4234	8.8468	9.41542	10.2778	10.1366	8.48019	9.90316	9.00652	9.315	10.2112	10.3201	9.03212	8.76179	9.31853	9.44347	9.27568	9.13194	9.05518	9.38043	9.34361	9.09009	9.30153	9.06742	9.47682	9.18348	0.293336
ETHR_3117	-	SACE_3205	409.815071856288	0.79319	0.0392324	0.464657	3	8.52002	9.5991	9.69378	8.44396	8.74477	9.4968	7.61681	9.24094	9.66908	8.57215	8.4435	8.63589	8.92292	9.79378	8.40485	8.53308	8.46897	8.58529	8.42578	8.26499	8.27467	8.4083	8.41955	8.55335	8.88973	8.58796	0.301773
ETHR_6582	-	SACE_6777	408.644822211188	0.456503	0.297856	0.426986	2	10.7457	11.0374	10.6411	10.2943	11.6271	11.5371	10.7949	10.5148	11.1782	10.0742	11.7888	11.7286	11.9748	11.1197	10.6553	11.2936	12.1079	11.8785	11.9514	10.1757	10.5421	11.3791	12.4588	12.5739	10.9969	11.5092	-0.512373
ETHR_6080	-	SACE_6269	407.746385718894	0.594789	0.136437	0.315619	2	9.15003	9.79424	9.87278	9.49976	9.57013	9.72809	9.0874	9.26262	10.1637	9.38574	9.69188	9.52293	10.1301	10.33	10.9452	10.7566	10.7965	10.7136	10.0847	10.4072	11.0664	11.0604	11.3313	11.3814	9.56077	10.7503	-1.18951
ETHR_1260	-	SACE_1302	407.568393690848	0.770939	0.0452555	0.126724	2	8.21519	9.20139	9.22473	8.53639	8.62886	8.98522	8.35616	8.23031	9.26858	8.58604	8.62715	8.76128	10.1219	9.96388	10.5809	10.4778	10.6227	10.5484	10.2406	10.602	10.9484	10.8791	11.1876	11.0729	8.71844	10.6038	-1.8854
ETHR_4147	-	SACE_4240	407.470152968584	1.07749	0.00404903	0.343348	1	10.4407	10.905	10.8674	11.5233	11.627	11.4224	10.4798	10.8488	10.7015	11.4267	11.4443	11.5422	10.0021	10.5336	10.2611	10.3229	10.2594	10.2358	9.94013	10.1209	10.2794	10.2898	10.2053	10.0787	11.1024	10.2108	0.891658
ETHR_6389	-	SACE_6583	407.323180169639	0.718353	0.0637286	0.264734	3	12.9429	12.7478	12.2985	11.9712	11.1397	11.3676	12.7273	12.6862	12.308	12.156	11.3161	11.3567	11.9678	13.0555	13.4574	12.7942	11.914	12.2587	12.1215	13.6514	13.9566	12.8047	12.1817	12.2786	12.0848	12.7035	-0.618685
ETHR_1379	-	SACE_1422	407.078740661215	0.843326	0.027673	0.370483	2	8.99324	8.65607	8.77258	8.74579	8.74978	8.58779	9.16033	8.5667	8.66155	8.71652	8.7271	8.77248	10	9.29052	9.90025	10.0893	9.75825	9.50469	9.93804	9.35422	9.89761	10.4523	9.87095	9.61064	8.75916	9.80557	-1.04641
ETHR_5278	-	SACE_5402	406.997218300154	0.671052	0.085553	0.235549	1	12.3179	13.6292	11.7852	12.7492	13.047	13.7014	12.3928	13.9105	12.0814	12.6207	13.1677	14.1469	11.2171	13.1767	12.4529	12.3018	11.9967	11.9803	11.4862	12.3538	11.8777	12.1176	12.1366	11.7074	12.9625	12.0671	0.89542
ETHR_1107	-	SACE_1142	405.924625220022	0.877395	0.0214296	0.396956	3	11.0154	10.5249	11.3428	10.419	10.7912	11.1942	9.48685	11.008	10.8205	10.7799	10.146	10.235	11.3385	11.0813	11.5257	9.97142	11.3482	9.82385	11.1894	11.2306	9.80443	11.4991	9.84304	9.96797	10.647	10.7186	-0.0716428
ETHR_1147	ctaD	SACE_1187	405.307278441264	0.634362	0.107754	0.416891	1	12.0677	12.2179	12.5516	12.4168	11.219	11.2573	12.0136	12.3243	12.4413	12.8156	11.1942	11.1781	10.9129	11.0132	11.3906	11.367	10.9016	11.0175	10.9338	12.1076	11.5664	11.2075	10.9136	10.8855	11.9748	11.1848	0.790022
ETHR_2464	-	SACE_2536	404.693021902591	0.611823	0.123454	0.465593	3	10.3886	11.002	11.2351	9.89374	10.1687	10.975	9.48917	10.7401	11.077	9.89576	9.72976	9.99193	10.1156	11.3166	9.87211	9.8141	9.98402	9.80287	10.1515	9.98267	9.61871	9.65529	9.60912	9.59537	10.3822	9.95983	0.422419
ETHR_0970	typA	SACE_1005	403.932530939927	0.445125	0.317587	0.404423	1	11.865	12.0346	11.76	12.6869	11.1322	11.0981	11.6095	12.1699	11.6144	12.5785	10.9738	11.2216	10.0511	10.9871	11.2554	11.282	10.4383	10.8344	10.0058	11.4636	11.343	11.2708	10.4624	10.487	11.7287	10.8234	0.905299
ETHR_5851	tsf	SACE_6037	403.393782186685	0.626056	0.113345	0.464657	1	10.7353	10.2132	9.63129	11.5207	10.7598	10.2516	11.045	10.6673	9.66899	11.1693	10.8344	10.8715	10.1543	9.33417	9.98543	10.0531	10.3732	10.6998	9.97333	10.7901	10.2357	10.0277	10.4961	10.1755	10.614	10.1915	0.422492
ETHR_2419	-	SACE_2490	402.742086671304	0.499337	0.234908	0.464657	3	9.70891	10.3962	11.0274	9.41264	9.42048	10.428	9.07146	9.99178	10.6951	9.34335	9.30925	9.29144	9.64314	10.8938	9.74767	9.8362	10.052	10.1686	9.62178	9.78781	9.8593	9.8919	10.1422	10.4879	9.84134	10.011	-0.169681
ETHR_6202	-	SACE_6394	402.56568971059	0.491218	0.24577	0.271673	2	8.16059	8.16951	8.20231	8.24222	8.34178	8.20917	8.2863	8.22956	8.48424	8.26444	8.41223	8.35307	9.27397	8.27894	9.16488	9.36642	9.1554	8.76838	9.39084	9.34795	9.53479	9.35351	10.0878	9.27789	8.27962	9.25007	-0.970448
ETHR_3884	-	SACE_3975	402.300387226785	0.824962	0.0312262	0.464733	1	10.4214	9.12182	8.76693	9.44896	9.15307	8.9375	10.5854	9.64042	8.6755	9.33496	9.03491	9.17957	9.30763	8.34014	8.26164	8.16545	8.51706	8.15431	9.30517	8.8521	8.37699	8.21351	8.62252	8.07321	9.35837	8.51581	0.842557
ETHR_6583	-	SACE_6778	401.605182178934	0.451134	0.306707	0.370483	2	10.1512	10.0607	9.92259	9.78811	11.0704	10.7544	10.2994	9.87225	10.1259	9.75108	11.1678	11.0368	11.3586	10.1221	10.0948	10.8319	11.529	11.2404	11.3756	9.68711	10.06	10.9902	12.0413	11.8444	10.3334	10.9313	-0.597879
ETHR_6091	atpD	SACE_6280	401.115475718854	0.670454	0.0858743	0.387303	1	11.6347	12.6978	13.02	13.1602	12.7587	12.3908	11.799	13.0022	12.8663	13.2638	12.7662	12.7685	11.3084	10.7798	11.967	12.1776	11.9837	12.2065	11.1729	13.0453	12.0406	11.8543	12.0227	12.0271	12.6773	11.8822	0.795165
ETHR_3140	-	SACE_3228	401.095868933296	0.649506	0.0982968	0.460459	2	9.16988	9.70912	9.98062	9.83083	9.83841	9.78737	9.24094	9.47707	9.98611	9.91261	9.86542	9.91862	9.62737	10.0124	10.4001	11.2246	11.8198	12.5075	9.81015	9.4484	10.551	12.1635	12.3199	13.1768	9.72642	11.0885	-1.36203
ETHR_5958	leuC	SACE_6144	400.82796469222	0.545164	0.182225	0.279803	2	9.71591	9.39741	9.57812	12.0362	10.6039	9.83295	9.74124	9.40474	9.7565	10.2899	10.4951	9.78854	11.7785	9.69996	10.1918	10.3775	11.4902	11.6315	11.6619	10.6634	10.0749	10.3266	10.7275	10.9182	10.0534	10.7952	-0.741791
ETHR_1227	-	SACE_1267	400.730094552988	0.575077	0.153358	0.370483	2	9.8712	9.42799	9.51083	10.2131	9.53432	9.4409	9.94944	9.72127	9.49744	10.029	9.84893	9.71394	10.3035	10.021	11.008	11.4263	11.0861	11.0042	10.5191	10.2193	11.1895	11.5853	11.4931	11.3105	9.72986	10.9305	-1.20063
ETHR_3715	-	SACE_3807	399.336066273077	0.670286	0.0859937	0.354779	2	6.64751	6.59441	6.53341	6.72305	6.68217	6.74345	6.85637	6.89125	6.63356	6.7963	6.83049	6.83335	8.12598	6.93976	8.4424	7.9829	7.70808	7.36174	8.50622	7.33741	8.82902	8.63975	8.52048	7.89758	6.73044	8.02428	-1.29383
ETHR_2979	-	SACE_3064	397.816876429164	0.697462	0.072754	0.404825	2	8.51176	9.02428	9.03357	9.03367	8.95406	8.91591	8.56601	8.84404	9.03092	8.95607	8.91999	8.98369	9.31207	9.39173	10.3457	10.5243	11.1781	11.8547	9.38314	9.97672	11.0858	11.1796	12.3901	12.4395	8.89783	10.7551	-1.85729
ETHR_5279	-	SACE_5403	397.629783357667	0.624801	0.114016	0.0847312	3	8.10985	9.11326	9.32263	8.98147	8.83589	9.02763	7.76638	8.52348	9.27373	9.13142	8.59536	8.71865	9.17505	9.17181	8.41006	8.68108	8.54758	8.43586	9.30838	8.27408	8.40654	8.7514	8.49416	8.35047	8.78331	8.66721	0.116107
ETHR_3100	-	SACE_3187	396.145739112203	1.15094	0.00179957	0.229434	1	10.1758	8.96089	8.91259	10.2277	9.41656	9.26548	10.193	9.23928	9.08701	10.1518	9.66139	9.80246	8.63566	8.70172	9.20882	9.3977	9.33796	9.4669	8.61648	8.74874	9.33214	9.5935	9.42399	9.64099	9.59116	9.17538	0.415779
ETHR_2221	ubiE	SACE_2281	395.775979160873	0.891899	0.0191801	0.465593	3	9.95984	10.909	11.0091	10.191	10.6977	10.7455	9.73365	10.5156	10.9539	10.2099	10.3142	10.396	9.50171	10.9703	9.52854	9.58631	9.4321	9.57357	9.26294	9.85823	9.3692	9.44167	9.30958	9.44281	10.4696	9.60642	0.863189
ETHR_5077	-	SACE_5194	395.712875914908	0.44373	0.32002	0.397273	2	9.66346	8.21878	8.32411	8.94386	8.92837	8.58786	9.29856	8.55863	8.44139	8.93264	9.15912	9.12671	9.60068	8.61029	9.92807	9.90838	10.0954	10.208	9.40437	10.0101	10.3048	10.1034	10.6432	10.5844	8.84862	9.95009	-1.10147
ETHR_5009	-	SACE_5122	395.027087733795	0.633373	0.108332	0.465593	3	9.95989	10.3079	10.9398	9.46189	9.71493	10.3721	8.65972	10.3423	10.5836	9.45384	9.34571	9.31999	9.98152	10.7341	10.1997	9.72307	10.2377	9.49617	9.89651	9.82614	9.65735	10.2226	9.59348	9.72926	9.8718	9.94147	-0.0696667
ETHR_0063	-	SACE_0065	394.975983836076	0.442453	0.322013	0.464657	2	9.99633	9.86694	9.91967	10.2216	10.0038	10.0429	10.188	10.1674	9.94175	10.375	10.1095	10.1335	10.781	10.7821	11.6391	11.4148	11.3355	11.5978	10.8048	11.8221	11.9773	11.6399	11.7698	11.897	10.0805	11.4551	-1.37458
ETHR_0384	-	SACE_0403	394.842400874478	0.514599	0.216012	0.485301	1	9.92652	8.79394	8.86377	9.53485	9.6503	9.17725	10.2096	9.30302	8.63277	9.54606	9.61009	9.52072	8.9791	7.91156	8.79458	8.77282	8.68539	8.74591	8.9152	9.09568	8.91074	8.78426	8.67736	8.76419	9.3974	8.75307	0.644336
ETHR_5939	-	SACE_6126	394.660982128037	0.3855	0.437369	0.469491	2	10.1454	9.14144	9.16649	9.43957	9.51306	9.31019	10.2469	9.43069	9.22076	9.41484	9.59141	9.51486	11.3604	9.9957	10.591	10.1878	9.93651	9.9511	11.6755	10.0368	10.5098	10.4139	10.0693	10.1154	9.5113	10.4036	-0.892309
ETHR_3301	-	SACE_3389	394.361000119635	0.542967	0.184566	0.464657	3	9.06672	9.92043	10.345	9.31227	9.27362	10.2098	8.09667	9.56404	10.2278	9.33051	9.2143	9.38932	9.23357	10.2961	9.37675	9.26288	9.46823	9.24273	9.28728	9.36626	9.15332	9.1492	9.04522	9.18308	9.49587	9.33872	0.157155
ETHR_2978	-	SACE_3063	394.114100666759	0.482055	0.257788	0.130352	2	9.80643	9.50609	9.347	9.3813	9.69713	9.36776	10.1529	9.75894	9.08741	9.46382	9.68721	9.70901	10.0656	9.63605	10.3273	10.3508	10.8167	11.6852	10.0134	10.1707	10.8167	10.8005	12.1211	12.5255	9.58042	10.7775	-1.19704
ETHR_4513	serA	SACE_4605	393.894481604438	1.06963	0.00437956	0.476539	3	8.84832	10.8374	10.8617	9.4327	9.66561	10.0807	8.97422	9.38671	11.2385	9.61401	9.56576	9.61166	8.86745	11.2242	9.33946	9.35411	9.261	9.26805	9.20639	9.14875	9.19175	9.13724	9.22496	9.26136	9.84311	9.37373	0.46938
ETHR_5244	-	SACE_5367	393.34322431334	0.399447	0.406188	0.1484	2	9.64303	8.88642	8.53152	8.85196	9.24381	8.83975	9.89106	9.28432	8.47455	8.8249	9.35043	9.12615	9.18891	8.84501	9.29437	9.29273	9.47118	9.98155	9.25025	9.12012	9.67124	9.6264	10.4011	10.3612	9.07899	9.542	-0.463013
ETHR_6224	rmlC	SACE_6416	391.666279691558	1.02301	0.00660148	0.474818	3	9.98126	10.9127	10.8167	9.51329	9.48481	10.5155	9.7044	10.5116	11.0905	9.60943	9.5139	9.70426	9.42917	11.0848	9.43737	9.50759	9.40352	9.41985	9.3889	9.79258	9.43158	9.27509	9.31446	9.1913	10.1132	9.55635	0.556853
ETHR_0812	eno	SACE_0838	391.610098326151	0.403027	0.398439	0.464657	1	10.6832	10.0952	10.4736	10.8708	9.46047	9.25688	10.8034	10.5918	10.1242	11.1392	9.26509	9.07967	9.8806	9.38622	9.82629	9.4575	9.02008	9.16257	9.87338	10.7618	10.2173	9.58671	9.18298	9.0591	10.1536	9.61788	0.535752
ETHR_6542	-	SACE_6736	391.545022199569	0.516353	0.213735	0.439065	2	10.6026	10.6171	10.7774	9.68723	10.2851	10.3585	10.4937	10.5865	10.3652	9.74045	10.1458	10.1288	12.3397	11.1313	10.0663	10.1535	10.7888	10.8731	11.8857	10.4989	10.1218	10.3259	10.7469	10.5767	10.3157	10.7924	-0.476716
ETHR_2202	-	SACE_2261	390.496678909499	0.577586	0.15087	0.424326	1	9.69347	10.7772	10.7062	11.1653	10.7473	10.9946	9.74374	11.1347	10.6722	11.2045	10.4913	10.8587	9.42041	10.1814	9.59063	10.1388	9.76064	9.99716	9.40922	11.1132	9.56185	10.1579	9.4778	9.87513	10.6824	9.89035	0.792081
ETHR_0869	metB	SACE_0902	390.29808171989	0.601752	0.130698	0.280227	1	9.8154	9.68132	9.61763	9.81172	11.0884	9.63247	9.98062	9.88323	9.6321	9.85565	11.2542	9.79801	9.88367	9.4924	9.83915	9.99157	9.84082	10.0137	9.78566	10.4652	10.1376	10.0362	10.0147	10.1017	10.0042	9.96687	0.0373651
ETHR_3904	-	SACE_3995	389.549775473011	0.813002	0.0339623	0.464657	2	12.0463	12.4147	12.3313	12.308	12.5543	12.569	11.9401	12.083	12.7347	12.3847	12.756	12.789	12.6306	13.5566	13.7735	13.4491	13.4096	13.0959	12.9285	12.6466	13.4389	13.8002	13.3964	13.195	12.4093	13.2767	-0.867465
ETHR_5342	-	SACE_5511	389.482708911219	0.523275	0.205463	0.330786	2	9.85223	9.9677	11.1978	10.4081	10.0493	10.0871	9.76192	10.1844	11.0312	10.4035	10.1401	10.2689	10.6989	12.3087	11.9777	11.9149	10.3994	10.3085	10.8691	12.2781	11.9318	11.0428	10.508	10.0496	10.2794	11.1906	-0.911278
ETHR_0218	-	SACE_0221	388.412659537265	0.740452	0.0548501	0.4841	3	9.48218	10.4251	10.8376	9.22244	9.45584	10.164	8.78262	9.62138	10.6238	9.27933	9.51808	9.43632	9.07954	10.9498	9.11921	9.17687	9.28312	9.31693	9.14121	9.13946	9.04483	9.05627	9.24158	9.22581	9.73739	9.31455	0.42284
ETHR_5591	dctA	SACE_5768	388.349946493582	0.387657	0.432163	0.271673	3	8.81267	8.62618	8.96129	10.8872	9.05436	8.91659	8.93772	8.86958	8.90127	10.3422	9.27498	9.25722	9.10631	9.63558	10.8863	9.70941	9.54679	9.56407	9.09873	9.10891	10.3781	9.27848	9.44644	9.39363	9.23677	9.59606	-0.359284
ETHR_4451	-	SACE_4543	388.079750612842	0.82578	0.0310242	0.484686	3	9.135	10.1051	10.5193	8.90609	9.20968	9.84222	8.59605	9.48081	10.3151	8.97765	9.06398	9.221	8.97521	10.4718	8.94535	8.90357	9.13044	9.06459	8.89743	9.08613	8.73461	9.01932	8.83951	8.96058	9.44766	9.08571	0.361953
ETHR_5121	-	SACE_5241	388.074147795002	0.386913	0.433907	0.402572	2	11.3491	10.7758	10.9048	11.6426	11.8768	11.5835	11.3883	11.0083	10.9095	11.5056	11.8707	11.8017	12.3824	11.251	12.1775	12.0668	11.6871	11.9228	12.4088	12.0621	12.3252	12.0673	11.8567	11.9082	11.3847	12.0097	-0.624953
ETHR_2348	-	SACE_2414	387.895600097675	0.627899	0.112106	0.492739	3	9.02189	10.2696	10.3931	8.91872	9.08494	10.0096	8.69326	9.55612	10.4254	9.04249	8.96064	9.17493	8.65423	10.6063	8.81644	8.91451	8.77371	9.0707	8.60544	8.89715	8.74899	8.93455	8.85721	9.14817	9.46254	9.00228	0.460264
ETHR_1900	cvnA5	SACE_1953	387.479148801222	0.377817	0.455346	0.265191	1	10.6108	10.4525	10.2691	10.7915	10.6563	10.3405	10.5344	10.7161	10.0619	10.718	10.8027	10.6042	9.99595	9.79758	9.99278	9.88201	9.52471	9.72847	9.83085	10.2238	10.1079	9.61539	9.70247	9.5431	10.5465	9.82875	0.717759
ETHR_0090	-	SACE_0092	387.381759425439	0.84161	0.0280035	0.564391	1	11.0086	10.7067	9.98671	10.5324	10.3869	10.0013	11.2877	11.1215	9.63598	10.5939	10.5463	10.3326	9.87693	8.99058	9.39712	9.52782	9.37758	9.39288	10.0163	10.0311	9.60852	9.50553	9.38035	9.29903	10.5117	9.53364	0.978069
ETHR_0668	cvnD6	SACE_0693	386.265414816584	0.337025	0.561282	0.464657	1	10.6518	10.1638	9.8292	10.0176	10.2463	9.94364	10.5728	10.507	9.48871	9.90258	10.0842	9.85834	9.72637	9.35624	9.1721	8.90611	8.75113	8.59801	9.75973	9.51821	9.08617	8.68705	8.61333	8.68391	10.1055	9.07153	1.03397
ETHR_7059	-	SACE_7260	385.895875792722	0.518634	0.210816	0.465269	1	10.4905	9.97864	9.31474	10.5905	10.1422	9.93238	10.5204	10.4973	9.1139	10.2557	10.0891	10.007	9.56142	9.08263	9.34173	9.21463	9.47927	9.53466	9.72967	9.86381	9.34674	9.30016	9.11786	9.17086	10.0777	9.39529	0.682415
ETHR_2556	-	SACE_2636	385.356733317369	0.449984	0.308727	0.141693	2	9.05642	9.75243	9.28057	9.39922	9.09202	9.18744	9.08299	10.0428	9.39446	9.1315	9.15089	9.11005	11.5904	8.95511	8.92971	9.09059	9.02277	9.04724	11.2364	9.10876	8.98479	8.95969	8.91396	9.05535	9.30674	9.4079	-0.101163
ETHR_3719	acn	SACE_3811	384.908458706382	1.03372	0.00605059	0.452982	1	10.2619	10.019	9.49551	9.14353	8.49612	8.75935	10.329	10.272	9.21807	9.06256	8.40515	8.53809	10.3832	9.053	10.3289	10.0273	9.49174	8.87542	10.5377	10.3479	10.151	10.2841	9.52096	9.05042	9.33336	9.83763	-0.504268
ETHR_1304	-	SACE_1346	383.329611447639	0.554602	0.172621	0.0659498	1	9.82117	9.60223	9.53928	10.0195	9.90435	9.72134	10.0154	9.84449	9.48672	9.77879	9.79847	9.92301	8.62377	9.01731	8.97371	8.92534	9.0108	8.99346	8.5635	8.82817	9.00157	9.08787	8.92293	9.03057	9.78789	8.91492	0.872973
ETHR_5799	gdh	SACE_5979	383.161702674682	1.224	0.000844695	0.461971	1	10.5901	9.75262	9.21097	10.2764	10.1851	9.86412	10.6201	10.3129	9.50871	10.1636	10.3294	10.1132	9.6684	8.75733	9.21846	9.10684	9.47616	9.23353	9.65642	9.72402	9.26019	9.49169	9.06121	9.10367	10.0773	9.31316	0.764115
ETHR_2266	-	SACE_2330	381.795136686777	0.58541	0.143809	0.464657	3	9.49278	9.82614	10.3544	9.43174	8.99466	9.79295	8.93741	10.0954	9.97711	10.0736	8.80991	8.79857	9.26347	9.82083	8.94278	8.75654	9.01938	8.79118	8.95825	8.77011	8.74906	9.01935	8.69212	8.84846	9.54872	8.96929	0.579428
ETHR_2595	-	SACE_2677	381.424118169808	0.496499	0.238397	0.468869	3	10.0436	10.7214	10.8918	9.63598	9.8552	10.8921	9.42701	10.7086	10.9677	9.74972	9.57007	9.80039	9.77201	10.7075	9.53331	9.56214	9.59868	9.55446	9.55427	9.76854	9.52976	9.46171	9.54841	9.42135	10.1886	9.66768	0.520949
ETHR_0067	-	SACE_0069	381.11420738815	0.409899	0.384079	0.464657	2	11.7094	10.1397	9.96171	10.9378	10.6176	10.4342	11.9915	10.6421	9.88959	10.8206	10.3577	10.6538	11.9524	10.9399	11.4765	11.6347	11.6291	11.537	11.889	11.001	11.5074	11.2677	11.9142	11.1136	10.6796	11.4886	-0.808912
ETHR_2611	-	SACE_2693	380.911477912168	0.517301	0.212569	0.502406	3	8.51372	9.96986	10.326	9.22062	9.17553	9.65244	8.3313	8.86209	10.2739	9.2743	9.15564	9.23969	8.20931	10.121	8.68984	8.76017	8.78945	8.74426	8.18865	8.45517	8.73602	8.6491	8.73229	8.7683	9.33292	8.73696	0.595957
ETHR_7058	-	SACE_7259	379.747299448845	0.367528	0.480228	0.130352	1	11.2414	11.344	10.535	11.7831	11.4825	11.2555	11.158	11.4429	10.7457	11.3733	11.4438	11.3355	9.88011	10.4182	10.1185	10.1633	10.2302	10.4464	9.95496	10.2332	10.0282	10.0095	10.0606	10.2254	11.2617	10.1474	1.11433
ETHR_3863	bkdC2	SACE_3954	378.950364601453	1.06932	0.00439792	0.464657	1	10.2196	9.7226	8.45817	9.02617	10.2392	9.50759	10.2072	10.1979	8.32346	8.98741	10.4503	9.73299	9.05713	8.30329	9.07835	9.1149	9.00758	8.94839	9.20487	9.14304	9.14044	8.99984	9.22365	9.00421	9.58938	9.01881	0.570576
ETHR_5013	pglZ	SACE_5128	378.126089901468	0.520213	0.208934	0.477918	3	10.4524	11.1877	11.8056	10.0401	9.99434	10.9277	10.309	10.3231	11.5451	10.0381	9.83641	9.67655	9.94782	11.5746	9.87948	10.0572	9.85549	9.80723	9.92686	9.72383	9.98081	9.84304	9.74781	9.88306	10.5114	10.0189	0.492414
ETHR_0190	-	SACE_0193	377.718888747462	0.396813	0.411835	0.417667	1	11.0769	11.3078	11.6621	12.2204	11.4945	11.3611	11.1499	11.5563	11.363	12.3539	11.3942	11.5611	10.7566	10.1757	10.8806	11.0765	10.656	10.715	10.6753	11.4942	11.2063	10.9016	10.8563	10.9206	11.5418	10.8596	0.68219
ETHR_5980	-	SACE_6165	377.63264411072	0.610155	0.124593	0.465593	1	8.92332	8.6741	8.53646	8.89857	8.82066	8.87572	8.98674	8.6871	8.53462	8.86431	8.89462	8.88273	8.02499	8.32451	7.87211	7.88237	7.87725	7.83981	8.00737	7.9262	7.88014	7.88395	7.6675	7.86024	8.79825	7.92054	0.877711
ETHR_2635	-	SACE_2718	377.101590004609	1.2086	0.00101914	0.497182	3	10.0462	11.0486	11.5396	9.78044	10.0118	11.179	9.21167	10.5431	11.2049	9.90877	9.78324	9.83654	9.70913	11.3095	9.95092	9.92947	10.1214	9.75584	9.70868	9.71879	9.72267	10.151	9.64853	9.74777	10.3412	9.95614	0.385017
ETHR_6791	tolA	SACE_6989	376.671776985562	0.37186	0.469467	0.376244	2	10.4414	11.8603	11.7851	12.1005	10.8199	11.0064	10.5703	11.9985	11.7053	12.1709	11.194	11.2947	10.998	11.5276	12.8112	12.9257	12.2192	12.6046	11.0046	12.545	13.1051	12.6682	12.4799	12.6016	11.4123	12.2909	-0.878609
ETHR_1018	-	SACE_1053	376.440570204816	0.660506	0.0914934	0.103704	1	14.3179	14.383	15.1364	14.2698	14.3551	14.4762	14.3245	14.6812	14.8636	14.5482	14.0497	14.4923	13.9468	13.5879	13.2718	13.4087	14.0134	14.3141	14.1975	13.9417	13.5776	13.6546	13.8933	13.8249	14.4915	13.8027	0.68882
ETHR_0617	ureD	SACE_0639	376.273414425649	1.11807	0.00257081	0.0659498	2	9.9964	9.1971	8.93424	9.01433	8.83082	8.79037	10.1586	9.3787	9.0894	8.96362	8.89447	8.87769	9.44681	9.33627	10.1146	10.2599	9.90098	9.83042	9.40945	9.65168	10.437	10.6389	9.99298	9.87563	9.17715	9.90788	-0.730735
ETHR_5166	chiC	SACE_5287	376.178373645865	1.25393	0.000633522	0.464657	3	10.06	10.6375	11.0745	9.71809	9.88299	10.7552	9.01151	10.3233	11.0777	9.71944	9.87166	9.89658	10.4973	11.556	10.6886	10.4983	10.5815	10.1595	10.6051	10.8576	10.4738	10.2809	10.0435	10.0619	10.169	10.5253	-0.356297
ETHR_5464	-	SACE_5640	375.810802346588	0.52153	0.207207	0.464657	1	11.122	10.021	9.73926	10.2367	9.97065	9.80557	11.118	10.3467	9.65078	10.3196	10.0272	9.94468	10.146	9.16013	10.6738	9.84277	9.59527	9.43595	10.2379	10.6433	10.7679	9.73696	9.58929	9.5728	10.1918	9.95017	0.241677
ETHR_2801	-	SACE_2886	375.547435387361	0.518182	0.211403	0.386492	1	8.09325	8.75952	7.99663	8.42959	9.49058	9.96945	8.32957	9.25934	7.91978	8.50803	9.51465	10.0635	8.05536	7.85295	8.3339	8.41767	8.44488	8.45583	8.24059	8.32322	8.3344	8.30529	8.38737	8.46654	8.86116	8.3015	0.559659
ETHR_3836	korA	SACE_3927	374.906453763066	0.65108	0.0974338	0.454275	1	11.027	10.1241	10.2359	10.9084	10.7591	10.2412	11.126	10.6532	10.0093	11.0213	10.7831	10.376	10.1761	9.56055	10.5281	10.6999	10.3011	10.879	10.2532	10.567	10.8729	10.9103	10.3436	10.6814	10.6054	10.4811	0.124255
ETHR_3114	-	SACE_3202	374.403254122427	0.553872	0.173383	0.188785	2	7.0712	7.28527	7.3736	7.95648	7.50512	7.43686	7.2352	7.32063	7.27586	8.11156	7.5623	7.62663	8.84921	8.03441	8.11713	8.28614	8.56649	8.5977	8.65368	10.0488	8.28525	8.02832	8.7535	8.13184	7.48006	8.52937	-1.04931
ETHR_6342	-	SACE_6535	373.777603243369	0.963959	0.0111279	0.466435	2	10.8051	10.1459	9.71328	10.3786	10.4953	9.99952	11.0431	10.4051	9.68921	10.3364	10.4883	10.5477	11.9468	10.0858	11.0642	11.0028	11.321	11.3538	11.7779	11.0169	11.0494	10.8682	11.586	11.4868	10.3373	11.2133	-0.876005
ETHR_4162	-	SACE_4255	373.419832215766	0.417177	0.369233	0.468768	3	8.76957	10.1289	10.4496	9.08619	9.32952	9.69803	8.87984	8.95833	10.5188	9.0964	9.10991	9.14869	9.18658	10.5087	9.05996	9.11017	9.18692	9.10014	9.11945	8.85888	9.00379	8.96468	9.08365	9.13304	9.43115	9.193	0.238149
ETHR_3284	-	SACE_3372	373.185673155126	0.410782	0.382105	0.464657	1	9.1522	9.60101	10.0035	10.3978	10.3452	9.90645	9.17344	9.81983	9.77406	10.4009	10.1972	10.1667	8.70509	9.11195	9.11195	9.20019	9.10565	9.01233	8.64906	8.86405	9.10608	8.96787	9.07074	9.05218	9.91152	8.99643	0.915091
ETHR_1086	-	SACE_1122	372.534708753123	0.479874	0.260919	0.425151	3	11.2777	11.53	11.9059	10.5898	11.0705	11.6461	10.1622	11.5192	11.7999	10.7719	10.921	10.909	11.7287	12.1611	11.9386	10.8357	11.7655	10.9055	11.67	11.509	10.6672	11.6509	10.7492	10.7894	11.1753	11.3642	-0.188985
ETHR_0345	nagA	SACE_0363	371.502979894398	0.599908	0.132333	0.454022	1	11.2075	10.4116	9.85772	10.6325	11.1274	10.726	11.2147	10.714	9.77981	10.4563	11.0589	11.1397	11.0904	9.76427	10.228	10.0929	9.87725	9.81644	11.2931	9.91307	10.228	10.0704	9.96369	9.94434	10.6938	10.1902	0.50369
ETHR_3452	-	SACE_3541	371.262608441498	0.554142	0.17308	0.0117647	1	10.8892	10.0438	9.53943	9.84225	9.76873	9.60853	10.9873	10.0112	9.93985	9.87875	9.85714	9.88567	9.20647	9.64978	10.0181	10.0954	9.77986	9.88705	9.32639	9.51429	10.0751	9.93678	9.85093	9.84006	10.021	9.76501	0.255972
ETHR_5956	-	SACE_6142	371.154749909584	1.42649	2.75e-05	0.269697	2	13.9237	13.0804	13.2944	13.4817	13.3423	12.7455	13.9886	12.8701	13.2365	13.5947	13.1448	12.7278	14.7398	14.5786	14.7359	14.021	14.0148	14.1993	14.8306	14.7669	15.0205	14.2663	14.0743	14.1222	13.2859	14.4475	-1.16164
ETHR_7078	-	SACE_7279	371.067986883443	0.559683	0.167571	0.382736	2	10.5096	9.5784	9.54801	9.91811	10.8498	10.2711	10.699	9.62399	9.67493	9.84184	10.8792	10.6268	11.659	9.81511	10.0811	10.2864	10.1439	10.0749	11.8721	9.75013	10.0524	10.1899	10.2884	10.1765	10.1684	10.3658	-0.19742
ETHR_4682	-	SACE_4775	370.477748543487	0.653811	0.0956526	0.343348	1	8.44126	9.35275	9.37683	8.70576	10.173	10.9168	8.47122	8.53942	9.52463	8.77436	10.2609	11.5185	8.37409	9.4848	8.51166	8.46982	8.56598	8.66592	8.38422	8.50222	8.49678	8.47069	8.51767	8.50042	9.50463	8.57869	0.925937
ETHR_0670	-	SACE_0695	370.366976881847	0.717619	0.0639673	0.268957	1	10.6906	10.0704	10.0847	10.2321	10.6379	10.2523	10.8331	10.1181	9.81332	10.1301	10.3699	10.401	10.0588	10.0152	9.2091	9.29998	9.06907	9.00859	10.1665	9.29862	9.19909	9.13301	9.15012	8.80546	10.3028	9.3678	0.935005
ETHR_5463	mutB	SACE_5639	370.032149291282	0.836107	0.0290777	0.460459	1	11.099	9.80217	9.61574	10.2056	9.65811	9.60675	11.2065	10.2381	9.35865	10.339	9.51775	9.54238	9.94076	9.19894	10.6298	10.0594	9.06953	8.93929	10.1554	10.759	10.8649	9.76321	9.20793	9.03996	10.0158	9.80235	0.213464
ETHR_4755	-	SACE_4850a	368.961552292843	0.545643	0.181747	0.487883	3	10.2282	11.5119	11.8849	10.2887	10.5379	11.2278	9.31889	10.8683	11.8654	10.3291	10.5104	10.4932	9.97629	12.0765	10.5403	10.6913	10.6804	10.6405	9.88414	9.99992	10.5526	10.5675	10.6035	10.6194	10.7554	10.5694	0.186033
ETHR_2780	gdmRII	SACE_2866	368.616089459664	0.382709	0.444007	0.464657	1	8.76991	9.35531	8.91628	9.90252	10.0038	9.88972	8.80057	9.89377	8.85611	9.71622	9.93789	10.0079	7.89501	8.31715	8.76863	8.92275	8.77325	8.82211	7.90729	8.47359	8.68911	8.62889	8.72294	8.83021	9.50416	8.56258	0.941588
ETHR_3331	pydB	SACE_3419	367.875871576212	0.524717	0.203801	0.417667	2	10.5508	9.87027	10.0844	9.72641	10.8793	10.3046	11.0116	9.96241	9.9055	9.68124	10.9596	10.702	12.0692	9.89984	10.6499	11.258	11.9557	11.8568	12.0483	10.0725	10.811	11.7581	12.847	12.5344	10.3032	11.4801	-1.17689
ETHR_3739	-	SACE_3831	366.5614511113	0.610488	0.124381	0.413013	3	8.11052	9.2594	9.52365	8.36445	8.4803	8.96129	7.8198	8.2765	9.36953	8.42209	8.33692	8.31611	8.88919	9.2947	8.6273	8.67002	8.92635	8.88031	8.79937	8.4547	8.52414	8.86061	9.35833	9.40176	8.60338	8.89057	-0.287185
ETHR_2953	-	SACE_3038	366.264026220559	0.615695	0.120479	0.464657	1	8.3667	8.45511	8.52506	10.244	9.65662	9.26491	8.65476	8.68913	8.70875	10.1747	9.50811	9.35258	8.46157	8.30927	8.80778	8.85214	8.95219	9.1662	8.38567	8.68844	8.78961	8.8651	9.00493	9.03735	9.13337	8.77669	0.356679
ETHR_3126	-	SACE_3214	364.901481544534	0.456114	0.298618	0.11019	2	8.86751	9.40751	9.49134	9.73581	9.48746	9.58917	8.59424	9.20715	9.68852	9.84736	9.48201	9.42502	10.4796	9.99465	10.1623	10.579	10.3822	10.4066	10.3078	10.9123	10.067	10.156	10.3101	10.1103	9.40193	10.3223	-0.920399
ETHR_4912	-	SACE_5009	364.650870544317	1.1075	0.00292889	0.464657	3	9.39526	9.6286	10.1064	8.57027	8.56208	9.66446	8.37673	9.78264	9.90959	8.49716	8.38692	8.47614	9.53525	9.96909	8.78298	8.99778	8.95702	8.80416	9.3502	8.81698	8.93631	8.88925	8.83517	8.91274	9.11302	9.06558	0.047443
ETHR_2583	-	SACE_2664	364.379386952227	0.468132	0.278759	0.460493	3	8.92453	9.20789	9.79515	8.31808	8.46781	9.42884	7.8792	9.09534	9.3594	8.42404	8.29394	8.30785	9.09176	9.46417	8.58652	8.55023	8.85687	8.89195	9.17379	9.09458	8.5259	8.81969	8.88046	9.03885	8.79184	8.91456	-0.122724
ETHR_4449	-	SACE_4541	363.812870746331	0.544197	0.183143	0.464657	3	12.1564	13.1062	13.515	12.2139	12.4926	13.0935	11.3012	12.6737	13.5408	12.2706	12.3108	12.4915	12.1735	13.2931	12.7857	12.3363	12.9084	12.1816	12.168	12.4122	11.9486	12.5591	11.8746	12.0655	12.5972	12.3922	0.204971
ETHR_2562	-	SACE_2643	363.759205873509	0.482412	0.257256	0.434723	3	9.80481	10.4253	10.9165	9.83978	9.973	10.5415	9.18143	10.1397	10.6317	9.89856	9.81669	9.89931	10.0375	10.615	9.85289	10.228	10.552	10.5229	9.83685	9.85444	9.92486	10.2028	10.6609	10.3328	10.089	10.2184	-0.129381
ETHR_1176	bcp	SACE_1216	363.676458780164	0.582549	0.146389	0.137282	1	10.5927	11.1435	11.3998	12.0124	11.4116	11.3595	10.6227	11.1576	11.2329	11.7629	11.21	11.5662	10.7546	10.3679	10.5443	10.6746	10.3261	10.5324	10.537	11.4194	10.7173	10.7051	10.3309	10.2243	11.2893	10.5945	0.694811
ETHR_3835	-	SACE_3926	363.570914372423	1.04915	0.00536198	0.460493	1	11.0913	10.2545	10.4615	11.2335	10.9726	10.425	11.2986	10.6788	10.176	11.2099	10.9591	10.6607	10.2465	9.61729	10.5472	10.9093	10.4496	10.8693	10.3064	10.497	10.9269	10.8169	10.7581	11.0404	10.7851	10.5821	0.203042
ETHR_1595	-	SACE_1641	363.340351066805	0.544598	0.18272	0.4298	1	11.6001	11.4202	11.303	11.3689	11.213	10.9143	11.628	11.6568	11.0471	11.5416	10.8411	10.854	10.6656	10.4816	10.5504	10.5062	10.1311	10.2079	10.5606	10.8694	10.5078	10.5695	10.0226	9.90626	11.2823	10.4149	0.8674
ETHR_6005	-	SACE_6191	363.281125380968	0.588316	0.141486	0.464657	1	9.37151	10.5065	10.0447	10.3701	10.5533	10.4551	9.43315	10.8897	9.86487	10.2551	10.5958	10.596	8.76628	10.0191	8.32856	9.65701	9.53161	9.92479	8.98672	10.5125	8.39177	9.24374	8.99145	9.8889	10.2446	9.35354	0.891103
ETHR_4832	-	SACE_4927	363.280618003649	0.439244	0.327788	0.464657	3	10.3068	10.3895	10.8703	9.55773	9.78332	10.6045	9.3844	10.6024	10.6405	9.60812	9.40524	9.4724	10.2532	10.7088	10.0725	9.79019	10.1968	9.56257	10.2166	10.1742	9.67368	10.1834	9.55631	9.54838	10.0521	9.99472	0.0573691
ETHR_1413	mmsA2	SACE_1456	362.478434308569	0.457583	0.296112	0.304109	2	10.9845	10.1027	9.93966	10.1799	9.42307	9.6898	11.1765	10.4675	9.57509	10.4118	9.72676	9.71251	11.8573	12.3869	10.6202	10.9569	11.1	10.8152	12.3501	10.153	11.3589	11.1554	11.4536	10.9146	10.1158	11.2602	-1.14435
ETHR_3531	-	SACE_3620	362.42538247498	0.780872	0.0421338	0.464657	3	9.44852	10.2087	10.4925	9.37994	9.31904	10.3995	8.95585	9.82951	10.5777	9.44285	9.37947	9.57045	9.64631	10.6902	9.22951	9.08475	9.01587	9.4528	9.65171	9.50639	9.31723	9.05373	9.05108	9.31399	9.75033	9.4178	0.332535
ETHR_6997	clpB	SACE_7199	362.045844347556	0.524002	0.204618	0.426986	2	8.42923	8.24244	8.42081	9.45779	8.63548	8.24324	8.68122	8.44986	8.30075	9.19288	8.76682	8.58387	9.69825	8.45988	9.56818	9.51968	9.85212	9.45957	9.77045	9.20622	9.98446	11.2038	9.20359	9.33255	8.61703	9.60489	-0.987861
ETHR_3193	-	SACE_3281	361.264753072832	0.593639	0.137235	0.465803	3	7.91782	9.7904	10.1798	8.57202	8.72913	9.43224	8.01157	8.67916	9.98239	8.57518	8.62991	8.75779	7.84998	10.0536	8.67173	8.78339	8.79265	8.95373	7.82538	8.35687	8.6354	8.97956	9.34882	9.60132	8.93812	8.82103	0.117084
ETHR_2273	-	SACE_2337	361.06099484503	0.42021	0.363182	0.468768	3	9.95069	11.1465	10.7426	9.55268	9.81478	10.6502	8.91361	10.3271	11.4549	9.54606	9.53042	9.59364	10.0375	11.3265	10.0911	9.77911	10.2786	9.7467	10.0923	10.0649	9.51671	10.0799	9.57982	9.71791	10.1019	10.0259	0.075996
ETHR_5320	-	SACE_5447	359.519638421349	0.413186	0.377267	0.464657	3	11.9321	12.0874	12.7743	11.1447	11.7064	12.4589	11.257	12.3825	12.4707	11.2545	11.4445	11.4551	12.1788	12.6034	11.5667	11.2419	11.2322	10.9224	11.9123	11.3512	11.2587	11.3864	10.7879	10.8408	11.864	11.4402	0.423789
ETHR_5127	-	SACE_5247	359.067180336956	0.513515	0.217371	0.0601093	2	8.83491	9.20447	9.29722	9.02153	9.15255	9.29515	8.56844	9.14762	9.33866	9.11751	9.20837	9.25534	10.1413	9.61643	10.2385	10.0117	10.0132	10.1579	10.1284	10.2224	10.3865	10.223	10.2786	10.1455	9.12015	10.1303	-1.01014
ETHR_1483	fabD	SACE_1526	358.981375832386	1.27327	0.000504981	0.44533	1	10.6527	10.4809	10.4145	10.946	11.0825	10.8631	10.7619	10.8943	10.2929	10.8149	11.0633	11.3083	10.0137	9.19949	9.81297	9.9149	10.0806	10.7743	9.95867	10.7635	10.1828	9.89647	9.93411	10.5599	10.7979	10.091	0.70697
ETHR_6238	sigR	SACE_6430	358.795759082969	0.566261	0.161116	0.343348	2	13.162	12.6818	13.1988	13.1859	13.0181	12.8006	13.0792	12.803	13.126	13.2277	13.0757	13.0823	13.4787	13.0863	13.7972	13.9944	14.3349	14.3984	13.213	13.6686	14.0751	14.3737	14.1406	14.5899	13.0368	13.9292	-0.892468
ETHR_3677	-	SACE_3769	358.054161057409	0.718813	0.0635633	0.464657	1	11.3054	11.0488	10.584	12.0693	11.6541	11.4627	11.3435	11.2503	10.4751	11.7689	11.5532	11.7941	10.5384	10.0257	10.7034	10.4477	10.7402	11.1505	10.4609	10.4747	10.8377	10.6871	10.8081	11.0826	11.3591	10.6631	0.696025
ETHR_5008	-	SACE_5121	357.212690776684	0.484545	0.254538	0.465593	3	10.9393	11.4709	11.9791	10.7476	10.7507	11.7667	9.77025	11.6351	11.8141	10.8082	10.7817	10.9197	11.0761	11.8715	10.7627	10.9399	10.782	10.7736	10.6912	10.273	10.6298	10.8424	10.5368	10.8521	11.1153	10.8359	0.279361
ETHR_4698	-	SACE_4791	357.199305141913	0.434921	0.335675	0.495526	3	9.43336	11.0301	11.0735	9.76187	9.88561	10.5317	8.87709	9.99634	11.5104	9.8376	9.72224	9.92112	8.88327	11.2411	9.61672	9.85401	9.70012	9.59176	8.79441	9.23486	9.56767	9.5669	9.45672	9.53643	10.1317	9.587	0.544749
ETHR_4738	-	SACE_4834	357.046849369791	0.375035	0.462214	0.464657	3	9.90163	10.2252	10.745	9.97236	9.95728	10.3266	9.7661	9.96102	10.3695	10.0989	9.86522	9.60625	9.53762	10.5162	9.14005	9.1229	9.14245	9.11094	9.64381	9.1526	9.12715	9.19075	9.04248	8.99897	10.0663	9.31049	0.755761
ETHR_6696	nuoK	SACE_6892	356.422006958087	0.492252	0.244365	0.464657	1	12.2629	10.2856	11.0169	10.6517	11.8355	11.156	12.2345	10.647	10.7478	10.8016	11.8258	11.529	11.8138	9.85083	11.0804	10.7366	10.3906	10.0959	11.9157	11.2729	11.3324	10.2761	10.4312	10.2362	11.2495	10.786	0.463491
ETHR_6700	nuoG	SACE_6896	355.370805055494	0.458279	0.295065	0.465803	1	11.5972	9.60685	10.0098	9.86805	10.9755	10.3991	11.9456	10.1206	9.91579	9.87897	11.1948	10.871	10.9201	9.04875	10.4135	10.2404	9.48174	9.51892	11.297	10.6909	10.9077	9.65081	9.83312	9.79286	10.5319	10.1496	0.382282
ETHR_5328	cebE	SACE_5455	355.252108001051	0.419464	0.364716	0.21288	2	9.53169	9.45848	10.5728	9.53484	8.85459	9.40626	9.29286	9.71656	10.228	9.63128	8.74934	8.70408	10.4944	10.147	10.8255	10.912	10.1356	9.35432	10.5546	10.6187	10.6645	10.3507	9.04447	8.71655	9.47339	10.1515	-0.678128
ETHR_0467	ectC	SACE_0485	355.181167517273	0.913949	0.0163889	0.0685897	2	13.3876	12.8915	12.8903	13.231	12.638	12.8935	13.3218	13.0215	12.7952	13.1471	12.6743	12.9399	12.2344	12.505	12.6938	13.0228	13.3325	13.8478	12.3191	13.0542	13.0038	13.4682	13.8823	14.4788	12.986	13.1536	-0.167582
ETHR_6615	-	SACE_6811	354.69399601401	1.21176	0.000982417	0.464657	1	10.8461	10.1623	10.3757	11.0424	9.94064	9.85349	10.8131	10.4752	9.96034	11.1916	9.88609	9.89381	10.4299	9.32989	9.88724	9.79777	9.89426	9.99763	10.2436	10.8915	10.2614	9.82191	9.72661	9.87343	10.3701	10.0129	0.357151
ETHR_6960	ltaE	SACE_7162	354.080556902331	0.459586	0.292669	0.464657	1	9.58523	9.12809	9.31527	9.44157	9.06544	9.07236	9.77827	9.59353	8.93718	9.43115	9.15275	9.29147	8.54441	8.12812	8.57535	8.52359	8.36455	8.55115	8.55894	9.04336	8.61904	8.47985	8.49018	8.57216	9.31603	8.53756	0.778469
ETHR_4332	-	SACE_4424	353.94461894955	0.49381	0.24218	0.206266	3	9.34177	9.66915	10.0242	8.89767	8.87238	9.71117	8.78702	9.84991	9.95501	9.27733	8.74492	8.86623	9.48776	9.69848	9.10404	9.01289	9.65889	9.75154	9.18163	9.31012	9.29726	9.39679	10.1123	10.8366	9.33306	9.57069	-0.237633
ETHR_5876	-	SACE_6063	353.783990523862	0.925207	0.0151127	0.112014	2	10.1188	10.3337	10.1395	10.1131	10.5131	10.5397	10.3688	10.5769	9.95206	10.2361	10.6819	10.6779	11.8836	10.13	10.5892	10.5516	10.6506	10.804	11.6813	11.1117	10.6545	10.7259	10.7586	10.5412	10.3543	10.8402	-0.485878
ETHR_6815	-	SACE_7014	353.385785650674	1.15445	0.00172612	0.465269	3	8.8133	9.42641	9.67451	8.24218	8.44664	9.40298	7.86795	8.94849	9.36222	8.3485	8.42481	8.5562	8.72827	9.81211	8.38627	8.28815	8.57552	8.52277	8.72745	8.72008	8.08739	8.35233	8.10271	8.30743	8.79285	8.55087	0.241974
ETHR_2505	-	SACE_2578	352.716798263251	0.449596	0.30937	0.495579	3	9.0503	9.21674	9.53405	8.23096	8.25384	9.20579	8.26102	9.23498	9.3685	8.08858	8.08818	8.16686	8.79673	9.51462	8.72298	8.55993	8.95417	8.54612	8.81447	8.85652	8.52168	8.92694	8.52442	8.61906	8.72498	8.7798	-0.0548208
ETHR_1697	-	SACE_1744	351.196075967975	0.374635	0.463159	0.220329	2	9.80106	9.61689	9.55221	9.38319	9.65135	9.69766	9.72821	9.78439	9.46874	9.22009	9.67577	9.6997	10.3818	10.8104	10.8465	11.0693	10.1328	10.0935	10.3373	9.48485	10.6614	10.5386	10.4597	10.0716	9.6066	10.4073	-0.800695
ETHR_0241	-	SACE_0258	351.168845858864	0.901759	0.0178121	0.319327	2	8.47415	8.36172	8.54259	8.65724	8.99278	8.51137	8.59497	8.38418	8.32101	8.62565	9.08663	8.92542	9.27749	9.41422	9.67237	9.88879	9.28875	9.00143	9.323	8.4368	9.44615	9.69944	9.50144	9.07811	8.62314	9.33566	-0.712522
ETHR_3239	-	SACE_3327	351.104147872887	0.760907	0.0481568	0.491912	3	10.0099	11.465	11.5325	10.1665	10.477	11.0208	10.1576	10.2737	11.8277	10.3156	10.3524	10.3811	10.0983	11.8476	10.5282	10.6247	10.5349	10.2792	10.1568	10.2868	10.2716	10.1882	10.469	10.0959	10.665	10.4484	0.216541
ETHR_2573	-	SACE_2654	351.09304080962	0.378877	0.452913	0.468768	3	11.035	11.4708	12.1142	10.8215	10.9398	11.8893	9.70461	11.5659	11.872	10.8374	10.8865	10.9168	10.9932	11.8942	10.7772	11.0053	11.0127	10.8899	10.6875	10.2923	10.7091	10.9075	10.7735	11.0296	11.1711	10.9143	0.256811
ETHR_5286	-	SACE_5410	350.650080648547	0.411564	0.380627	0.465593	3	9.94736	10.8295	11.0151	9.97081	10.1065	10.7883	8.80262	10.4921	11.0937	10.0776	9.89872	10.051	9.76411	11.2448	9.83016	9.7521	9.94879	9.70205	9.61558	9.95468	9.5656	9.79809	9.56562	9.72014	10.2561	9.87181	0.384297
ETHR_2630	-	SACE_2713	349.961375482857	0.430265	0.343965	0.464657	3	9.45967	9.84642	10.2679	9.22405	9.22798	10.1133	8.36946	9.94877	9.96444	9.1994	9.22699	9.15855	9.41351	10.0519	8.83062	9.03132	8.93242	8.99646	9.22252	8.69562	8.80954	8.9021	8.921	9.08059	9.50059	9.07396	0.426622
ETHR_1090	-	SACE_1126	349.561050959779	0.497775	0.236689	0.465593	3	9.41756	10.0358	10.2049	8.50319	8.85596	9.67725	8.72118	9.62054	9.86316	8.71786	8.76845	8.85203	9.40298	10.3903	8.79307	8.65639	8.81812	8.55468	9.20652	9.01298	8.46933	8.50994	8.61544	8.43663	9.26983	8.90553	0.364293
ETHR_0282	-	SACE_0300	349.304544839894	0.436966	0.331772	0.44533	2	10.6777	9.9294	9.99816	10.5633	10.2326	9.99662	10.894	10.1576	9.8997	10.4853	10.4468	10.5948	10.9897	10.046	11.2345	11.4405	10.9022	10.8984	11.0328	10.4821	11.1351	11.6129	11.2477	11.3758	10.323	11.0331	-0.710136
ETHR_6697	nuoJ	SACE_6893	348.59480519326	0.566227	0.161135	0.465593	1	12.8719	10.697	11.4396	11.227	12.4155	11.646	12.9407	11.0312	11.2	11.2876	12.6388	12.0699	12.3465	10.1499	11.6012	11.3232	10.7886	10.8596	12.4778	11.636	11.999	10.8513	11.1254	10.9653	11.7888	11.3437	0.445113
ETHR_2456	-	SACE_2528	348.555897419946	0.425777	0.352183	0.316416	2	9.83077	10.5621	10.7283	10.2904	10.0452	10.3983	9.47904	10.2763	10.6966	10.1956	10.1662	10.2124	10.9581	11.1532	10.7042	10.8577	11.0824	11.0845	11.1269	10.5645	10.7647	10.8711	11.1256	10.9673	10.2401	10.9384	-0.69825
ETHR_3127	-	SACE_3215	348.510493393592	0.767799	0.0462379	0.236582	2	7.94161	7.84484	7.83818	8.58315	8.24511	8.11469	7.96759	8.04404	8.11283	8.60603	8.27147	8.34874	9.63203	8.25452	8.84957	9.17898	9.12739	9.13443	9.11096	10.0703	8.76863	8.83929	9.03671	8.57604	8.15985	9.04824	-0.888382
ETHR_0165	-	SACE_0168	348.357417339035	0.875558	0.0217142	0.0789216	1	10.3936	11.0522	11.0728	11.3911	11.1458	11.4328	10.0514	11.2765	10.8888	11.3675	11.0143	11.2654	10.725	10.8131	10.1826	10.1924	10.2935	10.5333	10.6759	11.1111	9.84421	10.0848	10.0747	10.4018	11.0293	10.411	0.618298
ETHR_4065	-	SACE_4158	348.13194221807	1.17522	0.00144149	0.464657	3	9.68256	10.676	11.1222	9.87605	10.1102	10.3663	10.0913	9.36393	11.1259	9.90467	10.209	10.1891	10.2731	11.1581	9.79772	9.88506	9.85255	10.0088	10.6897	9.36481	9.70392	9.74075	9.88134	10.0284	10.2264	10.032	0.194414
ETHR_4133	serA	SACE_4226	347.596185928124	0.530144	0.197787	0.175086	2	7.82502	7.84209	7.95687	7.81808	7.76144	7.77012	7.86721	7.56436	7.97665	7.62511	7.65439	7.67607	8.6981	8.34259	8.97022	8.97979	8.87414	8.53277	8.78823	7.75848	8.84084	9.69719	9.11024	9.1385	7.77812	8.81092	-1.03281
ETHR_6826	-	SACE_7025	347.463621774394	0.984119	0.00933756	0.484522	3	9.26105	10.5858	10.5462	9.0137	9.32354	9.87583	8.88791	9.38983	10.4739	9.07612	9.22966	9.16794	9.05634	10.8794	9.0914	9.15763	9.20937	9.14394	9.12172	9.25219	8.99127	9.06441	9.06137	8.98579	9.56929	9.25124	0.318053
ETHR_0475	gcvH	SACE_0494	347.057622361626	0.387206	0.4332	0.253853	2	8.34196	8.02643	8.15583	8.53351	8.45246	8.32941	8.28883	8.314	8.4651	8.57366	8.54976	8.44796	10.0217	9.10362	9.37062	9.31556	9.45423	9.46523	10.1676	9.74969	9.53284	9.53233	9.69978	9.63267	8.37324	9.58716	-1.21392
ETHR_1510	-	SACE_1553	346.78335078601	0.856923	0.0250838	0.47054	3	10.1131	10.9512	10.8179	9.41624	9.68724	10.6131	9.62482	10.4228	10.9605	9.44823	9.61119	9.71864	10.0132	11.272	9.5827	9.60986	9.59713	9.62093	9.83076	9.61906	9.58638	9.48487	9.5881	9.43837	10.1154	9.77028	0.345129
ETHR_4492	-	SACE_4584	346.342164231415	0.406758	0.390314	0.337747	1	7.08575	7.60228	7.75102	7.24576	9.45598	9.48104	7.24327	7.20807	7.72925	7.30791	9.0516	9.20494	6.99614	7.68436	7.16808	7.24118	7.15938	7.19916	6.95148	6.93398	7.15005	7.14405	7.139	7.13414	8.03057	7.15842	0.872154
ETHR_1925	-	SACE_1979	345.656933198557	0.7266	0.0602855	0.24505	3	10.1718	11.392	12.0162	10.2087	10.168	10.7516	10.2525	11.0771	12.3086	10.4594	10.1048	10.8779	10.7874	11.1215	11.4123	10.8771	10.697	10.8809	10.848	10.7027	12.2615	10.7564	11.46	11.0633	10.8157	11.0723	-0.256611
ETHR_5006	-	SACE_5119	345.119570839082	0.865218	0.0235229	0.465803	3	9.57932	9.90472	10.3583	9.11894	9.23573	10.157	7.8341	10.1398	9.98031	9.10856	9.07621	9.11527	9.47792	10.3391	9.17827	9.17646	9.41257	9.09301	9.04284	9.13129	8.90268	9.22583	8.90266	9.10187	9.46735	9.24871	0.218642
ETHR_3297	clpA	SACE_3385	344.692862010835	0.421135	0.361346	0.441686	2	8.28452	8.41515	8.69444	10.1345	8.84758	8.55026	8.42264	8.54874	8.52308	9.64603	8.93741	8.75056	8.80538	8.49943	9.43061	9.67499	10.6491	10.494	9.4144	8.64033	9.89058	11.2694	9.4678	9.77986	8.8129	9.66799	-0.855083
ETHR_0243	-	SACE_0260	344.601562660296	0.5737	0.154644	0.346724	2	9.43844	9.31501	9.41893	9.59595	9.93645	9.4867	9.73988	9.37335	9.21534	9.6372	10.2048	10.1513	10.2316	10.1812	10.6321	10.9959	10.3452	10.1398	10.2559	9.5959	10.5055	10.6595	10.5787	10.1468	9.62611	10.3557	-0.729555
ETHR_3413	-	SACE_3502	344.172001341483	0.711791	0.0665289	0.464657	1	11.4743	10.3623	10.3853	10.6314	10.2142	9.88171	11.6851	10.7241	10.1045	10.8	10.1113	10.0602	10.2792	9.86089	9.81704	9.6119	9.53227	9.43551	10.5339	9.74676	9.848	9.56087	9.5448	9.36714	10.5362	9.76152	0.774676
ETHR_7018	-	SACE_7220	344.023383935391	0.483418	0.256007	0.354537	3	12.027	11.2946	10.883	10.7824	10.4366	10.3415	11.9632	11.5318	10.8176	10.6919	10.4635	10.4913	10.9905	11.5762	11.5329	11.4055	10.4236	10.5535	11.2189	11.7855	11.8256	11.4065	10.3385	10.5497	10.977	11.1339	-0.156885
ETHR_1796	-	SACE_1849	343.99799054413	0.698099	0.0724602	0.168132	2	9.35338	9.32279	9.34348	8.96865	8.98846	9.25819	9.4657	9.28284	9.54155	8.98324	9.04821	9.00767	10.4019	9.74789	9.88348	10.0617	9.89958	10.0349	10.2096	10.1516	10.3115	10.2347	10.2958	10.27	9.21368	10.1252	-0.911535
ETHR_4968	-	SACE_5070	343.913670665532	0.997279	0.00841023	0.468768	3	10.7698	11.1594	11.7281	10.3062	10.4924	11.3234	9.64405	11.446	11.4244	10.2252	10.5343	10.4968	10.5407	11.7886	10.2256	10.2367	10.7496	10.7282	10.416	10.4518	10.1996	10.2327	10.3418	10.4666	10.7958	10.5315	0.264357
ETHR_1200	-	SACE_1241	343.818972961977	0.410642	0.382445	0.269697	2	9.27521	9.26289	9.05459	9.26146	9.20707	9.19505	9.50756	9.27115	9.05131	9.3248	9.33014	9.32734	9.99946	9.66557	9.41291	9.6427	10.5652	11.1069	10.0463	10.0178	9.63884	10.2194	10.9134	11.0613	9.25572	10.1908	-0.935088
ETHR_2576	-	SACE_2657	343.578200649632	0.834526	0.0294083	0.476539	3	9.09838	9.468	9.84847	8.05828	8.1735	9.51889	8.41805	9.42843	9.41503	8.04864	8.02894	8.21665	8.26646	9.67775	7.66919	7.76842	7.80774	8.02697	7.90449	8.03127	7.69036	7.79271	7.74837	7.7401	8.8101	8.01032	0.799785
ETHR_6876	-	SACE_7075	343.542606402826	0.400517	0.40393	0.382736	3	9.82798	10.9295	11.1036	10.1656	10.3093	10.5716	9.89623	9.95312	10.9936	10.2701	10.3932	10.5416	10.9771	11.6919	10.3414	10.5317	10.5947	10.6909	11.0695	10.44	10.3228	10.3045	10.4995	10.4816	10.4129	10.6621	-0.249197
ETHR_7053	-	SACE_7254	343.379246267538	0.6538	0.0956709	0.39516	1	10.1386	10.1282	10.5071	9.98649	9.89913	10.0469	10.3914	9.73849	10.5786	9.9764	9.92665	9.86346	8.87973	10.2583	9.34342	9.25492	9.1761	9.39504	8.96361	9.12302	9.26055	9.27118	9.19329	9.26456	10.0984	9.28198	0.81647
ETHR_5419	-	SACE_5594	343.365345090873	0.637336	0.105651	0.232642	2	9.58826	9.25362	9.41242	9.55755	9.38416	9.34616	9.66187	9.43318	9.22891	9.53428	9.42435	9.36112	10.6125	9.9888	11.0849	11.2021	11.3693	11.3804	10.6701	10.6023	11.4758	11.7577	12.279	12.4112	9.43216	11.2362	-1.80401
ETHR_1501	-	SACE_1544	343.235217002242	0.886146	0.0199972	0.460459	3	9.64345	10.7221	10.3774	10.1517	10.2622	10.7092	9.41613	10.7946	10.3405	9.98023	10.3148	10.4407	8.89883	10.8486	9.1335	9.27215	9.25335	9.4038	9.06748	10.3507	9.16844	9.22712	9.05906	9.29163	10.2628	9.41456	0.848198
ETHR_4818	-	SACE_4913	342.899247903251	0.545484	0.181867	0.464657	3	9.36925	9.63225	9.95108	8.77902	9.0161	9.81287	8.5639	9.62065	9.83135	8.73144	8.85283	8.88513	9.5244	9.91827	9.05963	8.92563	9.22092	8.93021	9.52788	9.24936	8.79042	8.92277	8.9211	8.8833	9.25382	9.15616	0.0976651
ETHR_1347	-	SACE_1390	342.861705512297	0.525139	0.203278	0.135706	2	8.53643	8.15112	7.98225	8.05572	8.20277	7.86183	8.62169	8.25207	7.8362	8.06618	8.07805	8.04111	8.67642	8.46944	9.04209	9.15622	8.94978	8.72969	8.83332	8.31041	9.15126	9.2762	9.19024	8.84413	8.14045	8.88577	-0.745314
ETHR_7099	-	SACE_7300	342.702358623487	1.05053	0.0052518	0.134293	2	9.28477	8.9672	9.12788	9.32598	8.83279	8.70356	9.50107	9.30341	9.00648	9.38285	9.0369	8.95564	9.6805	10.4912	10.3097	10.3961	10.2228	10.291	9.88016	10.629	10.7861	10.7235	10.7922	10.363	9.11904	10.3804	-1.26139
ETHR_0897	fumC	SACE_0930	342.546604179986	1.05231	0.00514162	0.367975	3	10.6758	9.88752	10.2672	10.1505	9.12359	8.82732	10.7209	10.2202	10.0866	10.5824	9.14638	9.10351	9.28183	9.6257	10.3499	10.0989	9.2539	9.11636	9.43581	10.733	10.7664	10.3099	9.50471	9.09574	9.89933	9.79768	0.101648
ETHR_0850	-	SACE_0883	341.988323225933	0.677449	0.0825047	0.465593	3	9.72971	9.92922	10.3362	8.96148	8.9757	10.0159	8.81916	10.1529	10.1049	8.84487	8.93455	8.91587	9.80394	10.3691	9.05285	8.9083	9.00715	8.90883	9.39501	8.76748	8.8633	8.90521	8.83015	8.90656	9.47671	9.14316	0.333549
ETHR_5509	rsbW	SACE_5685	341.090749274832	0.441963	0.322793	0.464657	2	9.28054	9.30419	9.4796	10.138	9.91003	9.54488	9.34207	9.77156	9.38912	10.0383	10.0163	9.9167	9.59133	9.15764	10.4246	10.7997	10.8092	11.0495	9.37239	10.4717	10.7068	10.6496	11.5012	11.5037	9.67761	10.5031	-0.825502
ETHR_5015	-	SACE_5130	340.69256770908	0.459255	0.293247	0.464657	3	11.0373	10.8583	11.1224	10.3096	10.0818	11.2846	10.3247	11.2606	10.9557	10.2922	9.92867	9.98591	11.1537	11.167	10.3864	10.0211	10.5177	9.75448	11.24	10.5611	9.69179	10.4458	9.57568	9.77282	10.6201	10.3573	0.262855
ETHR_6078	-	SACE_6267	340.692430998164	0.497387	0.237249	0.128183	2	9.31638	9.38938	9.65247	8.97988	9.2957	9.72553	8.44149	9.64758	10.1771	9.15483	9.24099	9.22065	9.94038	9.97027	10.4526	10.1805	10.2797	10.2657	9.87246	10.062	10.6359	10.3494	10.9377	10.7432	9.3535	10.3075	-0.953974
ETHR_3311	-	SACE_3399	340.551399703961	1.07553	0.0041133	0.24033	2	6.33297	6.19093	6.09393	6.78389	6.18451	6.12545	6.18011	6.1867	6.25596	6.19242	6.20131	6.12386	8.0333	6.15061	6.22688	6.12545	6.35614	6.26287	7.91921	6.13426	6.23561	6.27839	6.16891	6.25302	6.23767	6.51205	-0.274383
ETHR_2914	-	SACE_2999	340.217766739849	0.869702	0.0227058	0.50826	3	12.7171	13.7575	14.1359	12.9038	13.1783	14.1267	11.5831	13.5139	14.2281	13.0265	13.4474	13.5878	12.866	14.1082	13.5878	13.3372	13.6761	13.4474	12.7797	13.1148	12.989	13.3146	13.0371	13.3204	13.3505	13.2982	0.0523148
ETHR_4986	-	SACE_5090	339.775218104028	0.362921	0.49209	0.475585	3	10.3705	11.2875	11.9513	10.3022	10.426	11.2109	9.38346	10.9805	11.7596	10.1591	10.3627	10.4863	10.1972	11.71	10.6189	10.6521	10.6135	10.6267	10.0329	10.1315	10.6619	10.5951	10.5353	10.7372	10.7233	10.5927	0.130636
ETHR_5153	-	SACE_5274	339.763871830461	0.40244	0.39978	0.254276	1	9.16462	8.54152	8.44785	8.3867	9.72855	8.93014	9.21647	8.66987	8.58193	8.41857	10.0069	9.36719	8.39724	8.57254	8.49852	8.6805	8.42824	8.44608	8.44445	8.26511	8.5384	8.35349	8.5023	8.49379	8.95503	8.46839	0.48664
ETHR_5087	-	SACE_5205	339.356912967994	0.856215	0.0251848	0.315204	1	12.3113	11.9965	11.3208	11.0173	12.6638	12.1315	12.1292	12.2216	11.4922	10.9957	12.5358	12.2392	10.6611	10.677	10.9417	10.7212	10.6778	10.8129	11.0628	10.7884	10.9258	10.5904	10.9577	10.9029	11.9212	10.81	1.11129
ETHR_4930	-	SACE_5031	339.239123967601	0.771705	0.0450168	0.483671	3	9.64294	10.7356	10.709	9.50753	9.52165	10.4863	9.23172	10.0599	11.0692	9.53338	9.47776	9.53035	9.55052	10.9501	9.35225	9.60659	9.59083	9.72026	9.38502	9.50044	9.46275	9.48744	9.38001	9.56214	9.95877	9.62903	0.329739
ETHR_6521	groES	SACE_6715	339.206995678626	0.388117	0.431079	0.367975	1	14.5105	14.0524	11.5974	12.4889	13.692	12.9137	14.5615	14.216	11.5693	12.3607	13.8565	13.2128	14.2394	13.9585	12.5024	12.8316	13.1899	13.2718	14.1959	13.8556	12.7693	12.994	13.1955	12.8585	13.2526	13.3219	-0.0692179
ETHR_6967	glpQ	SACE_7169	339.064862835262	0.677932	0.0823303	0.325894	1	9.78644	10.1471	9.44382	9.54972	9.82247	9.65243	9.81344	10.6285	9.23422	9.5763	9.78385	9.61022	9.20897	9.52943	8.78462	8.76129	8.55322	8.81813	9.28523	9.92739	8.56945	8.72898	8.65561	8.72709	9.75404	8.96245	0.791592
ETHR_7007	grpE	SACE_7209	338.367822303799	0.75212	0.0510582	0.465593	1	10.2409	10.4564	9.40771	11.4187	10.7898	10.0833	10.4683	10.7071	9.37191	11.0146	10.7907	10.4522	10.301	9.8098	10.512	10.5834	11.1227	11.2042	10.4154	11.0522	10.866	11.0214	10.5045	10.7924	10.4335	10.6821	-0.248634
ETHR_0845	-	SACE_0876	338.071375961088	0.431029	0.342506	0.369191	2	10.4031	10.0743	10.5353	9.80944	9.87804	10.4042	9.00439	10.5861	10.1304	9.83424	9.85334	9.80471	11.3025	10.8262	11.0202	10.0117	10.9333	10.2157	11.4239	10.5346	10.0127	10.7263	10.1827	10.2376	10.0265	10.619	-0.592489
ETHR_4979	-	SACE_5083	337.964018386786	0.673072	0.0845705	0.424618	3	9.85932	10.0676	10.4483	9.43019	9.66391	10.3215	8.62173	10.1999	10.3001	9.39333	9.61583	9.6417	10.0394	10.5166	9.37086	9.49371	9.55411	9.3759	10.0201	9.47655	9.31464	9.30043	9.42059	9.40328	9.79695	9.60718	0.189768
ETHR_5131	-	SACE_5251	337.675501331554	0.60122	0.131203	0.309008	2	10.1906	9.52425	9.60056	9.85213	9.58959	9.38841	10.4464	9.88074	9.54382	9.92417	9.69141	9.55869	10.429	9.60613	10.7185	10.7796	10.4578	10.7416	10.4204	10.7375	11.2629	10.7673	10.9614	11.1339	9.7659	10.668	-0.902091
ETHR_3091	-	SACE_3178	337.541531368926	0.77597	0.0435018	0.465269	3	9.93497	10.9069	10.8463	10.6061	10.8019	10.7991	9.79031	10.4054	10.9256	10.4186	10.7018	10.8558	9.6076	10.9	9.71696	9.76337	9.87527	9.83973	9.44497	9.49983	9.68088	9.72113	9.92735	9.85708	10.5827	9.81952	0.763212
ETHR_1286	-	SACE_1328	337.372210526291	0.448642	0.310967	0.506568	3	11.6836	13.7926	13.6234	12.0458	12.5311	13.2588	10.452	12.5655	14.4741	12.1212	12.4346	12.63	11.3951	14.1415	12.2123	12.2974	12.4836	12.322	11.3486	11.8528	11.859	11.9994	11.9444	12.1923	12.6344	12.1707	0.463696
ETHR_4387	-	SACE_4479	337.177125783974	0.364537	0.48794	0.468768	3	9.40492	10.3947	10.8327	9.58381	9.82889	10.4098	8.42031	9.91701	10.6301	9.63037	9.59767	9.62936	9.22685	10.8349	9.9165	9.52012	10.1775	9.52446	9.27832	9.64267	9.21228	10.0478	9.25592	9.38333	9.85664	9.66838	0.188263
ETHR_1901	cvnB11	SACE_1954	336.799365183305	0.411921	0.379801	0.436612	1	11.1898	11.0214	10.867	11.3343	10.9843	10.7025	11.2557	11.2783	10.6473	11.3835	11.1147	10.932	10.3825	10.08	10.4502	10.3639	9.86126	9.97555	10.3425	10.6869	10.6108	9.92008	9.95637	9.91058	11.0592	10.2117	0.847511
ETHR_4718	-	SACE_4814	336.624954050225	0.580782	0.147868	0.500863	3	12.8112	13.7986	14.1636	13.0056	13.3146	14.2205	11.6743	13.5077	14.3883	13.1229	13.4954	13.6647	12.9208	14.1438	13.6693	13.3938	13.8506	13.4736	12.891	13.2439	13.0642	13.3874	13.1698	13.3626	13.4306	13.3809	0.0497149
ETHR_4378	-	SACE_4470	336.563929303241	0.368926	0.476858	0.476432	3	9.11235	10.223	10.3032	9.10938	9.32766	9.78085	9.07099	9.3766	10.387	9.20519	9.15937	9.22469	8.86219	10.5034	8.8904	8.82066	8.99789	8.90115	8.97046	8.95143	8.91843	8.7684	8.95328	8.82257	9.52335	9.03003	0.49333
ETHR_7002	-	SACE_7204	336.231878843051	0.401485	0.401772	0.441411	2	10.0491	9.88451	10.243	10.2206	10.4625	9.98453	10.1543	10.152	10.3148	10.3472	10.452	10.5933	10.7525	10.0014	11.1533	11.3164	11.0151	10.6278	10.7915	10.6927	11.1285	11.5095	11.0911	10.8158	10.2382	10.908	-0.669802
ETHR_6698	nuoI	SACE_6894	336.123710532748	0.576114	0.152284	0.465803	1	12.9022	10.7088	11.4622	11.1825	12.3615	11.619	13.1229	11.1342	11.2432	11.3035	12.5806	12.2038	12.4061	10.0622	11.7358	11.4677	10.8062	10.7932	12.6294	11.8316	12.1919	10.8634	11.1839	10.8264	11.8187	11.3998	0.418891
ETHR_3949	-	SACE_4040	335.739219752199	0.418959	0.365726	0.410022	1	9.53291	8.94397	8.47291	9.17351	10.1839	9.29532	9.91948	9.43982	8.40202	9.03044	10.0867	9.64173	9.45263	8.71241	8.93058	8.82105	8.79531	8.73865	9.37461	9.1321	8.98929	8.68133	9.13254	8.41964	9.34355	8.93168	0.411874
ETHR_4670	-	SACE_4763	334.516956892142	0.619806	0.117541	0.464657	1	8.9208	9.78354	9.61443	10.0879	9.36066	9.89751	8.41525	9.49892	10.1216	10.3356	9.2744	9.39127	8.51867	9.78366	8.74837	8.85314	8.91728	8.96649	8.45249	8.53097	8.8818	8.62728	8.7989	8.82616	9.55848	8.82543	0.733047
ETHR_3616	-	SACE_3707	333.827757790806	0.520523	0.20853	0.481923	3	11.4267	12.5433	12.7906	11.5639	11.7395	12.3664	11.106	11.7778	12.7081	11.5917	11.7668	11.8958	11.7315	12.9883	11.6335	11.6731	12.1839	12.235	11.4513	11.4374	11.3579	11.5259	11.8428	11.7761	11.9397	11.8197	0.12
ETHR_5307	-	SACE_5433	333.48653813976	0.390449	0.426039	0.319327	3	8.47625	9.25663	8.89471	8.91751	8.53677	8.94025	8.70568	8.69884	9.57138	8.84041	8.75823	8.80363	8.89811	9.83777	11.1457	9.94516	8.83699	8.98879	8.414	9.31213	11.2193	8.81622	8.73771	8.91832	8.86669	9.42252	-0.555825
ETHR_3690	-	SACE_3782	333.477147962669	0.762542	0.0476335	0.476603	2	8.74848	8.34879	8.26364	8.94507	8.45901	8.45335	8.92202	8.55363	8.37179	8.80925	8.75978	8.71748	9.50645	8.53925	9.64724	9.58864	9.25937	9.24755	9.55828	9.17785	9.68407	9.69755	9.48108	9.72628	8.61269	9.42613	-0.813442
ETHR_2422	-	SACE_2493	333.397781642031	0.398781	0.407446	0.465593	3	9.18531	9.35133	9.74089	8.45885	8.39316	9.13704	8.4724	9.21245	9.54497	8.34973	8.23715	8.32811	9.21796	9.66958	9.02644	8.94809	8.96136	8.6788	9.22665	8.86089	8.91364	8.97894	8.90064	8.80481	8.86762	9.01565	-0.148034
ETHR_4963	-	SACE_5064	333.257615080548	0.437137	0.331488	0.483532	3	10.2788	10.7256	11.2496	9.89216	10.102	11.1002	9.27296	10.8026	11.0229	10.0502	10.074	10.2453	10.3784	11.3126	10.3479	10.3673	10.4431	10.1962	10.1727	10.1621	10.0674	10.2796	10.1682	10.3108	10.4013	10.3505	0.0508117
ETHR_4984	-	SACE_5088	333.055012836756	0.388423	0.430363	0.464657	3	8.76442	8.53658	9.12574	7.7218	7.89468	8.63936	7.47724	8.98025	8.68869	7.68512	7.73533	7.72264	9.06297	9.43255	8.30099	8.35054	8.39098	8.28699	8.89929	8.19389	8.24594	8.30016	8.21488	8.28204	8.24765	8.49677	-0.249112
ETHR_6875	-	SACE_7074	332.619496314874	0.473152	0.270734	0.232642	2	8.8054	9.03023	9.30208	8.76385	8.76506	8.88178	8.8019	8.59796	9.05445	8.87692	8.79813	8.85572	10.2949	9.90851	8.93457	9.08921	9.17504	9.3157	10.3949	9.39594	9.02618	9.22838	9.24843	9.12334	8.87779	9.42792	-0.550125
ETHR_5198	-	SACE_5319	332.303220129409	0.88816	0.0197126	0.404985	3	9.99169	10.2661	10.7639	9.58867	9.56653	10.548	8.49193	10.4249	10.6288	9.7296	9.82929	9.66502	10.2935	10.7665	9.59991	9.72022	9.69621	9.60896	10.3426	9.55296	9.67404	9.66192	9.49598	9.83649	9.95786	9.8541	0.10376
ETHR_3026	dnaK	SACE_3111	331.955141097051	0.624692	0.114117	0.468768	3	9.90019	10.4015	10.3501	9.93458	10.2634	10.3969	10.0007	9.9499	10.7092	10.0146	10.0841	10.1415	9.1966	10.3577	9.26271	9.09736	9.44778	9.06999	9.23295	9.19505	8.87551	9.08008	8.96786	8.9478	10.1789	9.22761	0.951276
ETHR_1894	-	SACE_1947	331.651522335694	0.411351	0.380976	0.468018	1	10.9658	10.0157	9.96071	9.91266	10.3413	9.89086	11.0607	10.4332	9.60465	10.1359	10.3654	9.99264	10.4874	9.10786	9.81119	9.46168	8.77721	8.72673	10.7121	10.0256	9.84324	9.48799	8.99539	8.75655	10.2233	9.51608	0.707216
ETHR_1724	-	SACE_1772	331.453723608151	0.414208	0.3751	0.271673	1	10.2343	10.4329	10.5354	10.1317	10.7719	10.6508	10.4612	10.4522	10.2423	10.0384	10.7409	10.698	9.49623	10.4111	9.45783	9.55876	9.54725	9.61314	9.57906	9.68897	9.45826	9.50682	9.45931	9.75699	10.4492	9.62781	0.821346
ETHR_6491	-	SACE_6685	330.857220905887	0.827914	0.0306386	0.360961	1	10.6211	9.83747	9.70312	9.8511	11.1148	10.5258	10.9317	9.88632	9.80536	9.77697	11.1309	10.9764	10.9353	9.69991	9.92102	9.99812	9.62316	9.58069	11.2029	9.53037	9.963	9.9657	10.0793	9.65485	10.3467	10.0129	0.333878
ETHR_1148	serB	SACE_1188	330.656761549177	0.687328	0.0772529	0.42552	1	10.0537	10.9409	11.2248	11.3939	10.7162	10.5449	10.0878	11.1805	11.0045	11.3123	10.363	10.4321	9.79922	10.222	9.89864	10.1526	9.75618	9.96147	9.80121	10.3642	10.0576	9.95962	9.91389	9.76662	10.7712	9.9711	0.800108
ETHR_3482	-	SACE_3571	330.542448136979	0.598319	0.133517	0.464657	1	9.38786	9.89277	11.1354	13.5164	12.2001	11.8637	9.52778	9.92595	10.9218	13.7216	12.1811	12.0681	9.62804	9.55819	11.1663	11.8822	12.6214	13.2977	9.74755	9.64374	11.4387	12.3746	12.7538	13.3117	11.3619	11.452	-0.0901033
ETHR_5517	-	SACE_5694	329.978099478846	0.501484	0.232282	0.355452	1	9.78706	9.33733	9.5673	9.70012	9.4276	9.21891	9.9868	9.50976	9.42209	9.97953	9.32455	9.32283	9.84841	9.39649	8.62602	8.74116	8.59547	8.56215	10.0136	9.3553	8.73676	8.8807	8.58207	8.47482	9.54866	8.98441	0.564246
ETHR_2813	-	SACE_2898	329.483661789117	0.696387	0.0731855	0.212208	1	9.84792	9.89995	9.09666	9.60024	10.8544	10.7412	9.81658	10.2266	9.17482	9.66722	10.7329	10.8348	9.80767	9.39828	9.76264	9.74685	10.0437	9.43485	9.7034	9.80144	9.7748	9.68793	9.71993	9.60997	10.0411	9.70762	0.333481
ETHR_5368	pdhB1	SACE_5543	329.449668431694	0.914604	0.0162787	0.444874	3	10.6733	10.8408	11.0753	9.77779	10.0626	10.9652	10.1517	10.9879	10.878	9.79456	10.1405	10.1393	11.2297	12.0618	11.4799	11.2247	11.0468	10.6389	11.3153	11.8301	11.0772	10.6328	10.268	10.2326	10.4573	11.0865	-0.629238
ETHR_2785	rifL	SACE_2871	329.012074879571	0.569551	0.15838	0.249811	1	7.84286	8.12718	7.44914	7.50888	8.73293	8.86387	8.08962	8.65534	7.43304	7.63945	8.78648	8.79654	7.78651	7.38651	7.40129	7.33339	7.45858	7.36254	7.64775	7.57624	7.35531	7.23215	7.53945	7.35091	8.16045	7.45255	0.707893
ETHR_5268	-	SACE_5391	328.816675748336	0.861593	0.0241565	0.464657	1	11.7107	7.8448	7.56689	8.15643	7.95408	7.75518	11.9312	7.73558	7.60042	8.06504	7.99927	7.93391	10.2222	7.72937	7.91296	8.06823	8.18242	7.89128	10.111	7.63574	8.00216	8.25559	8.02804	8.06006	8.52112	8.34158	0.179542
ETHR_0887	-	SACE_0920	327.875741039686	0.458075	0.295432	0.441686	1	10.8855	10.7849	11.1719	11.6814	10.4715	10.479	10.9831	11.1457	11.1101	12.0884	10.1712	10.4635	9.8674	10.1628	10.3224	10.454	10.2596	10.2299	9.92033	10.9142	10.2666	10.6309	9.94995	10.1831	10.953	10.2634	0.689596
ETHR_5498	-	SACE_5674	327.842176463083	0.573768	0.154588	0.346196	3	8.79047	9.14142	9.97635	12.1838	9.18805	9.59773	8.4306	9.3657	10.3031	11.591	9.2708	9.36811	8.71559	12.0291	10.5834	10.0329	10.5187	10.1399	8.86966	10.8044	11.1855	9.63729	9.83395	9.63524	9.76726	10.1655	-0.398213
ETHR_6792	-	SACE_6990	327.621114178044	0.713374	0.0659046	0.374805	2	11.528	13.1827	12.8084	13.0674	11.9706	12.2079	11.5796	13.114	12.7643	13.1429	12.2019	12.2679	11.9245	12.7186	13.4693	13.6937	13.5235	13.6743	11.986	13.27	13.8541	13.5931	13.3554	13.5884	12.4863	13.2209	-0.73459
ETHR_7060	-	SACE_7261	326.035732629339	0.662557	0.0902814	0.448324	1	9.8855	9.3674	9.55834	9.82454	9.16423	8.99425	9.96068	9.736	9.25363	10.0733	9.15721	8.98222	9.16682	8.88707	8.77625	8.68816	8.64848	8.49218	9.24402	9.17688	8.82457	8.67735	8.69723	8.38265	9.49644	8.80514	0.691302
ETHR_5322	-	SACE_5449	325.78752663353	0.559642	0.167635	0.464657	3	11.9668	12.1606	12.8191	11.1988	11.744	12.5002	11.3693	12.466	12.5648	11.2873	11.5171	11.4931	12.1798	12.6951	11.6206	11.3234	11.3976	10.9952	11.949	11.4453	11.3255	11.3784	10.8554	10.8873	11.9239	11.5044	0.41953
ETHR_0272	-	SACE_0290	325.616606275739	0.508203	0.224055	0.481521	2	8.3604	7.82775	7.84552	8.11057	8.24752	7.85998	8.66209	8.24778	7.64861	8.12825	8.32825	8.16011	9.54447	7.81763	8.88054	8.80025	8.48421	8.47536	9.39583	9.33935	8.90986	8.92399	8.62029	8.64926	8.1189	8.82009	-0.701184
ETHR_6624	rplR	SACE_6820	325.345301252773	0.391155	0.424358	0.465593	1	9.32187	9.63456	9.39336	11.1823	10.139	9.78038	9.82954	10.2295	9.0661	11.0863	10.2841	10.3011	9.18082	8.54399	9.86381	9.98701	9.73537	9.93049	9.09519	10.3725	10.3112	10.3555	10.0495	9.8105	10.0207	9.76966	0.251009
ETHR_0048	-	SACE_0050	325.166327165706	0.423681	0.35648	0.464657	1	13.6434	14.024	14.7389	14.7541	14.6417	14.8877	13.4585	14.0729	14.4433	14.8359	14.3212	14.7887	13.4847	13.5104	13.8157	13.8656	13.7412	13.7259	13.4278	13.8449	13.6368	13.9679	13.5982	13.7039	14.3842	13.6936	0.690621
ETHR_6234	whiB1	SACE_6426	324.455108416173	0.531481	0.196419	0.265191	3	12.5438	13.0022	13.8089	13.5898	12.6334	13.0669	12.1384	13.1668	13.6545	14.3076	12.5064	12.9482	13.5908	13.5127	13.5548	13.8542	13.2929	13.2033	13.6115	13.7003	14.0091	13.9956	13.3814	13.1211	13.1139	13.569	-0.455054
ETHR_2553	-	SACE_2633	324.004660934224	0.842059	0.0279117	0.370483	3	8.49491	9.03324	9.62695	8.35027	8.32346	8.89853	8.14259	8.35028	9.36011	8.40503	8.09778	8.27188	9.17099	9.90508	9.13382	9.15771	8.80311	8.6649	9.23465	9.95864	8.99324	8.72655	8.51217	8.50539	8.61292	9.06385	-0.450934
ETHR_7171	-	SACE_7374	323.926266727001	0.669563	0.0863885	0.150699	1	11.7281	12.2376	10.954	11.6421	12.4949	12.4768	11.8526	12.4459	11.1811	11.3016	12.6816	12.7181	10.3423	11.854	11.88	12.2857	11.4239	11.3292	10.4993	11.8462	11.3451	11.7977	11.4358	11.0967	11.9762	11.428	0.54821
ETHR_5630	-	SACE_5808	323.809460830133	1.01724	0.00693201	0.216207	2	10.424	10.0842	9.68912	10.481	10.0065	9.72971	10.5394	10.3547	9.73738	10.193	10.0026	9.80893	10.0889	9.97817	10.6138	10.4938	10.752	10.7661	10.181	10.5363	10.8427	10.8566	10.6202	10.7221	10.0876	10.5377	-0.450101
ETHR_6363	-	SACE_6556	322.628940073468	0.90607	0.0172703	0.326409	2	11.0042	10.5267	10.4584	11.157	10.9469	10.7533	11.1583	10.7299	10.418	10.962	11.0274	11.1005	10.5844	10.645	11.4388	11.6935	11.083	11.4176	10.6897	10.9546	11.7404	11.8808	11.66	11.6014	10.8536	11.2824	-0.428868
ETHR_6693	nuoN	SACE_6889	322.359506526234	0.748137	0.0523252	0.465593	1	12.5399	10.6265	11.1691	11.3462	12.1391	11.5355	12.292	11.0208	11.008	11.3497	12.0962	11.8926	11.9153	10.2838	11.0925	11.0591	10.7876	10.9678	11.8977	11.3559	11.3259	10.803	10.8727	10.8531	11.5846	11.1012	0.483429
ETHR_0827	-	SACE_0853	322.331499688166	0.430352	0.343892	0.380936	3	11.7285	12.9015	14.3394	13.113	11.1133	11.9192	11.4877	12.9177	14.2685	13.4586	11.0318	11.3847	11.029	13.388	14.3063	13.8837	12.4018	12.6084	11.088	14.3466	14.8697	13.8464	12.1499	12.245	12.472	13.0136	-0.541566
ETHR_6382	deoA	SACE_6575	321.929560377411	0.656587	0.0939724	0.464657	2	9.59957	8.80961	8.50861	9.25762	9.25262	8.81711	9.79643	9.062	8.5101	9.23088	9.41032	9.33928	10.7098	8.84015	9.7108	9.66735	9.37156	9.41413	10.6612	9.53917	9.9353	9.60152	9.42858	9.5384	9.13284	9.7015	-0.568652
ETHR_2258	-	SACE_2322	321.831241460883	0.462632	0.287821	0.464657	3	9.69208	10.0456	10.5494	8.97636	8.98836	10.1605	8.90888	9.98978	10.1269	8.98203	8.98545	9.00457	9.91211	10.4568	9.13679	9.29061	9.26632	9.2192	9.79055	9.04556	9.18676	9.16912	9.17182	9.28745	9.53416	9.41109	0.123068
ETHR_0654	-	SACE_0679	321.39196079696	0.46471	0.284313	0.464657	3	9.9585	11.0834	11.2493	10.5522	10.0427	10.5153	9.76134	10.3078	11.0318	10.2857	9.82144	9.78358	9.99717	11.3683	9.63663	9.64704	9.50459	9.66139	9.93119	10.3233	9.63511	9.5509	9.37925	9.67688	10.3661	9.85931	0.506756
ETHR_3534	-	SACE_3623	321.134005932152	0.500876	0.232998	0.4298	3	9.17579	9.33957	9.44966	8.5429	8.68568	9.49283	7.95123	9.61676	9.47106	8.63208	8.53365	8.57896	9.24412	9.52228	8.52883	8.21044	8.49281	8.39806	9.00055	8.80114	8.14625	8.35394	8.16384	8.23007	8.95585	8.59103	0.364821
ETHR_1468	-	SACE_1511	320.569555784191	0.588124	0.141615	0.464657	3	9.16677	10.1322	10.6756	9.41501	9.60239	10.0624	8.38396	9.58932	10.7098	9.43218	9.5361	9.60842	9.08885	10.7702	9.43608	9.68076	9.93812	10.2423	8.93035	9.11033	9.28597	10.0619	10.1441	10.8457	9.69284	9.79456	-0.101715
ETHR_0975	-	SACE_1010	320.530666561895	0.473508	0.270238	0.503303	1	11.3944	11.0091	10.9619	11.7751	11.3095	10.9876	11.4798	11.2481	10.8045	11.7231	11.3049	10.8049	10.6888	9.5804	10.6789	10.8847	10.4512	10.7753	10.6111	11.5157	11.0733	11.0509	10.7122	11.0727	11.2336	10.7579	0.475632
ETHR_1665	-	SACE_1712	319.387193069094	0.366763	0.482422	0.464657	1	9.89196	11.3417	10.8914	12.3742	12.9214	13.0667	9.78047	11.7181	10.9784	12.2989	12.576	12.9097	8.85898	10.1642	11.2905	11.5937	11.5882	11.3912	9.14952	10.2037	10.4328	11.2273	11.4696	11.6217	11.7291	10.7493	0.979802
ETHR_5343	-	SACE_5512	319.381291022033	0.464023	0.285424	0.302533	2	8.93133	8.87936	9.42299	8.8784	8.92858	9.11257	8.3784	9.11735	9.5303	9.04556	8.75695	8.84465	9.45259	9.84635	10.1494	9.70478	9.81249	8.87221	9.5236	10.2499	9.38073	9.7426	8.86633	8.66996	8.98554	9.52257	-0.537036
ETHR_4766	-	SACE_4861	319.351249358842	0.783726	0.0415186	0.464657	3	12.2807	13.291	13.5329	12.3571	12.6455	13.4864	11.3442	12.8522	13.7375	12.4579	12.4163	12.5804	12.225	13.4243	12.8948	12.4898	12.733	12.2941	12.2035	12.5191	12.0581	12.6993	11.9874	12.1711	12.7485	12.475	0.273546
ETHR_2592	-	SACE_2673	319.157138485167	0.453345	0.303016	0.46252	3	10.3079	11.1223	11.2083	10.4405	10.0439	10.3732	10.3596	10.4984	10.9287	10.2044	9.74146	9.86672	9.62634	11.0109	10.0046	10.099	10.3733	10.3444	9.59247	10.1179	9.68097	10.0406	10.1059	10.2434	10.4246	10.1033	0.321305
ETHR_1676	-	SACE_1723	318.676788621631	0.540286	0.187403	0.464657	2	9.24744	9.00814	9.0478	9.56044	9.35664	9.23121	9.45674	9.20803	9.02692	9.60517	9.46645	9.3788	9.29743	9.18377	10.3195	10.2254	9.68299	9.82489	9.42388	9.88045	10.4688	10.3226	9.99386	9.83602	9.29948	9.87163	-0.57215
ETHR_3637	-	SACE_3729	318.640766657712	0.521318	0.207455	0.34636	1	9.84545	10.1412	10.1542	11.0949	11.0498	10.5734	10.0855	10.1812	9.88548	11.1013	11.1273	10.909	9.87151	9.94396	9.97689	10.164	10.011	10.0539	9.92711	10.3262	10.0364	10.0402	10.358	9.79305	10.5124	10.0419	0.470545
ETHR_0486	ThiS	SACE_0507	318.332313771312	0.712123	0.0664004	0.354217	1	10.4907	9.72383	10.3426	11.1016	10.983	10.6676	10.8349	10.085	10.103	11.124	11.3415	11.2072	10.593	8.95247	9.62132	9.59523	9.66429	9.76523	10.8401	9.48233	10.2162	10.0519	9.87013	9.93584	10.6671	9.88233	0.784745
ETHR_0648	-	SACE_0672	318.119861237834	0.698707	0.0720746	0.117413	2	8.69226	8.61504	8.65603	8.57731	8.50498	8.48697	8.69728	8.51648	8.87162	8.49316	8.58073	8.61287	8.79703	8.79209	9.26046	9.69074	10.5101	10.5649	8.77378	8.839	9.46709	10.1075	11.0081	11.6946	8.60873	9.79212	-1.1834
ETHR_3822	-	SACE_3913	317.776883621699	1.09855	0.00325024	0.331537	2	8.67399	8.96388	9.03846	8.88122	8.88014	9.02498	8.49511	8.85508	9.15528	8.87531	8.86525	8.86603	8.44941	9.01131	8.98319	9.16167	10.2026	11.3991	8.49902	8.81053	8.97722	9.23589	11.2089	12.2517	8.88123	9.68253	-0.801306
ETHR_5174	atpB	SACE_5295	317.415728838528	0.739744	0.055199	0.448181	1	10.7025	11.6688	11.7065	12.1941	11.9178	11.7038	10.4417	11.753	11.4842	11.8903	11.879	11.9521	10.7246	10.5224	10.7911	10.9473	11.0526	11.4405	10.2645	11.5478	10.6821	10.7171	10.9367	11.0802	11.6078	10.8922	0.715572
ETHR_1371	rplU	SACE_1414	317.365152045875	0.559878	0.167397	0.460594	1	14.2362	14.6203	14.7207	15.4028	14.8375	15.1364	14.0507	14.6077	14.4171	15.4787	14.9239	15.3768	14.2275	13.3524	14.3041	14.2947	14.1253	14.6986	13.7323	14.7674	14.2771	14.0938	14.3833	14.596	14.8174	14.2377	0.579711
ETHR_2787	-	SACE_2873	316.902187274159	0.543523	0.183831	0.0659498	1	9.99553	10.7534	10.688	11.0805	11.4836	11.4317	10.112	11.0673	10.8872	11.1515	11.4604	11.3278	10.3735	10.3166	10.3194	10.2529	9.72278	10.0865	10.336	10.5803	10.4185	10.4082	10.2003	10.0588	10.9533	10.2561	0.697116
ETHR_2537	-	SACE_2616	316.361551953439	1.22409	0.000844695	0.498863	3	12.6323	13.5963	13.9436	12.7583	13.1734	13.991	11.5295	13.3222	14.0991	12.8882	13.2928	13.3621	12.7119	14.0108	13.5009	13.2767	13.6043	13.1966	12.7225	13.0312	12.8881	13.2408	12.9301	13.2012	13.2157	13.1929	0.0228173
ETHR_5324	ansP,yncF	SACE_5451	316.227305761486	0.370369	0.473167	0.418552	3	9.11623	8.98007	9.5978	8.22405	8.29801	9.28926	7.51022	9.40258	9.06959	8.36453	8.46489	8.36945	9.38768	9.42235	8.47554	8.44649	8.35593	8.46269	9.04986	8.19587	8.42085	8.28075	8.24906	8.40857	8.72389	8.5963	0.127587
ETHR_2459	-	SACE_2531	316.206070947139	0.60775	0.126236	0.484686	3	10.2554	11.1609	11.436	10.2649	10.295	11.138	9.05887	10.9771	11.2638	10.2098	10.354	10.408	10.1391	11.535	10.1969	10.3158	10.4147	10.4246	9.99393	10.0127	10.0933	10.2597	10.1736	10.4316	10.5685	10.3326	0.2359
ETHR_0607	-	SACE_0629	315.523665997965	0.386799	0.434128	0.418346	2	10.4076	9.74537	9.83479	10.5843	10.3102	10.0434	10.5941	10.1417	9.78269	10.4731	10.2373	10.2748	10.7417	9.79893	11.2274	11.5051	11.5934	11.577	10.8875	10.8648	11.5169	11.9089	12.0475	12.0598	10.2025	11.3108	-1.1083
ETHR_2051	-	SACE_2109	315.204723077483	0.609119	0.125281	0.00888889	1	9.39835	8.1738	8.05801	8.15072	8.09084	8.13774	9.55265	8.33432	8.1315	8.05429	8.10134	8.06786	7.72023	8.05737	7.99486	8.03774	7.99612	8.04727	7.67459	7.86958	7.97062	8.32974	8.02452	7.95572	8.35429	7.9732	0.38109
ETHR_0136	-	SACE_0138	314.988546444623	1.45726	1.84e-05	0.179966	1	9.21563	9.31611	9.00798	9.69716	10.4059	10.0682	9.3877	9.16424	9.76718	9.54606	10.3341	10.6283	8.93106	9.31973	8.97263	9.03341	9.09215	9.05551	8.94184	8.95937	8.92896	8.89731	8.97105	8.97555	9.71155	9.00655	0.705003
ETHR_2423	-	SACE_2494	314.919121208095	0.97892	0.00981499	0.493191	3	9.07174	10.0679	10.3853	8.72411	8.82008	9.62503	8.65737	9.25945	10.0858	8.654	8.69453	8.69467	9.03114	10.3114	9.25227	9.1032	9.40091	9.13608	8.97357	9.1255	9.11078	9.18677	9.17165	9.25209	9.22833	9.25461	-0.0262854
ETHR_1044	-	SACE_1079	314.90775980312	0.37723	0.456824	0.464657	2	9.61412	9.20492	9.21799	9.30539	9.2182	9.14805	9.74751	9.28132	9.18021	9.39586	9.21613	9.36641	11.1583	10.0325	9.92404	10.0643	9.95831	10.0331	11.2406	10.4764	9.99216	9.96316	10.2162	9.67784	9.32468	10.2281	-0.903404
ETHR_3145	-	SACE_3233	314.905816148808	0.469804	0.276041	0.464657	2	10.7538	9.41405	9.27545	9.37268	9.95544	8.95854	10.8896	9.47736	8.84417	9.41797	9.53451	9.56252	12.3279	9.54286	9.67204	9.44351	9.78275	9.30453	12.2325	9.40009	9.61218	9.14004	9.65738	9.19156	9.62134	9.94228	-0.320941
ETHR_2239	-	SACE_2301	314.262010674905	0.472467	0.271955	0.464657	1	10.5595	10.3926	10.6565	9.9111	9.84307	10.2718	10.2121	10.5804	10.3787	9.79021	9.8024	9.67291	9.52334	10.6262	8.96745	8.98778	9.06721	9.07556	9.26321	8.98323	8.9169	8.93245	8.9269	9.10841	10.1726	9.19822	0.974387
ETHR_4890	-	SACE_4987	314.21713312215	0.465336	0.283432	0.211314	2	9.2682	9.61225	10.0257	8.83711	8.97897	9.70028	8.64373	9.66177	9.77003	8.94711	8.89837	8.96533	9.38645	10.1216	10.1074	9.89625	9.78546	9.77031	9.09267	9.96975	10.4127	9.98022	10.273	10.4403	9.27574	9.93634	-0.660602
ETHR_0256	leuA	SACE_0274	313.867416349505	0.917935	0.015939	0.3508	1	10.2734	9.58208	9.8331	10.8822	10.3185	9.99773	10.316	9.94115	9.5185	10.6999	10.2244	10.1441	10.0688	9.42635	9.50725	9.58731	9.43331	9.68033	10.0609	10.085	9.57379	9.62475	9.49313	9.77599	10.1443	9.69307	0.451191
ETHR_5335	-	SACE_5462	313.796350751485	0.707271	0.0684111	0.423667	3	10.7408	11.0012	11.459	10.7497	10.8105	11.3273	9.42533	11.1624	11.2709	10.7298	10.4128	10.383	10.9828	11.4824	11.2234	10.6671	11.4358	10.4109	10.9605	10.8721	10.415	11.3749	10.3278	10.3468	10.7894	10.875	-0.0855603
ETHR_3828	-	SACE_3919	313.471631898786	0.602889	0.129854	0.277193	2	8.62377	8.87977	8.80005	8.75179	8.69643	8.80587	8.75757	8.77317	8.87634	8.71038	8.76291	8.79379	8.62768	8.84763	8.95104	9.07993	10.4588	11.8061	8.59238	8.71631	8.94879	9.34038	11.5145	12.7726	8.76932	9.80467	-1.03535
ETHR_1481	acpM	SACE_1524	312.868305753688	0.815636	0.0333287	0.297665	1	11.6449	12.2213	12.5984	12.2831	12.5046	12.2207	11.469	12.3255	12.6174	12.2592	12.7027	12.5153	11.2863	10.7333	11.6091	11.6062	11.6262	12.1543	11.1427	12.3964	11.8022	11.4394	11.514	12.1724	12.2802	11.6235	0.656656
ETHR_3564	-	SACE_3653	312.854539582005	0.795148	0.0386173	0.465803	3	10.3261	11.8982	11.5423	10.6419	10.8687	11.7101	9.17225	11.0391	12.4842	10.6791	10.672	10.7034	10.4257	11.964	10.7251	10.6722	10.8689	10.5735	10.4955	10.5335	10.1251	10.5652	10.357	10.4834	10.9781	10.6491	0.329023
ETHR_0122	-	SACE_0124	311.876549072696	0.419987	0.363742	0.460459	1	9.91603	9.28533	9.44335	9.95148	10.0232	9.73042	10.0825	9.72599	9.23002	10.015	10.075	10.0855	9.40559	8.6746	9.09956	9.03217	8.91075	8.89289	9.34711	9.12947	9.08022	8.98051	9.13755	8.88727	9.79698	9.04814	0.74884
ETHR_0807	-	SACE_0833	311.535791753692	0.546667	0.180783	0.464657	1	9.40208	8.04656	7.8638	8.41528	9.2656	8.73179	9.64347	8.47979	7.81248	8.2735	9.47102	9.05378	9.1751	7.49845	8.19594	8.12813	8.00381	8.13219	9.27396	8.35075	8.37898	8.16523	8.14807	8.0177	8.70493	8.28902	0.415906
ETHR_5103	csbX	SACE_5222	311.435831390432	0.462325	0.288298	0.346196	2	10.413	10.3382	10.7537	10.0689	10.1286	10.4986	10.4677	10.11	10.5449	9.92311	10.1834	10.1745	12.5441	10.7466	10.0092	10.0345	10.1935	10.1134	13.4563	9.71279	10.0001	10.1842	9.9318	10.2325	10.3004	10.5966	-0.296212
ETHR_1059	-	SACE_1094	311.154348169457	0.713974	0.0655649	0.147664	2	9.74072	9.83971	9.4979	10.4327	9.9579	9.73404	9.85605	9.83514	9.5699	10.4322	9.93887	10.045	9.91598	11.7866	9.71172	9.97927	12.0539	11.892	10.4355	10.3047	9.65716	10.5634	11.3783	11.1663	9.90669	10.7371	-0.830388
ETHR_6546	-	SACE_6740	310.701972053382	1.02492	0.00650966	0.283259	2	10.6224	10.8644	11.2433	10.368	10.6281	11.1561	9.56254	10.8388	11.1285	10.3996	10.6481	10.6053	11.1197	11.6671	11.0273	11.3246	11.9616	12.5233	11.1752	10.5676	11.1316	11.6145	12.7122	12.7756	10.6721	11.6333	-0.961242
ETHR_3590	terC	SACE_3679	310.63856675829	0.807984	0.0351099	0.334493	1	10.6813	10.4132	10.4514	11.1881	11.0845	10.9403	10.692	10.5959	10.3874	11.0446	10.9487	11.091	9.70139	10.0051	10.0251	9.94547	10.1564	10.3872	9.66653	9.88733	9.89403	9.85523	10.1797	10.2731	10.7932	9.99805	0.79516
ETHR_2256	-	SACE_2319	310.241389210999	0.731849	0.058183	0.426428	3	11.3077	11.7022	12.1073	10.9764	11.0854	11.9225	10.5247	11.6763	11.8602	11.0274	11.097	11.1721	11.8388	12.1701	11.207	11.3288	11.3741	11.1564	11.717	11.2433	11.2334	11.0787	11.1249	11.0858	11.3716	11.3798	-0.00826614
ETHR_5220	-	SACE_5343	310.176091869385	0.596721	0.134665	0.468028	1	10.6595	9.19827	8.92459	9.49932	10.1446	9.6383	10.8446	9.67299	8.99847	9.36491	10.2947	9.95616	10.8142	9.34122	9.84723	10.2387	9.59308	9.50214	10.9727	9.8968	9.87803	10.4966	9.96135	9.88004	9.76637	10.0352	-0.268806
ETHR_6060	-	SACE_6248	309.972829883997	0.414148	0.375238	0.465593	2	9.99022	9.00079	8.7466	9.4011	9.40959	9.06495	10.3676	9.4128	8.71959	9.43074	9.92966	9.67358	10.3624	9.01725	9.97144	9.85291	9.70621	10.1066	10.4221	10.012	10.3351	9.80887	10.5358	10.6052	9.42893	10.0613	-0.632404
ETHR_4053	benE	SACE_4146	309.504162256504	0.44325	0.32092	0.465593	3	10.4942	11.4875	11.1267	10.2543	9.87977	10.9535	10.4539	10.4268	11.0918	10.2562	9.61302	10.3193	10.4444	11.6405	10.1895	10.0792	9.75069	9.57545	10.6255	10.4794	10.052	10.0107	9.58439	9.30383	10.5297	10.1446	0.385108
ETHR_1888	-	SACE_1941	309.195268304607	0.44781	0.312528	0.325894	2	10.3298	10.2708	11.3172	11.3619	10.8041	11.0168	10.4135	10.3005	11.2688	11.6588	10.4143	10.8404	11.3727	10.7753	11.9288	12.0571	11.9467	11.7693	11.432	11.5287	11.8096	12.4693	12.1031	12.0327	10.8331	11.7688	-0.935687
ETHR_1091	-	SACE_1127	308.680794112523	0.751918	0.0511408	0.465593	3	9.16791	9.91475	9.952	8.60984	8.68562	9.33404	8.42808	9.41471	9.72041	8.50999	8.57899	8.55324	9.27457	10.1254	8.59341	8.56963	8.56158	8.4926	8.86409	8.48394	8.46491	8.49839	8.4663	8.42282	9.07247	8.73481	0.337659
ETHR_4140	ramB	SACE_4233	308.618241120561	0.431683	0.341413	0.432208	1	7.89756	8.34296	8.25951	8.96814	8.40613	8.38926	8.11088	8.45397	8.3336	8.82596	8.33936	8.26263	7.21875	7.68243	7.71035	7.75185	7.66391	7.70591	7.19988	7.47901	7.6002	7.60951	7.65234	7.72562	8.3825	7.58331	0.799184
ETHR_1621	malR	SACE_1667	308.420798883324	0.584652	0.144526	0.464657	1	11.8258	10.4564	9.97571	10.3807	9.90112	9.64238	11.8884	10.8795	9.71799	10.2104	9.88692	9.93299	11.4505	8.54026	10.1083	9.91151	9.72027	10.3329	11.1478	10.6116	10.8493	10.5319	10.1593	10.8564	10.3915	10.3517	0.0398634
ETHR_0952	-	SACE_0987	308.317459413736	0.466998	0.280806	0.150252	1	10.2775	9.98727	9.77053	10.2076	10.3318	10.0485	10.1866	10.0282	10.1874	10.1492	10.353	10.2268	9.11421	9.49768	9.47567	9.52895	9.43603	9.63993	9.17207	9.47301	9.47882	9.40252	9.31922	9.57997	10.1462	9.42651	0.719692
ETHR_1781	-	SACE_1833	308.243125211057	1.01914	0.00683102	0.400732	1	14.3796	13.8174	13.3972	13.976	14.063	13.9313	14.3097	13.9188	13.4352	14.0363	14.4635	14.205	13.459	12.3556	14.2732	14.1901	13.517	12.8666	13.4854	12.9028	14.1755	14.0855	13.5412	13.6229	13.9944	13.5396	0.454851
ETHR_2252	-	SACE_2315	308.23978151969	0.630223	0.1106	0.464657	3	9.58334	9.78107	10.4197	9.12132	9.2717	9.97713	8.42014	10.1426	9.96841	9.03989	9.19276	9.1757	9.73737	10.1616	9.70581	9.18581	9.66722	9.10519	9.50449	9.44611	9.15085	9.46704	9.06132	9.17255	9.50782	9.44711	0.0607056
ETHR_0456	-	SACE_0474	307.493382546803	0.477113	0.264757	0.464657	3	10.6392	10.3495	10.5234	9.57124	9.82678	10.7104	9.91632	10.6082	10.425	9.74079	9.75181	9.89589	11.0428	10.8459	10.3284	9.82061	10.3972	9.9718	11.1333	10.3981	9.92988	10.2789	10.0524	10.1041	10.1632	10.3586	-0.195399
ETHR_6909	-	SACE_7110	306.287322713156	0.503306	0.230198	0.426986	1	9.80439	9.11213	9.03061	9.42461	8.76538	8.62396	10.0631	9.35208	8.74146	9.32145	9.26984	9.06343	9.31787	8.43941	8.95739	8.86023	8.70216	9.52448	9.07517	9.33642	9.66307	9.07191	9.20875	9.36225	9.21437	9.12659	0.0877824
ETHR_6892	-	SACE_7093	306.12819530185	0.595583	0.135711	0.413953	2	9.7663	9.49299	9.14661	9.43087	9.76049	9.72167	9.92638	9.6514	8.9143	9.64655	9.54633	9.85573	10.7018	9.90679	10.0096	10.0493	10.7178	10.367	10.5133	10.2243	10.2787	10.2028	10.7154	10.8514	9.57163	10.3782	-0.806543
ETHR_2020	-	SACE_2077	306.094353472436	0.614627	0.121489	0.301035	2	9.21628	9.02561	8.63499	9.12169	9.05648	8.92073	9.15154	8.97628	8.91985	9.14398	8.97891	9.04606	9.43024	9.21418	10.2528	9.93518	9.94517	9.98082	9.46025	9.76669	10.1025	10.2838	10.1671	10.5283	9.01603	9.92226	-0.906223
ETHR_6889	-	SACE_7090	305.676654640056	0.79007	0.0400496	0.218721	1	10.4888	10.0336	10.0099	10.6408	11.0114	10.6258	10.4338	10.1275	10.2057	10.4191	10.979	10.9162	9.87607	9.82513	9.90129	9.79209	9.69033	9.95367	9.88222	9.74244	9.74137	9.69384	9.82968	9.76646	10.491	9.80788	0.683072
ETHR_2502	-	SACE_2575	305.122579356764	0.90431	0.0175917	0.419676	3	11.3432	11.7723	12.2029	11.0482	11.2073	11.9612	10.6232	11.7467	11.9783	11.0635	11.2361	11.2523	11.8677	12.1949	11.3089	11.4119	11.4104	11.2831	11.7862	11.293	11.3359	11.1765	11.1425	11.1668	11.4529	11.4482	0.00478286
ETHR_2541	-	SACE_2620	304.934323770584	0.606545	0.127099	0.464657	3	9.80352	10.1278	10.6324	9.72124	9.59811	10.4405	9.08686	10.4709	10.3152	9.63276	9.51315	9.75572	9.88247	11.0736	9.47455	9.6523	9.68062	9.56422	9.82829	10.3709	9.33761	9.46518	9.31106	9.37598	9.92484	9.7514	0.173437
ETHR_5340	-	SACE_5483	304.881894697398	0.493804	0.24218	0.302533	3	11.2937	11.4672	11.9619	11.044	11.2482	11.7371	10.2734	11.7666	11.6756	10.9496	11.1016	11.021	11.7757	12.0549	12.1736	11.9154	11.6042	11.1255	11.7363	11.9975	11.7007	11.4874	11.1111	10.785	11.295	11.6223	-0.327274
ETHR_0651	-	SACE_0675	304.812713624931	0.784725	0.041234	0.445063	1	10.6088	9.86621	9.77421	10.5854	10.441	10.0906	10.845	10.3852	9.49501	10.556	10.6162	10.3937	10.1857	9.32057	9.63221	9.50449	9.61228	9.54384	10.3883	9.9928	9.73267	9.64295	9.57059	9.35572	10.3048	9.70684	0.597935
ETHR_2450	-	SACE_2522	304.030382217361	0.568712	0.159161	0.413013	3	11.2565	11.6458	12.0375	10.9833	11.117	11.8631	10.5108	11.6206	11.908	11.0196	11.0992	11.1626	11.7381	12.1006	11.1651	11.3052	11.2835	11.1803	11.678	11.2011	11.2547	11.0684	11.0582	11.0352	11.352	11.339	0.0129629
ETHR_6878	-	SACE_7077	303.730695968683	0.615813	0.120378	0.448792	2	8.96347	8.8326	9.3735	9.29628	9.24852	8.98923	9.06731	9.16354	9.1632	9.47329	9.45341	9.41077	9.07498	9.0549	9.88866	11.1303	11.6076	12.2481	9.06338	9.34904	10.1694	12.2567	12.2838	13.1683	9.20293	10.7746	-1.57166
ETHR_4936	-	SACE_5037	303.576999338742	0.559172	0.168058	0.48365	3	12.4998	13.3876	13.7802	12.6512	13.0302	13.7661	11.2642	13.1498	13.9644	12.7208	13.0777	13.1074	12.7639	13.8565	13.2794	13.1233	13.4174	12.9496	12.569	12.8727	12.6278	12.9656	12.7322	12.9638	13.0333	13.0101	0.0231953
ETHR_1732	-	SACE_1781	303.242571550628	0.388191	0.430877	0.391548	3	8.96676	8.71786	10.2255	8.93705	8.37517	8.34219	8.9918	8.90074	9.97113	9.15728	8.49361	8.45816	8.74785	10.4005	11.0359	10.3527	8.57591	8.57194	8.77411	10.9844	11.361	9.08692	8.5076	8.5946	8.96144	9.5828	-0.621356
ETHR_1946	-	SACE_2000	303.065389432442	0.642292	0.102493	0.464657	3	10.9747	11.7938	11.8433	10.8814	11.1678	11.7815	9.76098	11.4479	12.0602	11.0581	11.0011	11.1771	11.1799	12.2556	11.5057	11.1703	11.7091	11.011	11.0808	11.3171	10.4989	11.5042	10.6074	10.6865	11.2456	11.2105	0.0350932
ETHR_4558	-	SACE_4650	303.026481402439	0.526037	0.202387	0.47054	1	10.7098	9.75084	9.3179	9.99567	10.4968	9.83764	10.9036	10.2542	9.02325	9.86794	10.5102	10.0395	9.87913	8.65605	9.09117	9.08309	9.35654	9.11058	9.72947	9.18132	9.07112	8.81408	9.26923	9.04473	10.0589	9.19054	0.868394
ETHR_6473	-	SACE_6667	302.939266365072	0.407127	0.389726	0.465593	1	8.85858	8.13813	8.01541	8.2998	7.83853	7.76852	8.84793	8.59404	7.9653	8.39041	7.88099	7.8177	7.6761	7.17653	7.52505	7.56117	7.45225	7.4646	7.60814	7.80242	7.55918	7.43767	7.4943	7.48583	8.20128	7.52027	0.681011
ETHR_4069	-	SACE_4162	302.745967297627	0.430195	0.344066	0.464657	3	9.45793	9.56992	9.64902	8.68745	8.75853	9.36776	9.46651	9.26475	9.73157	8.61491	8.5456	8.60525	9.77122	9.72235	8.43697	8.45613	8.51994	8.55731	10.2423	8.45048	8.44266	8.5587	8.39061	8.46494	9.14327	8.83447	0.308795
ETHR_0566	-	SACE_0588	302.085785995036	0.521374	0.207364	0.171255	1	10.5716	10.1055	9.97036	10.8123	10.98	10.482	10.9013	10.3909	9.76954	10.735	11.4781	10.957	10.2142	9.97371	9.90958	9.92208	9.75385	9.86982	10.2773	10.0599	10.1465	9.79903	9.85025	9.49499	10.5961	9.93926	0.656874
ETHR_3146	rbsK	SACE_3234	301.674172515259	0.987095	0.00907129	0.464657	2	8.96609	7.51682	7.14338	7.32426	7.42318	7.36576	9.16734	7.6812	7.06606	7.36281	7.36499	7.38584	10.7217	7.48432	7.29433	7.23415	7.48807	7.4354	10.7597	7.53548	7.2846	7.34251	7.35553	7.32761	7.64731	7.93862	-0.291304
ETHR_6923	purF	SACE_7125	301.260450816287	0.467956	0.279043	0.376244	3	10.3026	9.85393	10.5963	10.4151	9.57097	9.19224	10.3757	10.1893	10.2052	10.6568	9.47461	9.64625	9.88437	9.79561	10.8659	10.9769	10.4055	10.5242	9.75802	11.5896	11.4724	11.1865	10.1876	9.97177	10.0399	10.5515	-0.511605
ETHR_2362	-	SACE_2428	300.95749944122	0.660199	0.0916127	0.464657	2	10.6587	10.8119	11.1409	11.2011	11.0127	10.8621	10.6853	10.7925	11.0832	11.0841	11.0866	11.1301	10.5481	10.8563	12.1124	12.4067	12.6294	11.4588	10.6477	11.6823	11.9659	12.3461	11.2425	11.0656	10.9624	11.5802	-0.617716
ETHR_5270	-	SACE_5393	300.920280968904	0.490867	0.246302	0.464657	1	13.5442	9.7814	9.59996	9.94503	9.91007	9.71799	13.8089	9.65969	9.75287	10.0304	9.97141	9.93935	12.1706	9.67034	10.0573	10.1127	10.0717	9.80021	11.9655	9.49204	9.91122	10.0674	9.90577	9.84419	10.4718	10.2557	0.216025
ETHR_0191	-	SACE_0194	300.88877682574	0.461153	0.290153	0.319327	1	12.8384	13.703	14.0009	13.8845	13.447	13.6929	12.9072	13.5854	14.1366	14.047	13.5579	13.7737	12.671	13.0673	12.7985	12.8336	12.6328	12.7753	12.5268	13.303	12.9795	12.7664	12.6279	12.5779	13.6312	12.7967	0.83455
ETHR_6444	-	SACE_6639	300.780859844773	0.76048	0.048267	0.462722	2	9.00942	8.08759	8.32502	8.67019	8.96146	8.69809	9.26287	8.45256	8.34427	8.50406	9.04952	8.91673	10.0554	8.18695	9.24708	9.54174	10.2763	9.85424	10.0854	9.11213	9.56985	9.91285	10.9518	10.6049	8.69015	9.78322	-1.09307
ETHR_0139	-	SACE_0141	300.773674636702	0.538256	0.189515	0.12963	1	9.19549	9.00321	8.82538	9.39061	10.0927	9.90178	9.39776	8.93981	8.9346	9.19311	10.3029	10.3418	8.95913	9.06156	8.8873	8.81097	8.80482	8.76168	9.01734	8.93213	8.88225	9.53868	8.66001	8.74604	9.45993	8.92183	0.538104
ETHR_6906	-	SACE_7107	300.590733517181	1.07439	0.00417757	0.191954	1	10.2884	9.61684	10.418	10.9332	10.6259	9.96933	10.436	9.98822	10.2669	10.8814	10.998	10.3153	10.5164	9.58314	9.28785	9.63036	9.37239	9.61827	10.5768	10.674	9.99412	10.1579	9.62687	9.63196	10.3948	9.88918	0.505602
ETHR_1903	cvnD6	SACE_1956	300.415985098986	0.954638	0.0120002	0.465593	1	10.1614	10.0274	10.0613	10.4425	10.2199	9.75051	10.2919	10.292	9.76787	10.5487	10.0041	9.96188	9.57738	9.16858	9.68879	9.52147	9.28846	9.25212	9.40315	10.0326	9.64454	9.31559	9.32845	9.30441	10.1274	9.46046	0.666983
ETHR_0008	-	SACE_0010	299.764308554575	0.443102	0.32114	0.272971	2	11.25	11.4556	11.3567	11.7008	11.2193	11.181	11.4317	11.5403	11.2528	11.8167	11.0234	11.379	11.8414	11.4866	12.2275	12.4476	12.7522	13.0748	11.7663	12.1353	12.3439	12.7578	13.1741	13.462	11.3839	12.4558	-1.07184
ETHR_0299	-	SACE_0317	299.700648814089	0.822512	0.0318046	0.464657	2	9.48127	8.93645	9.04523	9.46785	9.39284	9.0385	9.84888	9.19277	9.00099	9.48355	9.40607	9.55746	9.85433	8.98906	10.1421	10.333	9.86375	9.8507	9.83947	9.97137	10.5068	10.2081	10.3191	9.94536	9.32099	9.98526	-0.66427
ETHR_2607	trpE	SACE_2689	299.254529393333	0.470766	0.274517	0.464657	1	8.26489	8.65506	9.10428	10.0522	9.28385	9.23948	7.91152	8.67247	8.84466	9.82775	9.31137	9.09674	8.04342	8.74958	8.57611	8.65132	8.67668	8.8518	8.16659	8.24412	8.67507	8.58565	8.57736	8.70787	9.02202	8.54213	0.479888
ETHR_1228	-	SACE_1268	298.787879189556	0.497821	0.236662	0.343348	2	10.1586	9.73832	9.68512	10.5186	9.55977	9.73066	9.38817	10.0014	9.61812	10.42	9.56143	9.54664	10.6975	10.2496	11.1065	11.3907	10.9807	11.0593	10.7478	10.7554	11.3006	11.687	11.5398	11.2485	9.82724	11.0636	-1.23638
ETHR_1932	coaA,panK,rts	SACE_1986	298.206785062971	0.718169	0.063802	0.309008	1	10.3539	9.79696	9.67165	9.35148	8.93999	9.08678	10.532	10.2362	9.5167	9.94951	9.0172	9.02643	8.63412	9.54015	9.12659	8.8504	8.74362	8.82272	8.80643	10.0207	9.17571	8.70695	8.73443	8.82362	9.62322	8.99878	0.624439
ETHR_5183	-	SACE_5304	297.444073039681	0.77599	0.0434926	0.381731	1	10.7305	10.3272	10.4802	10.9426	10.7617	10.3691	10.9542	10.7549	10.4105	11.1277	10.7892	10.4912	10.2589	9.71275	9.96168	9.81256	9.50142	9.68014	10.4056	9.72976	10.0275	9.83407	9.72686	9.68636	10.6782	9.86147	0.816778
ETHR_1490	-	SACE_1533	297.403672746424	0.655557	0.0945783	0.354779	2	13.1485	12.8259	12.3435	12.9127	13.0466	12.8229	13.0178	12.9401	12.2972	12.7823	13.007	12.7978	13.5552	12.5643	13.6524	13.6815	13.4383	13.0122	13.4592	12.8588	13.7739	13.7398	13.6082	13.8581	12.8285	13.4335	-0.604967
ETHR_3400	-	SACE_3489	297.254850420998	0.697525	0.0727356	0.464657	2	8.62709	9.26575	9.45674	9.74418	9.64948	9.35484	8.64289	9.05692	9.34968	9.65615	9.55011	9.46006	9.09429	9.50304	10.4889	10.7458	10.5432	10.5847	9.17356	9.64989	10.4266	10.8509	10.804	11.4125	9.31783	10.2731	-0.955296
ETHR_3406	leuB1	SACE_3495	297.168498231631	0.489216	0.248469	0.465609	1	11.0688	10.6108	10.3525	10.7978	11.2512	10.7439	11.246	10.8779	10.1487	10.7613	11.0953	10.7217	10.9097	9.54721	10.632	10.6285	10.0562	10.0534	11.0595	10.2781	10.5879	10.2964	10.0697	10.0644	10.8063	10.3486	0.45774
ETHR_4646	-	SACE_4739	297.168380164966	0.421857	0.359804	0.466411	3	9.23105	10.062	10.4795	9.73128	9.22987	9.77684	9.03207	9.42518	10.4466	9.85743	9.22531	9.14529	8.91756	10.3274	9.13341	9.35208	9.15637	9.15907	8.98778	9.01768	9.18073	9.18566	9.25548	9.20678	9.63686	9.24	0.39686
ETHR_0007	gyrA	SACE_0009	297.155267431738	0.417972	0.36781	0.464657	2	11.0888	10.6264	10.3625	10.739	10.3787	10.3484	11.3425	11.0172	10.1155	10.9344	10.0839	10.751	11.3506	10.9474	11.6537	11.3684	11.1999	11.14	11.3004	11.7836	11.6995	11.1643	11.1862	11.0393	10.649	11.3194	-0.670412
ETHR_4949	-	SACE_5050	297.051068107597	0.517521	0.212285	0.465593	3	8.90661	8.9281	9.39842	7.73664	7.83557	9.01038	8.40103	9.35341	8.98605	7.63455	7.62648	7.69501	8.97716	9.27512	7.9813	7.93446	8.12431	7.91962	8.53104	8.1075	7.84589	7.97118	7.80285	7.94898	8.45936	8.20162	0.257738
ETHR_2325	pqqE	SACE_2389	296.770667687743	0.423405	0.356966	0.428872	3	9.74889	9.78586	9.97559	9.06317	9.2618	10.2399	8.25061	10.2231	10.1032	9.14511	10.1286	9.15064	10.1164	10.1841	9.6425	9.57674	9.88972	9.51267	9.97617	9.63154	9.3235	9.61566	9.4583	9.56553	9.5897	9.70773	-0.11803
ETHR_0164	-	SACE_0167	296.730521977448	0.589918	0.140247	0.204862	1	10.5496	11.0088	10.8727	11.5889	11.2781	11.0683	10.7222	11.3888	10.5452	11.6228	11.3947	11.5249	10.8747	10.1821	10.4881	10.5473	10.5798	10.6901	10.8541	11.0431	10.5509	10.3112	10.6618	10.4994	11.1304	10.6069	0.523537
ETHR_5456	-	SACE_5631	296.32191339668	0.929499	0.0146536	0.331537	2	8.84097	8.57484	9.14492	8.5724	8.52338	8.3515	8.99582	8.65241	8.94628	8.71159	8.5149	8.51084	9.89123	9.60377	9.71628	9.63239	9.0104	8.87638	10.0133	10.5141	9.76289	9.15979	8.85046	8.57522	8.69499	9.46718	-0.772198
ETHR_6294	-	SACE_6487	295.923708466587	0.739075	0.0554928	0.411259	1	9.93534	9.45439	9.6205	10.6702	10.1007	9.59596	10.1224	9.83316	9.16903	10.759	10.1901	9.76131	9.78468	9.21083	9.54352	9.6057	9.26803	9.40876	9.82378	10.2126	9.95009	9.55519	9.64599	9.15342	9.93434	9.59689	0.337449
ETHR_4523	-	SACE_4615	295.757042601712	0.618506	0.118542	0.0666667	1	10.1769	9.82788	9.58918	9.99669	10.2444	10.0036	10.5196	9.76194	10.1156	9.93509	10.2253	10.1377	8.87871	9.70838	9.75563	10.0656	9.85779	9.8384	8.92346	9.28729	9.75654	9.8305	9.72029	9.86896	10.0445	9.62429	0.420198
ETHR_4892	-	SACE_4989	295.706517642057	1.22179	0.00087224	0.507015	3	12.1498	13.4374	13.6662	12.4005	12.7021	13.5508	11.0007	12.687	13.8779	12.5025	12.8031	12.896	12.0228	13.8525	12.9039	12.9372	13.0364	12.9038	12.0793	12.3078	12.4574	12.6527	12.5404	12.9115	12.8062	12.7171	0.0890371
ETHR_2484	-	SACE_2557	295.460889531331	0.363966	0.489418	0.464657	3	9.70739	10.2769	10.6857	9.57004	9.59182	10.3656	8.8564	10.1984	10.4198	9.57962	9.40575	9.55135	9.72656	10.5161	10.2836	9.85091	10.3156	9.76028	9.67529	10.054	9.62006	10.3688	9.61015	9.70665	9.85072	9.95732	-0.106599
ETHR_0834	-	SACE_0862	295.09390305429	0.50743	0.224983	0.464657	3	9.49076	9.69592	10.1879	8.9512	9.19578	9.64742	8.57655	9.55718	9.83287	8.92724	9.0373	9.04082	9.59101	10.1332	9.11247	8.83534	9.1762	8.86178	9.42827	9.40747	8.77615	9.08504	8.79292	8.90433	9.34508	9.17535	0.16973
ETHR_2120	-	SACE_2178	295.082734454173	0.513168	0.217702	0.465593	1	11.6992	11.4248	11.5693	12.5518	12.3794	11.681	11.7184	11.5991	11.2999	12.6165	12.3722	12.0384	11.4306	10.5089	11.3236	11.6001	11.7663	11.9438	11.4749	11.7169	11.57	11.8235	11.7316	12.0956	11.9125	11.5821	0.330343
ETHR_3717	-	SACE_3809	294.696238677652	0.430361	0.343874	0.45643	1	10.0666	11.7673	11.6064	12.0205	11.9447	12.0807	10.0874	11.9346	11.7666	11.7826	11.8489	11.7846	10.2686	10.5164	11.073	11.6257	11.5291	13.1995	10.5096	12.3968	10.9199	11.3689	11.4074	13.0309	11.5576	11.4871	0.0704393
ETHR_6936	-	SACE_7138	294.46807849724	0.55091	0.176349	0.224099	2	13.3119	13.1253	13.0871	12.9506	13.5147	13.5901	13.4359	13.3295	13.0733	12.9068	13.4761	13.9356	13.485	14.1592	13.6328	14.063	14.9293	14.9331	13.6915	13.3399	13.8292	15.0296	15.1715	15.2247	13.3114	14.2907	-0.979308
ETHR_6790	-	SACE_6988	294.441730994351	0.898022	0.0182436	0.396956	2	11.3501	12.3125	12.1277	12.5093	11.6369	11.7834	11.5471	12.41	11.997	12.5596	11.9536	12.0284	11.7048	11.8669	12.9723	13.1613	12.3471	13.0431	11.733	12.7811	13.3038	12.9963	12.7631	13.0861	12.018	12.6466	-0.628611
ETHR_0039	-	SACE_0041	294.182809977515	0.63451	0.107653	0.464657	3	10.9116	11.6154	11.6748	10.8713	10.9897	11.6641	9.62302	11.2898	11.9246	10.9977	10.6985	10.9212	11.082	12.1062	11.414	11.0694	11.5532	10.7535	10.9288	11.2275	10.3708	11.341	10.3513	10.5443	11.0985	11.0618	0.036653
ETHR_3208	proP	SACE_3296	294.104498483988	0.532986	0.195051	0.465593	3	9.42396	10.5873	10.8961	9.69228	9.76085	10.5156	8.79137	10.0143	10.9287	9.5735	9.70971	9.79955	9.08148	10.9345	9.77916	9.96537	10.0333	10.0643	9.0252	9.39152	9.63313	9.71423	10.0425	10.4504	9.97443	9.84291	0.131523
ETHR_3451	-	SACE_3540	294.054847330235	0.441806	0.32305	0.464657	2	8.45103	8.94256	8.61621	9.05451	8.97555	8.86282	8.60043	8.63042	9.07785	8.95898	8.92475	8.97761	8.28878	8.69135	9.00531	9.08444	9.33765	10.5333	8.39936	8.66529	8.90676	9.19526	9.58323	10.9095	8.83939	9.21668	-0.377288
ETHR_2832	argG	SACE_2917	294.021281106848	0.533842	0.194188	0.268957	2	9.66869	9.76028	9.70786	9.99074	9.42053	9.47005	9.76875	9.88555	9.65533	9.78739	9.63624	9.63058	10.0273	9.58219	10.258	10.5208	11.0394	11.1747	10.1999	10.6859	10.3485	10.325	10.857	11.0315	9.6985	10.5042	-0.805688
ETHR_5926	-	SACE_6113	293.878102629188	0.835893	0.0291144	0.464657	1	9.72499	8.87941	8.8764	8.78529	9.25419	8.94502	9.99468	8.76902	8.72629	8.78912	9.29638	9.15621	8.21783	8.88275	8.84125	8.77817	8.79185	8.76425	8.35259	8.35783	8.62676	8.69366	8.71857	8.84507	9.09975	8.65588	0.443868
ETHR_6516	-	SACE_6710	293.623679648496	0.939892	0.0134325	0.367975	1	11.3977	10.9683	11.7659	12.7298	12.5701	12.3644	11.4424	11.184	11.4277	12.6127	12.2741	12.5105	11.6412	10.1203	11.3858	11.4539	11.3293	11.4697	11.6501	11.3762	11.1665	11.8924	11.3507	11.4424	11.9373	11.3565	0.580766
ETHR_1893	-	SACE_1946	293.299775689221	0.677874	0.0823303	0.465269	1	10.7122	9.7615	9.74194	10.0066	10.3217	9.82338	10.928	10.1261	9.57281	10.0935	10.3289	10.1796	10.3417	9.06813	9.84619	9.61919	9.07179	8.92051	10.6033	9.93662	9.96322	9.59154	9.19064	9.19178	10.133	9.61205	0.520964
ETHR_2219	-	SACE_2279	293.04958411967	0.448791	0.31071	0.363736	1	10.1291	10.3867	10.6147	10.6253	11.1608	10.4335	10.2309	10.5359	10.4206	10.736	11.1475	10.7052	9.86432	9.59197	10.0286	10.017	9.87669	10.0542	9.90943	10.3202	10.1963	10.119	9.9891	10.2234	10.5938	10.0159	0.57799
ETHR_2948	-	SACE_3033	292.978214078656	0.683886	0.0790157	0.464657	1	9.95309	10.4107	10.8562	12.8454	12.0022	11.6728	9.49193	10.651	11.0066	12.4581	11.9675	11.6787	9.78257	10.2678	10.8716	11.1664	11.4517	11.9413	9.64222	9.51699	10.7712	11.1487	11.166	11.5129	11.2495	10.77	0.479566
ETHR_2990	hypA1	SACE_3075	292.69241222253	0.458738	0.294303	0.138889	2	9.556	9.10135	8.7486	8.91754	9.11285	8.87353	9.82908	9.43299	8.63051	8.94805	9.20456	9.1626	9.78231	8.97869	9.71631	9.78702	10.4267	10.8387	9.68714	9.90247	10.1146	10.2131	10.8503	11.3031	9.12647	10.1334	-1.00691
ETHR_3027	-	SACE_3112	292.473362083283	1.03852	0.00573842	0.154376	1	9.81759	9.54248	9.54896	9.68816	9.66017	9.5549	10.0521	9.49694	9.56656	9.67446	9.68084	9.62701	9.03268	9.34061	8.81689	8.85282	8.81351	8.70237	9.18338	8.88222	8.84001	8.74107	8.82196	8.6724	9.65918	8.89166	0.767516
ETHR_2895	iolG	SACE_2980	292.460165920543	1.01311	0.00720745	0.464657	1	10.2556	9.70952	9.75845	10.4217	10.159	9.81687	10.4853	10.2476	9.60727	10.5581	10.0672	10.1735	9.78428	9.01077	9.41807	9.36018	9.45983	9.27298	9.78726	9.62512	9.48339	9.3215	9.38056	9.17544	10.105	9.42328	0.681722
ETHR_3940	phzM	SACE_4031	292.413739348345	0.459155	0.293431	0.464657	1	8.92578	8.952	8.93318	9.50928	10.4125	9.38308	9.08114	9.32198	8.81393	9.46586	10.3709	9.72755	8.708	8.74753	9.36529	9.5112	9.34	9.24461	8.78652	9.04847	9.34719	9.26406	9.41164	9.34638	9.4081	9.17674	0.231359
ETHR_0283	-	SACE_0301	292.327371093715	0.524694	0.203819	0.464657	2	10.4331	10.22	10.3388	10.6243	10.4859	10.0339	10.6104	10.2964	10.3763	10.5668	10.8774	10.7558	11.3176	10.3483	11.558	11.3719	10.9509	10.9243	11.4351	10.8881	11.2893	11.4485	11.1587	11.2186	10.4683	11.1591	-0.690841
ETHR_2566	-	SACE_2647	292.057472564836	0.477684	0.263976	0.269543	1	8.65336	8.7823	9.31444	9.23196	8.63964	8.82568	8.78416	8.60237	8.98853	9.34809	8.6459	8.57873	8.42589	9.05957	8.25408	8.28677	8.33559	8.30217	8.48616	8.47555	8.32389	8.21341	8.25779	8.14016	8.86626	8.38009	0.486177
ETHR_4909	-	SACE_5006	291.533172603928	0.835247	0.0292522	0.438945	3	9.23615	10.2728	10.7825	10.032	9.99189	10.1814	9.11033	9.61666	10.5552	9.97522	9.90612	10.0993	9.23077	10.5083	10.4334	10.8791	11.1839	11.5642	9.22772	9.79125	10.6861	10.9017	11.9574	12.3426	9.97996	10.7255	-0.745574
ETHR_6766	ppx1	SACE_6964	291.105248103258	0.578077	0.150383	0.464657	2	10.1963	9.66272	9.41696	10.595	10.5134	10.2707	10.2376	9.74804	9.68849	10.4498	10.4557	10.441	11.1055	9.89201	10.9983	11.0781	10.939	10.8442	11.068	10.2853	11.1225	11.4455	11.3222	11.1026	10.1396	10.9336	-0.793962
ETHR_0213	-	SACE_0216	291.03127477887	0.498147	0.23634	0.124779	2	9.37374	9.31305	9.36559	8.86457	8.96111	9.17523	9.21175	9.01065	9.22453	8.92254	8.91932	8.9043	9.90453	9.83337	9.87369	9.90875	10.1025	9.94944	10.0411	9.65376	9.75632	10.4422	10.0423	10.2201	9.10387	9.97734	-0.873469
ETHR_5057	-	SACE_5173	290.899369521067	1.08113	0.00388376	0.464657	3	9.53494	10.351	10.4422	9.59951	9.74327	10.0732	9.4428	9.71774	10.6806	9.59391	9.72417	9.5718	9.84929	10.6612	9.2664	9.41719	9.29287	9.3501	9.68269	9.22765	9.29051	9.22009	9.28773	9.27801	9.87292	9.48531	0.387613
ETHR_5986	gatB	SACE_6171	290.720935459449	0.516488	0.213607	0.477406	1	10.8484	11.2346	11.3387	11.9897	11.4186	11.0824	11.3994	11.464	11.1953	12.0558	12.1731	12.0188	10.6469	10.3204	11.2193	11.2647	11.0555	11.9259	10.4712	11.6728	11.9304	11.1347	11.7843	11.6517	11.5183	11.2565	0.26178
ETHR_2740	-	SACE_2825	290.716926118673	0.435216	0.33516	0.369163	2	8.85508	9.86346	10.1139	9.25513	9.46574	9.74197	8.87306	9.19505	10.2542	9.34393	9.338	9.5577	9.51762	10.2042	10.1215	10.2383	10.454	10.7095	9.41842	9.85203	10.3396	10.4996	10.9013	11.3639	9.48811	10.3016	-0.813543
ETHR_5344	-	SACE_5513	290.504271283308	0.674056	0.0841666	0.271673	2	9.21872	9.27242	9.95076	10.0252	9.87101	9.53621	9.11342	9.53834	9.92417	10.0239	10.0722	9.98484	10.1259	11.1554	11.3114	11.1988	10.7401	10.1922	10.204	11.4005	10.8081	10.6582	10.1589	10.0545	9.71093	10.6673	-0.956396
ETHR_0232	-	SACE_0235	290.349770986415	0.831524	0.0300785	0.14057	1	9.38946	9.44165	8.41612	9.19249	9.11555	9.61808	9.6683	10.017	8.35697	8.96266	9.34854	10.0155	7.90441	8.44438	8.53509	8.48559	8.442	8.56177	8.21874	8.63091	8.36845	8.3829	8.48012	8.66521	9.29519	8.42663	0.868563
ETHR_1425	draG3	SACE_1468	290.152819360693	1.03622	0.00588532	0.464657	1	9.44216	9.31379	9.1322	10.1228	9.9155	9.59068	9.68888	9.69802	9.16075	10.0233	10.1624	10.11	8.80933	8.65404	9.49777	9.43984	9.36817	9.48919	8.82463	9.13983	9.49574	9.27419	9.51226	9.43862	9.69671	9.2453	0.451406
ETHR_2568	slpD	SACE_2649	290.095514512453	0.487537	0.250572	0.530244	3	8.4687	10.0204	10.388	9.28432	9.40368	9.73408	8.55597	9.01453	10.2479	9.35136	9.29824	9.40063	8.2316	10.2923	8.8618	9.01693	8.99462	9.02366	8.40495	8.65614	8.86468	8.84226	8.92175	8.9754	9.43066	8.92384	0.506815
ETHR_6762	fadD9	SACE_6960	289.733586849973	0.351408	0.521627	0.464657	1	10.3027	9.28377	9.15509	10.0697	10.6079	9.75439	10.861	9.53136	9.2336	9.97158	10.7799	10.5019	10.152	9.18294	9.79134	9.85414	9.8137	9.79089	10.4198	9.486	9.85575	9.72295	9.81817	9.96359	10.0044	9.82094	0.183471
ETHR_6634	rpsC	SACE_6830	289.07099381277	0.472123	0.272469	0.464657	1	12.0591	13.1089	12.8992	14.4013	13.4116	13.285	12.2505	13.4102	12.8045	14.2757	13.7918	13.777	11.821	11.5118	13.3822	13.4736	13.3251	13.8068	11.5919	13.5072	13.5153	13.6744	13.5621	13.7633	13.2896	13.0779	0.211675
ETHR_3115	-	SACE_3203	289.01729674454	0.457963	0.295625	0.319327	3	9.74517	11.0713	11.0951	10.7149	10.288	10.8713	8.81462	10.4815	11.5757	10.8173	10.1213	10.2103	11.0862	11.5314	10.8359	11.1168	11.3715	11.4335	10.5372	12.1701	10.5603	10.605	11.1881	10.5929	10.4839	11.0857	-0.601866
ETHR_0928	CalU12	SACE_0962	288.955832848848	0.76089	0.048166	0.295776	2	10.5448	9.87301	9.49509	9.76028	10.1632	9.58183	10.9573	10.0711	9.64151	9.66731	10.2075	10.1284	11.1934	10.414	11.1936	11.1667	11.5658	11.3474	11.2502	11.0534	11.5147	11.5913	12.0591	11.5892	10.0076	11.3282	-1.32063
ETHR_0723	-	SACE_0748	288.738335505416	0.796368	0.03825	0.479774	3	9.38225	10.1486	9.94463	8.92078	9.05218	9.9374	9.06403	9.57376	10.3458	9.00113	9.12035	9.25242	9.07363	10.3691	8.76065	8.77411	8.79637	8.98006	8.98588	9.04277	8.7019	8.85543	8.65368	8.84388	9.47861	8.98646	0.492155
ETHR_3320	-	SACE_3408	288.565761486243	0.394902	0.416352	0.0768448	2	10.0746	9.71946	9.40932	9.90945	9.62764	9.46986	10.3274	10.0301	9.62188	9.86009	9.50263	9.55392	9.19523	9.10257	9.41817	9.73729	10.2463	10.4147	9.24321	9.69817	9.52041	9.75023	11.0241	10.9532	9.75886	9.85864	-0.0997736
ETHR_2523	-	SACE_2596	288.500175153786	1.17886	0.00137722	0.464657	3	9.70892	10.6282	11.299	10.1104	10.1576	10.889	9.0126	9.9816	10.9985	10.0408	10.1422	10.0915	10.0958	11.3439	10.5389	10.6878	10.3974	10.1899	10.0372	10.7671	10.3445	10.2827	10.0937	10.0527	10.255	10.4026	-0.147588
ETHR_1620	-	SACE_1666	288.391335531325	0.49614	0.238985	0.476539	1	13.6635	12.0648	10.9624	11.0656	11.0067	10.8349	13.6138	12.3804	11.101	11.0634	11.1405	11.1897	13.6843	10.1695	11.2044	10.8338	9.95203	10.2297	13.5033	11.5857	12.0452	10.8955	10.1844	10.305	11.6739	11.2161	0.457817
ETHR_3330	-	SACE_3418	288.373920780508	0.401007	0.402911	0.457255	2	8.76715	8.24859	8.53972	8.06647	8.54547	8.51454	8.85104	8.24228	8.20303	8.0787	8.62124	8.4133	10.2242	8.32297	8.65865	8.68344	8.51556	9.06363	10.2693	8.51819	8.54106	9.40113	10.0335	10.2008	8.42429	9.2027	-0.778407
ETHR_1914	-	SACE_1968	287.921800848247	0.550187	0.177037	0.226354	1	9.49736	9.74056	9.03468	9.5839	10.4	10.0771	9.66475	9.775	9.31961	9.09586	10.0912	10.0802	8.8102	9.64165	9.93062	10.0907	9.65644	9.4114	8.65952	8.99516	9.79879	9.9065	9.76502	9.5503	9.69668	9.51802	0.178653
ETHR_2441	-	SACE_2512	287.786876987992	0.895577	0.0186108	0.465593	3	10.2855	11.2357	11.1014	10.1985	10.5178	11.2168	9.33708	10.68	11.3827	10.2215	10.2681	10.3829	10.357	11.5316	10.662	10.3406	11.0702	10.4832	10.3812	10.5996	9.99942	10.6618	10.1748	10.1467	10.569	10.534	0.0349686
ETHR_4048	-	SACE_4141	287.512927204427	0.437518	0.330744	0.279437	1	9.31747	8.52518	8.42322	8.87423	9.63712	9.00758	9.27241	8.82395	8.31776	8.82375	9.52178	9.16542	8.34359	8.19905	8.45179	8.46474	8.47663	8.20818	8.16276	8.16742	8.41363	8.27232	8.53561	8.4273	8.97582	8.34358	0.632238
ETHR_7148	rpsF	SACE_7351	287.388203136731	0.813859	0.0337511	0.471562	1	10.6137	10.8953	10.4939	11.7413	11.0065	10.5116	10.6353	11.268	10.3829	11.7983	11.324	10.9172	10.7339	9.79205	11.3291	11.2401	11.1668	11.3488	10.4336	11.7511	11.1592	10.8934	11.2221	11.2408	10.9657	11.0259	-0.060231
ETHR_2534	-	SACE_2613	287.037527540015	0.405636	0.392719	0.386913	3	9.65427	9.96958	10.3683	9.31692	9.24284	10.1234	9.12464	10.0533	10.0253	9.30357	9.19153	9.21506	10.3118	10.935	10.8252	10.4378	10.3498	9.91711	10.2533	11.0969	10.4156	10.1869	9.65388	9.62821	9.6324	10.3343	-0.701891
ETHR_7083	-	SACE_7284	286.972825903492	0.650039	0.0979938	0.438068	2	10.544	9.40118	9.41833	9.1072	9.63803	9.52135	10.6732	9.43162	9.22929	9.02836	9.55915	9.48004	10.5153	10.6901	10.3199	10.1607	9.63917	9.49516	10.7865	9.19262	10.0599	10.3742	9.85755	9.4511	9.58598	10.0452	-0.459211
ETHR_5347	-	SACE_5516	286.899764529525	0.579526	0.14908	0.338706	2	9.39722	9.76761	10.1915	9.56642	9.50329	9.4982	9.56963	9.38455	10.4387	9.54446	9.4457	9.5091	10.2851	11.0928	10.9787	11.0982	10.6616	9.96429	10.3517	11.3138	10.8607	10.4654	10.0119	9.64831	9.65136	10.561	-0.909686
ETHR_4598	-	SACE_4691	286.826366465169	0.725184	0.0607813	0.239864	1	9.50404	9.91399	9.5541	9.37688	10.0605	9.81923	9.68501	10.5205	9.53024	9.25046	9.86434	10.106	8.65259	8.8552	8.98676	8.98565	8.78319	8.63336	8.72909	8.2847	8.92994	8.6883	8.79142	8.62853	9.76544	8.74573	1.01971
ETHR_5376	poxB	SACE_5551	286.796826048645	0.870269	0.0225772	0.464657	3	9.34242	10.2442	10.5528	9.43033	9.65974	10.3459	8.57855	9.7754	10.6891	9.44446	9.57812	9.61594	8.97587	10.6901	9.78074	10.0536	10.1321	10.254	8.99081	9.40888	9.69239	10.0687	10.2816	10.5062	9.77141	9.90291	-0.131497
ETHR_4873	-	SACE_4970	286.789344899691	0.504635	0.22838	0.432042	3	11.2189	11.6661	12.0444	10.9342	11.0875	11.8814	10.5159	11.6656	11.8429	10.9762	11.0725	11.1051	11.7114	12.0999	11.1607	11.2139	11.2653	11.1633	11.6082	11.1382	11.2126	10.9699	11.0109	11.0104	11.3342	11.2971	0.0371863
ETHR_3829	-	SACE_3920	286.269491484945	0.584983	0.144167	0.346196	2	8.92411	9.5042	9.59263	9.32876	9.32201	9.37632	8.84311	9.11219	9.59714	9.2367	9.23132	9.26489	8.98401	9.58331	9.55396	9.76463	11.2259	12.3217	8.91627	9.33921	9.53277	10.0155	12.1381	13.115	9.27778	10.3742	-1.09642
ETHR_6189	-	SACE_6381	286.12630981688	0.712442	0.0662076	0.266839	2	9.93812	10.3669	9.67975	9.28492	9.25899	9.71705	9.8825	9.29209	10.535	9.67635	9.19736	9.43535	11.1399	10.7309	10.9053	10.7822	10.4513	10.547	11.3342	11.1915	11.0459	11.1155	10.6972	10.3741	9.6887	10.8596	-1.17088
ETHR_2420	-	SACE_2491	286.125926404056	0.840022	0.0283891	0.464657	3	9.75508	10.5085	10.8374	9.76138	9.56755	10.5363	9.17376	10.1317	10.6313	9.61907	9.38215	9.66349	9.71847	10.8714	10.1849	10.2099	10.199	10.2074	9.67804	9.71128	10.0601	10.1844	10.1566	10.2577	9.96398	10.1199	-0.155966
ETHR_4964	-	SACE_5066	286.076198505851	0.468183	0.278713	0.4298	2	9.85049	10.3354	11.0157	9.6874	9.99101	10.8567	8.46016	10.2612	10.6857	9.64719	9.82995	9.95434	9.87848	11.1056	10.8089	10.4775	10.8809	10.8377	9.93564	10.6494	10.726	10.7108	11.151	11.2814	10.0479	10.7036	-0.655678
ETHR_0132	-	SACE_0134	285.978245007025	0.588827	0.141138	0.271673	1	8.73375	8.75871	8.67987	10.3372	9.37396	9.11678	8.8994	8.76636	8.85985	10.2894	9.39256	9.21136	8.91061	8.89504	8.69404	8.75353	9.02457	9.26219	9.01176	9.00636	8.77487	8.97178	9.23919	9.00913	9.2016	8.96276	0.238843
ETHR_3312	-	SACE_3400	285.651118665262	0.830274	0.0302713	0.030303	2	10.9866	11.6678	11.3292	11.5907	11.7488	11.8124	10.4582	11.5693	11.8294	11.6074	11.709	11.8276	12.4354	11.4017	12.0208	11.7642	11.9683	11.6191	12.6034	11.4626	11.3545	11.7584	11.3912	11.6313	11.5114	11.7842	-0.27287
ETHR_0073	-	SACE_0075	285.609471478739	1.36338	0.000137722	0.197787	1	9.1966	9.4594	9.61325	9.84846	9.72652	9.94007	8.72964	9.21366	9.58508	9.75644	9.70531	9.95805	9.30697	9.71001	8.84517	8.99691	8.97294	9.02429	9.03082	8.75545	8.79942	8.99089	8.99175	9.02735	9.56104	9.03766	0.523376
ETHR_0152	-	SACE_0155	285.510607780257	0.94368	0.0131203	0.464657	2	9.54044	9.51506	9.63581	9.92877	9.8767	9.57666	9.6489	9.47017	9.50041	9.97598	9.859	9.93732	10.4824	9.92826	10.7069	10.7318	10.7473	10.8564	10.3525	10.2861	10.8841	10.8898	11.1203	11.2032	9.70543	10.6824	-0.97698
ETHR_2729	-	SACE_2814	285.459416121454	0.468804	0.277905	0.476539	3	9.76799	10.7669	11.0775	9.96884	10.2465	10.8306	9.17363	10.4449	10.9597	9.99927	10.1995	10.2727	9.73346	11.1323	9.79163	9.89158	9.94903	10.087	9.64306	9.8221	9.63099	9.66653	9.89077	10.1854	10.309	9.95199	0.357016
ETHR_3263	-	SACE_3351	285.337161975488	0.400655	0.403718	0.465593	3	9.34244	10.0259	10.065	9.14643	9.38627	9.98233	9.0385	9.65505	10.4513	9.15369	9.10467	9.2203	9.41922	10.0916	8.98569	9.03822	9.18355	9.03794	9.21805	9.08431	8.94108	9.15157	8.99275	9.00761	9.54766	9.1793	0.368359
ETHR_3424	pcaG	SACE_3513	285.214985836012	0.434026	0.337382	0.464256	2	8.2213	7.88825	7.83786	8.16664	8.03192	7.87813	8.3486	8.18265	7.55097	8.1503	8.02251	8.1003	9.44738	7.7651	8.14607	8.16265	7.40135	7.99462	10.2547	8.07679	8.14749	8.10843	8.09609	8.07681	8.03162	8.30645	-0.274835
ETHR_4917	prt1	SACE_5014	285.006932963907	0.535027	0.192774	0.445063	3	10.0543	10.1975	10.5871	9.4678	9.40169	10.6294	8.67658	10.7514	10.3154	9.38501	9.33499	9.44363	10.398	10.4151	9.86695	10.0462	9.97129	9.93283	10.1024	9.44033	9.89901	9.94133	9.77246	9.97236	9.85374	9.97985	-0.126117
ETHR_2439	-	SACE_2510	284.794565967696	0.56807	0.159758	0.506943	3	9.84806	10.9816	11.242	9.93709	10.1482	10.7343	9.46551	10.0483	11.0936	9.91169	9.95287	10.0288	9.62401	11.3451	9.81789	9.93917	10.1097	9.87809	9.63387	9.73926	9.76684	9.94864	9.83088	9.73732	10.2827	9.94756	0.335102
ETHR_3680	-	SACE_3772	284.574753225212	0.364149	0.48895	0.464657	1	11.8939	10.9924	9.96552	11.4712	11.8224	11.5136	11.6815	11.1687	9.90554	10.9721	11.6193	11.6841	11.1176	9.50152	10.0871	10.0864	9.97464	10.7686	10.9375	10.1518	10.1221	10.2521	10.2418	10.6865	11.2242	10.3273	0.896887
ETHR_6564	-	SACE_6758	284.454807459559	0.521618	0.207162	0.21211	1	8.44655	8.90632	8.47069	8.80776	9.18043	9.44376	8.63386	9.42711	8.36901	8.60182	9.31731	9.4722	7.97023	8.66437	7.76618	7.95331	7.97403	8.24744	8.09141	8.67587	7.6168	7.811	7.83496	8.14102	8.92307	8.06222	0.86085
ETHR_1295	-	SACE_1337	284.387279300957	0.915137	0.0161869	0.360891	2	10.5206	9.7111	9.58091	10.2626	10.2493	9.97177	10.7857	10.2331	9.17537	10.2483	10.0323	10.2142	10.0824	9.68822	10.6449	10.9458	10.652	10.6561	10.3761	11.0256	11.1143	10.9188	10.8402	10.7923	10.0821	10.6447	-0.56263
ETHR_3383	-	SACE_3472	284.314305348518	0.689241	0.076399	0.316033	1	11.2504	10.9902	10.9328	11.0735	11.0785	10.8072	11.501	10.9791	11.197	11.1451	10.9554	10.7933	10.1365	10.5323	10.4327	10.4459	9.96641	9.90972	10.5231	10.0965	10.5053	10.4458	9.95619	9.95812	11.0586	10.2424	0.81625
ETHR_0822	-	SACE_0848	284.265011087265	0.768908	0.045788	0.392465	2	10.5265	9.08426	8.89882	8.49857	8.82324	8.74687	10.5511	9.32996	8.79625	8.52712	8.8837	8.64516	10.0559	9.2846	9.9148	9.72458	9.52293	9.50854	10.0508	9.37822	10.0609	9.97282	9.88366	9.71982	9.1093	9.75647	-0.647168
ETHR_4706	-	SACE_4802	284.128929189571	0.64101	0.103292	0.503652	3	8.54968	10.4828	10.4324	9.14292	9.31311	9.76486	8.24258	9.04924	10.6831	9.18012	9.1289	9.10332	8.68742	10.654	9.43899	9.45785	9.545	9.42835	8.60795	9.05699	9.21556	9.39062	9.41553	9.4518	9.42275	9.3625	0.0602514
ETHR_1874	-	SACE_1928	284.046266747305	0.366295	0.483689	0.392239	1	9.30786	8.80923	9.37172	10.041	9.05663	8.76626	9.47619	9.12073	8.95421	10.0891	9.15536	8.99951	8.79228	8.6344	9.24415	9.13022	9.06306	9.22048	8.81244	8.91468	9.13707	9.05265	9.20183	9.11707	9.26232	9.02669	0.235627
ETHR_4916	-	SACE_5013	284.044602491194	0.641729	0.102915	0.335672	3	9.60382	9.34727	9.67991	8.74812	8.61632	9.59926	8.5508	9.97137	9.42649	8.67486	8.57177	8.72805	9.85466	9.5417	9.14918	9.2649	9.25776	9.42208	9.81108	9.00879	9.22774	9.2372	9.37685	9.66056	9.1265	9.40104	-0.274537
ETHR_2609	-	SACE_2691	283.999121301837	0.729187	0.0592389	0.464657	1	8.20786	8.56572	8.93767	9.0642	8.77281	8.88104	7.4674	8.59686	8.70797	9.10848	8.81375	8.53304	7.69581	8.56942	8.0679	8.07163	8.11307	8.16625	7.71784	7.81111	7.98052	8.11097	8.19629	8.11072	8.63807	8.05096	0.587107
ETHR_1224	-	SACE_1264	283.192707634594	0.455484	0.299674	0.464657	2	9.97758	8.77683	8.92105	9.52842	9.56525	9.14956	10.626	9.02685	8.90281	9.37016	9.92414	9.78901	11.7739	8.86834	9.73744	9.78379	9.75567	9.75175	12.0823	9.30678	9.63651	10.5609	9.85335	9.82127	9.46314	10.0777	-0.614521
ETHR_3695	fabG1	SACE_3787	282.321624856825	0.509675	0.222137	0.465803	1	9.72004	10.1213	9.8905	10.7338	10.7592	10.4247	9.87644	10.4551	10.1144	10.699	10.8434	10.893	9.42747	9.2088	9.93222	10.0146	9.83205	10.351	9.36165	10.2424	9.88928	9.7041	9.90407	10.1661	10.3776	9.83615	0.541425
ETHR_4159	-	SACE_4252	282.295993260915	0.419003	0.365625	0.301762	3	10.6296	11.4141	11.5309	10.8963	11.0862	11.4236	10.2864	10.9735	11.6408	11.0567	10.9631	11.0593	11.4723	12.0484	11.1592	11.1985	11.1883	11.0286	11.6519	10.8942	10.9999	10.995	10.9401	10.8858	11.08	11.2052	-0.125163
ETHR_2545	-	SACE_2625	282.054132299922	0.78602	0.0408759	0.387374	3	9.55438	10.5058	10.9626	9.62563	9.54542	10.3636	9.12716	9.86332	10.7562	9.62457	9.46805	9.65412	10.2658	11.034	10.4223	10.2945	9.91063	9.94588	10.1212	10.7934	10.188	9.95194	9.4678	9.63588	9.9209	10.1693	-0.248366
ETHR_2731	map	SACE_2816	282.012599515255	0.649157	0.0985172	0.469146	3	10.2274	11.2174	11.4243	10.4288	10.5835	11.1477	9.89386	10.5403	11.5138	10.2179	10.3972	10.6132	10.2171	11.3913	10.21	10.136	10.3578	10.3131	10.0053	9.8483	10.2639	10.1553	9.86252	9.91198	10.6838	10.2227	0.461076
ETHR_6066	fabG	SACE_6255	281.985427829024	0.409044	0.385732	0.347479	2	8.24423	8.29194	8.17492	9.0605	8.53551	8.29803	8.58212	8.28964	8.4398	8.80924	8.57449	8.49513	8.47242	8.25931	8.40817	8.42563	9.95659	9.62186	8.40055	8.42571	8.4608	9.19727	9.69228	9.62366	8.48296	8.91202	-0.42906
ETHR_4810	-	SACE_4905	281.705221189718	0.711281	0.0667585	0.405111	3	11.6846	12.2383	12.5199	11.7292	11.8896	12.5645	10.9539	12.1407	12.5199	11.7099	11.8896	11.8671	12.2498	12.7516	11.8352	11.9786	11.8896	11.8747	12.1641	11.6563	11.8129	11.7688	11.7292	11.7845	11.9756	11.9579	0.0176577
ETHR_2528	-	SACE_2601	281.546110413609	0.624562	0.114263	0.39516	3	9.66264	10.2258	10.8038	9.54197	9.62911	10.2958	8.93477	9.9955	10.5258	9.47165	9.52777	9.62457	10.0781	10.6676	10.26	10.2388	9.99783	9.53856	10.0603	10.3303	9.97786	9.83585	9.57583	9.58006	9.85326	10.0118	-0.158494
ETHR_4852	-	SACE_4947	280.955933548939	0.637379	0.105614	0.464657	3	10.207	10.4183	10.8721	9.75588	9.74232	10.8394	9.21881	10.5736	10.5377	9.59448	9.28016	9.35603	10.1154	10.8624	9.51234	9.38794	9.57008	9.39821	9.93539	10.3415	9.50282	9.73245	9.20085	9.29712	10.033	9.73804	0.294936
ETHR_7084	-	SACE_7285	280.829476827815	0.475459	0.267181	0.502965	3	11.2231	11.8627	12.1024	10.6143	11.1578	11.8475	10.9895	11.164	12.2214	10.6429	11.2082	11.2447	11.0814	12.8399	11.2826	11.2489	10.9525	10.9354	11.322	10.4405	10.9424	11.0677	10.9999	11.0484	11.3566	11.1801	0.176417
ETHR_4340	-	SACE_4432	280.013980985163	0.367272	0.481008	0.367987	3	9.09342	9.56573	10.0071	9.174	9.13702	9.72788	8.55749	9.53554	9.72567	9.25211	9.15197	9.00643	9.03232	9.77321	9.28617	10.4319	9.43858	9.31108	8.91192	8.88098	9.29172	10.1356	9.6163	9.38314	9.32786	9.45775	-0.129883
ETHR_2244	-	SACE_2307	279.540698350135	0.676322	0.0831015	0.42552	3	9.27028	9.14003	9.55686	8.49022	8.70698	9.50469	7.86551	9.50441	9.08633	8.50518	8.59077	8.63578	9.4448	9.4609	8.8936	8.67041	8.97189	8.71034	9.33413	8.97094	8.4594	8.95482	8.67834	8.56405	8.90475	8.92614	-0.0213818
ETHR_3090	cps2I	SACE_3177	279.444586456244	0.599123	0.132994	0.0213333	1	9.24575	9.24137	9.21899	9.60376	9.38234	9.20665	9.35621	9.53486	9.04496	9.47317	9.40243	9.306	8.6478	8.83051	8.45018	8.5301	8.62948	8.5228	8.60762	8.57657	8.54069	8.54732	8.47626	8.55253	9.33471	8.57599	0.758718
ETHR_4045	-	SACE_4138	279.147092711144	1.40746	7.35e-05	0.42552	1	8.74391	9.52395	9.46837	9.48516	10.2305	9.82271	8.66707	9.37013	9.39214	9.3925	10.154	9.73393	8.5777	9.45319	8.82738	8.91099	8.8573	8.72773	8.45715	8.77023	8.76565	8.86329	8.85903	8.85842	9.4987	8.82734	0.671363
ETHR_3693	hemH	SACE_3785	279.098021650173	0.598772	0.133223	0.38763	2	10.8504	11.5408	11.8322	12.134	11.4626	11.4237	11.217	11.6867	11.844	12.4601	11.5794	11.6109	11.4314	10.7068	12.54	12.7359	12.6189	12.8305	11.0552	12.4422	13.007	12.9105	13.1528	13.3117	11.6368	12.3952	-0.758411
ETHR_2437	-	SACE_2508	278.877264638629	0.64834	0.0989763	0.479998	3	9.9306	10.1521	10.7537	9.12996	9.3459	10.347	9.11862	10.2434	10.3361	9.09927	9.13077	9.05463	9.57736	10.7427	9.06507	9.14905	9.23219	9.08519	9.32145	9.1346	9.05976	9.19121	9.14053	8.96677	9.72017	9.30549	0.414679
ETHR_2589	-	SACE_2670	278.559685109498	0.394288	0.41783	0.50961	3	8.7735	10.3091	10.703	9.11099	9.42404	9.99077	8.57242	9.11456	10.3897	9.16374	9.23723	9.34529	8.48868	10.3313	9.08337	9.10872	9.23928	9.27791	8.45106	8.86377	8.89996	9.02898	9.09148	9.16398	9.5112	9.08571	0.425488
ETHR_0978	dapD	SACE_1013	278.329032086189	0.361873	0.494661	0.374153	3	11.2193	10.3934	10.4034	11.0037	9.94295	9.81266	11.4335	10.8538	10.1891	11.0579	9.77221	9.9514	10.1817	10.0632	10.8591	11.0121	10.2554	10.3071	10.212	11.631	11.4733	11.4077	10.2913	10.1811	10.5028	10.6563	-0.153482
ETHR_6459	-	SACE_6654	277.770420509594	0.663495	0.0896938	0.468768	2	9.94561	9.09356	9.12599	9.62923	8.98832	8.7748	9.99612	9.50403	8.94811	9.41945	9.03263	8.98152	10.7199	10.0856	10.1106	10.1629	9.84518	10.0104	10.7999	10.7971	10.4283	9.93743	10.1063	9.70663	9.28661	10.2259	-0.93924
ETHR_4318	-	SACE_4410	277.400334842686	0.412244	0.379186	0.464657	3	9.34934	10.0463	10.3392	8.99469	8.93351	9.74164	8.90789	9.55079	10.1408	9.0057	8.84215	8.8866	9.35881	10.2524	8.7262	8.84485	8.75101	8.7336	9.24005	8.65064	8.85257	8.77876	8.72191	8.75117	9.39488	8.97183	0.423046
ETHR_4163	-	SACE_4256	277.280866145361	0.458179	0.295221	0.465593	3	9.02079	10.1257	10.2802	9.32271	9.36165	9.95216	8.45049	9.36731	10.4036	9.3791	9.20415	9.26588	9.39989	10.2865	9.31195	9.40756	9.44257	9.44746	9.24872	9.20989	9.22401	9.30008	9.24001	9.35642	9.51114	9.40626	0.104886
ETHR_1975	-	SACE_2029	277.074477713236	0.429741	0.344847	0.407343	2	9.05998	9.37989	9.44616	9.52563	9.21368	9.38332	9.03392	9.24793	9.57852	9.56071	9.38702	9.38057	9.82812	9.95954	10.6008	11.0478	11.5601	11.8042	9.88618	10.4508	11.2764	11.5145	12.3876	12.3639	9.34978	11.0567	-1.70689
ETHR_2564	-	SACE_2645	276.998598418498	0.622389	0.115668	0.504346	3	9.95723	10.8118	11.3663	10.3025	10.3385	11.028	9.11996	10.329	11.2009	10.1932	10.416	10.2708	9.51143	10.902	9.99731	10.1136	10.1112	9.98773	9.54535	9.6273	9.88607	9.90212	9.7739	9.96042	10.4445	9.9432	0.501331
ETHR_0538	-	SACE_0559	276.83242116311	0.365938	0.48469	0.396956	1	10.8719	10.7379	10.0583	10.9226	11.0628	10.4884	10.8338	11.1244	10.2502	10.8267	11.0559	10.7314	9.79401	9.68653	10.198	10.3057	10.2498	10.2084	9.88891	10.0968	10.1607	10.1271	10.2199	10.3111	10.7471	10.1039	0.643147
ETHR_0394	fepC	SACE_0413	276.521698300191	0.634944	0.107313	0.440288	2	9.2825	8.80734	9.11311	10.642	9.8474	9.52336	9.50434	9.19462	8.91937	10.5495	9.8207	9.65053	9.76336	8.99093	9.985	10.4038	10.8821	11.0099	9.60577	9.62867	10.265	10.7913	11.0409	11.4536	9.57123	10.3184	-0.747131
ETHR_1627	-	SACE_1673	276.113689415873	0.576695	0.151604	0.465593	1	8.87247	8.50286	8.44122	9.23701	9.48623	8.88946	9.07981	8.85405	8.50245	9.05222	9.64317	8.9645	8.51711	8.0362	8.67899	8.62628	8.60108	8.5559	8.54698	8.50448	8.70797	8.59799	8.592	8.64048	8.96045	8.55045	0.41
ETHR_0836	-	SACE_0865	276.050717295793	0.42717	0.349676	0.271673	3	11.6846	11.5911	12.037	11.3455	11.8486	12.1644	11.2635	11.8448	11.706	11.4538	11.7369	11.7172	11.9395	11.9551	11.9658	11.2476	11.7586	10.8496	12.0498	12.02	11.135	11.8714	10.7002	10.6815	11.6994	11.5145	0.184924
ETHR_5334	cyp2	SACE_5461	275.945776650299	0.827953	0.0306386	0.476439	3	9.80707	10.4111	10.7613	9.48274	9.54558	10.4913	8.65951	10.3421	10.565	9.42762	9.30186	9.33794	9.69268	10.8535	9.46668	9.5852	9.47212	9.47889	9.28158	9.43109	9.44769	9.46169	9.34107	9.47673	9.84442	9.58241	0.262011
ETHR_2984	gmhA	SACE_3069	275.765605372192	0.401419	0.40191	0.471664	2	13.4967	12.7394	11.7911	12.2514	12.6822	12.9702	13.3206	12.8992	11.653	12.5959	12.1067	12.7582	13.3645	12.9673	12.953	12.9289	13.291	13.2223	13.4814	13.3023	13.1016	12.9229	12.9619	13.2806	12.6054	13.1481	-0.542756
ETHR_0046	-	SACE_0048	275.701116610254	0.405438	0.393141	0.365036	1	11.8748	11.6713	11.9383	12.6852	12.375	12.2049	11.809	11.6962	11.6128	12.6257	12.3345	12.3905	11.7086	11.2249	11.4846	11.7743	11.4291	11.7965	11.465	11.665	11.5024	11.6407	11.5387	11.3398	12.1015	11.5474	0.554065
ETHR_3504	-	SACE_3593	275.353775927264	0.68196	0.0801359	0.462722	1	10.0156	9.79139	9.30978	9.46122	9.40126	9.39662	10.1571	9.82507	9.2736	9.32393	9.26653	9.19233	9.10019	9.14714	8.82442	8.68055	8.59377	8.7658	9.06671	9.15331	8.71814	8.61542	8.58013	8.53347	9.53454	8.81492	0.719621
ETHR_6773	-	SACE_6971	274.91111476893	0.536752	0.190993	0.460493	1	10.5127	9.96845	9.84282	10.7307	10.4973	10.0869	10.6878	10.2715	9.8378	10.7151	10.6792	10.5874	9.89806	9.29072	10.5129	10.6206	10.6824	10.9481	10.0319	10.6217	10.6251	10.7919	10.6664	11.0808	10.3681	10.4809	-0.112746
ETHR_4201	bam	SACE_4294	274.545593527362	0.543794	0.183538	0.464657	1	9.44028	8.68091	8.3154	9.1123	9.11119	8.88233	9.7262	9.14827	8.19228	8.86196	9.12687	9.10382	8.83061	8.01767	8.27549	8.25707	8.21757	8.14868	8.84153	8.48154	8.28948	8.23515	8.28245	8.09975	8.97515	8.33142	0.643735
ETHR_0491	-	SACE_0512	273.762132679232	0.468064	0.278823	0.325894	2	11.1553	11.0951	11.3207	11.0092	11.1999	11.7184	10.526	11.3152	11.573	11.1774	11.1051	11.3057	11.9004	11.9058	11.9562	11.7019	12.0748	11.9912	11.9909	11.7881	11.8182	12.2403	11.862	12.0558	11.2084	11.9405	-0.732053
ETHR_5634	-	SACE_5812	273.484527528532	0.749656	0.0518845	0.464657	2	7.24647	7.04146	6.9111	7.19352	7.00007	7.0496	7.1847	7.04884	7.17487	7.01582	7.08557	7.14238	8.10469	7.43554	7.79914	7.93171	7.79528	7.85983	8.19788	8.35605	8.02763	7.93564	7.92403	7.76659	7.0912	7.92783	-0.836633
ETHR_2085	gap	SACE_2143	273.399942856694	0.474438	0.268705	0.319327	1	13.6783	13.7538	13.6866	13.3815	13.284	13.074	13.5448	14.0003	13.7587	13.7287	13.2137	13.0579	13.1065	12.1908	12.5451	12.7208	12.5839	12.809	12.9633	13.6171	12.8091	12.4295	12.6024	13.0972	13.5135	12.7896	0.723937
ETHR_5093	-	SACE_5212	272.755923742947	0.761584	0.0479089	0.290425	2	8.71685	8.45712	8.56423	8.82186	8.80702	8.63608	8.83424	8.75239	8.84924	8.76302	8.85316	8.76179	8.55159	9.01527	9.58781	9.6864	9.40256	9.28081	8.69879	8.54271	9.6183	9.7822	9.47395	9.44519	8.73475	9.25713	-0.522381
ETHR_5360	-	SACE_5534	272.447331470065	0.800619	0.0370013	0.465593	3	9.84685	10.4784	10.9917	9.61283	9.45795	10.364	9.09802	10.2946	10.61	9.59437	9.33453	9.25461	10.0491	11.0907	10.1897	9.96876	10.0746	9.6054	9.9447	9.98945	9.88581	9.92414	9.67556	9.59702	9.91148	9.99958	-0.0880999
ETHR_0806	-	SACE_0832	272.399832161211	0.424733	0.354451	0.465593	1	9.94445	9.62037	9.75081	10.8069	10.5153	10.3698	10.1398	9.71293	10.0084	10.722	10.5619	10.7032	9.57336	9.21448	9.91548	9.8002	9.80418	9.65342	9.59095	9.6728	10.0926	9.79597	9.92708	9.8847	10.238	9.74377	0.494221
ETHR_6807	-	SACE_7006	272.217036554933	0.444886	0.317954	0.465596	3	10.4433	10.9798	11.0904	9.90419	10.0748	10.8941	9.30733	10.792	11.3758	10.0263	10.034	10.0113	10.3645	11.4436	10.116	10.1976	10.4136	10.5814	10.4119	10.3538	9.95068	10.3292	10.2541	10.857	10.4111	10.4394	-0.0283298
ETHR_3879	-	SACE_3970	272.002005219081	0.422184	0.359069	0.245081	1	8.29989	8.48098	8.48062	8.55261	8.69729	10.3757	8.5946	8.42422	8.66636	8.56914	8.63007	10.2207	8.45474	8.4779	8.51862	8.62854	8.57656	8.5196	8.40314	8.42155	8.5779	8.51245	8.45519	8.50534	8.83268	8.50429	0.328388
ETHR_1387	-	SACE_1430	271.953940659853	0.864953	0.0235597	0.137613	2	9.12411	9.07882	9.53674	8.60496	8.64317	9.14555	8.8362	9.23235	9.12157	8.62281	8.7046	8.66982	10.1358	9.84654	9.58728	9.65428	9.78319	9.96706	10.1042	9.66581	10.0336	10.2384	10.5825	10.663	8.94339	10.0218	-1.07842
ETHR_6808	-	SACE_7007	271.702724049803	1.04409	0.0056007	0.441686	3	11.6128	11.4116	11.7937	11.0268	11.1297	11.6997	10.8675	11.5458	11.8037	11.0537	10.8952	10.9991	11.978	12.0063	12.0366	11.3011	11.8215	11.1298	12.0269	11.6803	11.3309	12.0958	11.0971	11.0949	11.3199	11.6333	-0.313335
ETHR_6119	-	SACE_6309	271.458444752733	0.573928	0.154442	0.112014	2	9.24174	9.20638	9.17214	9.15257	9.10956	9.17647	9.50671	9.11964	9.46287	9.19519	9.13692	9.06102	9.10393	9.9829	10.4302	10.3088	9.5035	9.38408	9.23291	9.26256	10.0726	9.83283	9.94786	9.98176	9.21177	9.75365	-0.541887
ETHR_3862	pdhB1	SACE_3953	271.042418898064	1.10582	0.00299316	0.460459	1	9.98146	9.51735	8.72947	8.87578	9.99617	9.34461	10.2069	9.90368	8.79589	8.93176	10.1213	9.60129	9.20401	8.67715	8.74128	8.68537	8.73202	8.56906	9.21733	8.95585	8.71207	8.5899	8.76243	8.45224	9.50047	8.77489	0.725574
ETHR_4265	-	SACE_4358	270.632083607366	0.545609	0.181756	0.449263	3	8.84048	9.07848	9.30739	8.38791	8.46538	9.03059	8.91735	8.40572	9.39234	8.39285	8.46646	8.57939	9.46088	9.42438	8.36714	8.52965	8.51429	8.67543	9.60476	8.09278	8.13844	8.40013	8.26868	8.54079	8.77203	8.66811	0.103917
ETHR_3294	-	SACE_3382	270.631832775435	0.557973	0.169224	0.193772	1	9.20633	9.05976	9.39283	9.83434	8.87585	9.05314	9.29843	9.03491	9.08017	9.75788	8.71451	8.90245	8.6037	9.00718	8.70619	8.86958	8.87329	9.17047	8.46578	8.74662	8.79359	9.05557	9.07146	9.74799	9.18422	8.92595	0.258267
ETHR_1714	-	SACE_1761	270.426781190879	0.947929	0.0125694	0.445063	2	10.5179	10.7686	10.7496	10.7921	10.8244	10.7022	10.553	10.4915	10.7717	10.7902	10.6907	10.6545	10.1423	11.0411	11.7545	11.5261	11.0491	10.9307	10.3685	10.8752	11.758	11.6836	11.124	11.0215	10.6922	11.1062	-0.414021
ETHR_4806	-	SACE_4901	270.342248844918	0.568384	0.159436	0.41778	3	9.22702	9.4904	9.95053	8.76354	8.75682	9.78335	7.97198	9.60156	9.61833	8.71462	8.77665	8.76151	9.05056	9.85149	8.88597	8.93138	9.07716	9.17019	9.07348	8.89779	8.82165	9.68547	9.28277	10.0334	9.11803	9.23011	-0.112079
ETHR_0999	htrA	SACE_1034	269.782465139234	0.609721	0.124914	0.345928	1	8.63948	8.12523	8.0908	8.78556	8.6626	8.41877	8.69102	8.3946	7.96034	8.56051	8.74036	8.76029	8.07239	7.69612	7.70143	7.77126	7.7933	7.81279	7.92586	7.79058	7.75204	7.67941	7.82646	7.80517	8.4858	7.80223	0.683563
ETHR_5167	-	SACE_5288	269.755733717395	0.714498	0.065317	0.19895	2	9.04772	9.50304	9.80835	9.6361	9.64872	9.60131	9.04025	9.19527	9.78633	9.52212	9.76482	9.77407	10.0908	10.2793	10.5421	10.617	10.1911	10.0409	10.2733	10.2778	10.5108	10.2197	9.93469	9.90776	9.52734	10.2404	-0.713099
ETHR_2798	-	SACE_2883	269.487856584058	0.93581	0.0138548	0.457282	1	9.47084	10.1093	10.167	10.1027	10.8268	10.8548	9.31389	9.96095	10.017	10.0354	10.8804	11.091	8.97561	10.0756	9.4842	9.62334	9.66926	9.65599	9.00588	9.32165	9.51465	9.46025	9.46946	9.56822	10.2359	9.48534	0.750513
ETHR_2992	hypF1	SACE_3077	268.431513577837	0.550051	0.177156	0.344184	2	8.85073	10.5441	10.4205	9.60122	9.77763	10.3885	8.13126	9.52915	11.0438	9.66165	9.63864	9.72663	10.22	10.884	11.0309	11.2713	11.5426	11.7301	10.1571	10.9201	11.2926	11.9013	12.2853	12.0646	9.77616	11.275	-1.49882
ETHR_2241	-	SACE_2303	268.394176173364	0.715907	0.0646559	0.23902	1	11.2701	10.8131	10.7565	10.8725	11.2904	11.2212	11.1093	11.2068	10.3393	11.1635	10.8862	11.0687	10.2504	10.0503	11.3414	9.7422	11.0389	9.43574	10.0954	10.6491	9.21338	11.2606	9.27244	9.4849	10.9998	10.1529	0.846908
ETHR_2380	-	SACE_2446	268.186814228616	0.87124	0.0223844	0.274442	2	8.24454	8.58247	8.71167	8.48028	8.51061	8.5828	8.14721	8.35069	8.58842	8.4424	8.46061	8.46776	9.29605	9.29373	9.94854	9.93287	10.0716	9.94017	9.27401	9.65565	10.4668	10.3689	10.8805	10.4711	8.46412	9.96666	-1.50253
ETHR_3859	-	SACE_3950	267.595882044307	0.818164	0.0327136	0.417031	1	10.7983	11.0934	11.1523	11.1763	11.6075	11.4406	10.7909	11.1172	11.2851	11.233	11.4326	11.3691	10.156	10.8443	10.4856	10.4626	10.3921	10.3335	10.2027	10.136	10.2775	10.3034	10.2062	10.3191	11.208	10.3432	0.864797
ETHR_4906	-	SACE_5003	267.177039600335	0.611645	0.123601	0.426986	3	9.22873	10.1937	10.6475	9.98998	9.93699	10.2451	9.08645	9.58689	10.4107	9.95541	9.85154	10.0179	9.24374	10.405	10.4267	10.8856	11.2149	11.5778	9.29421	9.79043	10.6733	10.9321	11.9952	12.4239	9.92924	10.7386	-0.809327
ETHR_0163	-	SACE_0166	266.842745675294	0.59524	0.136069	0.238477	1	10.0319	10.6791	10.4635	11.3261	10.7562	10.7317	10.2627	10.869	10.2953	11.1418	10.3481	10.999	10.3581	9.79908	9.72953	10.2225	10.0376	10.2134	10.3142	10.6863	9.68472	10.0107	9.96312	10.107	10.6587	10.0939	0.564846
ETHR_4503	-	SACE_4595	266.760798692282	0.87277	0.0221365	0.464657	3	8.74245	10.368	10.7156	9.43887	9.61046	9.92238	8.64163	9.16157	10.7604	9.44383	9.54341	9.58436	8.99563	10.9028	10.0363	10.1442	10.4122	10.3817	9.02794	9.44394	10.2056	10.5836	11.0694	11.0392	9.66108	10.1869	-0.525785
ETHR_4855	-	SACE_4950	266.745370749809	0.483629	0.255768	0.451715	3	10.4977	10.6376	11.2159	10.67	10.2608	11.1554	9.57752	11.0971	10.9141	10.382	10.2636	10.3168	11.0922	11.6577	11.1003	10.8298	10.8614	10.2978	10.8671	10.6815	11.0574	11.2241	10.2304	10.3141	10.5824	10.8512	-0.268768
ETHR_1749	-	SACE_1798	266.693304824614	0.555942	0.171143	0.298588	1	14.6913	13.3568	13.941	13.8089	13.755	13.4056	14.754	13.4647	13.937	13.8615	13.7401	13.8755	13.4121	13.8809	12.9453	13.3065	13.2238	13.278	13.6703	13.5801	13.6055	13.8059	12.6106	12.948	13.8826	13.3556	0.527038
ETHR_6428	-	SACE_6623	266.644255648949	0.794555	0.0388009	0.493337	3	12.589	13.4612	13.9047	12.6923	13.1784	13.8402	11.3942	13.2206	14.171	12.7643	13.2764	13.2943	12.8574	13.9914	13.4181	13.2123	13.5177	13.119	12.697	12.9778	12.7846	13.0272	12.8702	13.1059	13.1489	13.1315	0.0173143
ETHR_2633	-	SACE_2716	266.527012374013	0.377043	0.457219	0.464657	3	9.02036	9.47778	10.0467	8.58861	8.62513	9.4222	8.16679	9.3492	9.73064	8.55809	8.53058	8.46713	8.67864	9.59477	8.57728	8.59572	8.55599	8.52642	8.34598	8.31556	8.58324	9.41116	8.48994	8.56178	8.9986	8.68637	0.312224
ETHR_2101	tal	SACE_2159	266.099780346923	0.454333	0.301657	0.464657	1	9.68253	10.1709	10.1552	10.8791	10.1313	9.88983	9.95117	10.5452	10.0331	11.0436	10.0355	10.1876	9.36545	9.19388	9.7468	9.83182	9.86387	9.97773	9.31595	10.7643	9.83462	9.68515	9.74952	9.8442	10.2254	9.76444	0.460979
ETHR_5496	-	SACE_5672	265.805340192118	0.483122	0.256347	0.309945	1	9.30861	9.90756	9.35429	9.39218	9.50336	10.0981	9.25872	10.2696	9.40292	9.17955	9.51076	9.91224	9.03387	9.45093	8.53102	8.52463	8.71587	8.65278	9.03634	9.29267	8.57978	8.4996	8.47049	8.51632	9.59149	8.77536	0.816132
ETHR_5736	rpsO	SACE_5915	265.585139804161	0.774655	0.0439242	0.464657	2	10.4973	10.7381	10.6848	11.5131	11.336	11.0526	10.5626	10.9256	10.5416	11.5564	10.9634	11.237	11.162	10.1798	12.0999	11.8522	11.7388	11.4583	10.9657	11.5161	11.8968	12.015	11.4955	11.721	10.9674	11.5084	-0.541031
ETHR_6197	tdh	SACE_6389	265.557696447877	0.472738	0.271441	0.464657	2	9.53537	9.86607	9.8683	10.3225	10.0617	10.1541	9.54581	9.92292	10.1732	10.4983	10.1692	10.4567	10.0037	9.92887	10.5422	11.3842	11.7228	12.4148	10.1215	10.0446	10.487	11.8344	12.1998	12.5495	10.0478	11.1028	-1.05495
ETHR_3675	gabD3	SACE_3767	265.530306393984	0.511775	0.219501	0.464657	1	12.0759	11.6997	11.1109	11.9789	12.0531	11.8668	12.1922	11.8868	10.9847	11.9324	12.2053	12.2245	11.5597	10.6636	11.1938	11.1901	11.3372	11.4836	11.6416	11.2597	11.0791	11.0872	11.2632	11.5701	11.8509	11.2774	0.573525
ETHR_6069	-	SACE_6258	264.9147973477	0.463249	0.286673	0.464657	2	8.35413	8.23793	8.1133	7.94737	7.90538	7.88633	8.55182	8.1982	8.15356	7.90111	7.80055	7.87002	9.16773	8.73048	8.80632	8.92799	8.65049	8.66199	9.28685	9.44714	9.15024	9.00554	8.96013	8.47972	8.07664	8.93955	-0.862909
ETHR_1363	-	SACE_1406	264.79071873071	0.484175	0.255126	0.498028	1	12.608	11.109	10.7741	12.1844	11.9613	11.5523	12.592	11.4567	10.4216	12.0392	12.0415	11.8844	12.1601	10.2794	11.4459	11.8148	11.5874	11.7377	12.1647	11.6067	11.5747	11.6971	11.7873	11.7603	11.7187	11.6347	0.0840283
ETHR_4756	-	SACE_4851	264.08167976501	0.370898	0.471845	0.466655	3	9.00689	10.4612	10.619	9.69352	9.83972	10.3571	8.49892	9.46591	11.0115	9.74409	9.65551	9.72399	8.85424	10.7706	9.90249	10.342	10.1563	9.96767	8.87523	9.3704	9.71211	10.4563	9.93911	10.2123	9.83977	9.8799	-0.0401221
ETHR_0820	-	SACE_0846	264.042345760025	0.416809	0.370105	0.343348	2	11.7747	10.9746	10.506	10.5556	10.7095	10.9297	11.8289	11.0901	10.409	10.5236	11.009	10.9061	11.3149	11.0207	11.3397	11.2877	11.3487	11.4159	11.4322	11.1331	11.4514	11.2508	11.3657	11.2512	10.9347	11.301	-0.366246
ETHR_1689	recA	SACE_1736	263.935290009474	0.717021	0.0641969	0.465593	2	10.2289	9.97227	9.96119	10.22	9.99255	9.77209	10.3125	10.2633	9.67316	10.2119	10.0223	10.0529	10.7557	10.0039	11.1943	10.8177	10.5093	10.6874	10.7856	11.0849	11.3159	10.9242	10.5321	10.87	10.0569	10.7901	-0.733144
ETHR_2307	tnp9B	SACE_2371	263.824507981013	0.433288	0.33864	0.496715	3	11.7251	12.6147	12.9159	11.8692	12.0152	12.86	10.8423	12.2058	13.1714	11.7755	12.0698	12.1981	11.7471	13.0472	11.825	12.1423	12.1598	12.129	11.5617	11.4316	11.7384	11.827	11.6744	12.0913	12.1886	11.9479	0.240683
ETHR_4980	-	SACE_5084	263.809589005186	0.373225	0.466299	0.481521	3	12.4974	13.432	13.7609	12.6744	13.0725	13.8514	11.3218	13.1831	14.0237	12.7371	13.0771	13.1462	12.7689	13.9366	13.3305	13.1372	13.3153	13.0058	12.6111	12.9203	12.681	12.9316	12.6829	13.0182	13.0648	13.0283	0.0365043
ETHR_6464	-	SACE_6658	263.593506518408	0.391065	0.424505	0.343348	2	8.39501	8.59926	8.79198	8.15534	8.21113	8.49208	8.19711	8.40473	8.53135	8.24146	8.24114	8.20532	9.49858	9.31583	8.55506	8.46166	8.4143	8.34742	9.61885	8.68194	8.34055	8.56482	8.30494	8.2961	8.37216	8.70001	-0.327849
ETHR_4278	-	SACE_4371	263.537103786733	0.71857	0.0636735	0.468768	3	9.58277	10.3407	10.314	9.56701	9.78385	10.0327	9.75142	9.66741	10.2654	9.77973	9.71621	9.73022	9.23434	10.4435	9.05915	9.11366	8.98721	9.25776	9.21134	9.36899	9.22917	9.11809	9.03446	8.75559	9.87762	9.23443	0.643189
ETHR_6854	-	SACE_7053	263.371382305743	0.411747	0.380232	0.238643	2	9.21814	9.60535	9.87268	9.26419	9.31474	9.43039	9.1751	9.01233	9.8415	9.31568	9.4738	9.42608	10.1968	10.2537	9.77656	9.99145	9.61545	9.56258	10.3503	9.67117	9.78232	10.0155	9.74624	9.56006	9.4125	9.87685	-0.464346
ETHR_4221	-	SACE_4314	263.336922860107	0.87215	0.0222283	0.138479	2	7.55061	7.98953	7.8288	7.7102	7.72221	7.73682	7.663	7.73484	7.9205	7.71758	7.53841	7.53595	8.20476	8.0337	8.19618	8.29835	8.95699	8.91789	8.09188	8.10685	8.33513	8.71578	9.06876	9.35967	7.7207	8.52383	-0.803123
ETHR_0425	cysS	SACE_0443	263.105582368859	1.04108	0.00568333	0.465593	2	9.93861	9.69482	9.82582	10.7476	10.236	9.95572	10.0603	9.955	9.7368	10.7548	10.2332	10.2223	10.743	9.44773	11.0667	11.0034	10.8458	10.7242	10.7158	10.9005	11.0744	11.1068	10.9779	10.9899	10.1134	10.7997	-0.686243
ETHR_2939	-	SACE_3024	263.057444775159	0.42749	0.349144	0.510494	3	12.5474	13.5077	13.7222	12.6619	13.1345	13.9053	11.4742	13.2294	13.9983	12.8604	13.0575	13.3146	12.8194	13.9531	13.3874	13.1893	13.5199	13.2189	12.5625	12.9714	12.7772	13.1473	12.9066	13.1499	13.1178	13.1336	-0.0157917
ETHR_3751	-	SACE_3843	263.002477814981	0.361304	0.496011	0.477406	2	10.7985	10.0176	10.6812	10.9479	10.9395	10.2195	10.8711	10.4994	10.3459	11.1119	10.7204	10.6132	11.4189	10.3991	11.7736	11.5887	11.4411	11.2237	11.4669	11.3084	11.7453	11.7457	11.8228	11.6529	10.6472	11.4656	-0.8184
ETHR_0645	-	SACE_0668	262.999384321167	0.397731	0.409907	0.372538	1	9.00121	8.92028	8.63316	9.19282	8.99068	8.88892	9.13371	9.26847	8.50257	9.10311	8.9456	8.93714	8.34106	8.25299	8.25232	8.21187	8.25678	8.37515	8.3298	8.56389	8.12315	8.17131	8.39606	8.25822	8.9598	8.29438	0.665421
ETHR_5499	-	SACE_5675	262.878023968009	0.665774	0.0884635	0.343348	3	7.98808	8.21893	9.19054	9.78522	8.49389	8.33809	8.14163	8.33958	9.13965	10.4903	8.56989	8.48751	8.08566	10.8019	9.81637	9.26009	9.47257	9.05202	8.28811	10.0629	10.4651	9.04396	8.9192	8.79813	8.76528	9.33883	-0.573554
ETHR_4046	-	SACE_4139	262.85168996423	0.718197	0.0637837	0.464657	1	8.41154	9.05096	9.0523	9.5158	10.2529	9.47003	8.65218	9.08466	8.9814	9.40987	10.2882	9.83492	8.21848	8.8173	8.95835	9.0996	8.94982	9.01996	8.26073	8.60287	8.93276	8.93253	9.12946	9.05349	9.33373	8.83128	0.502451
ETHR_0650	-	SACE_0674	262.721413991516	0.503034	0.230519	0.354237	1	9.46515	9.09188	9.98447	10.6086	9.25158	9.04646	9.81643	9.37029	9.79615	10.908	9.25562	9.3174	9.13907	8.86354	9.45734	9.51587	8.74726	9.35979	9.2436	9.3359	9.55501	9.73984	9.80875	9.83673	9.65933	9.38356	0.275773
ETHR_5317	-	SACE_5444	262.524210761294	0.698339	0.0722949	0.119811	2	10.5241	9.65934	9.89938	9.25782	8.85283	9.29741	10.4759	10.0654	9.60234	9.05073	8.99979	8.8929	9.93318	9.82592	10.4228	10.7547	10.3252	10.0302	10.0168	9.94964	10.4715	10.5673	9.82881	9.72855	9.54815	10.1545	-0.606397
ETHR_5031	embC	SACE_5147	262.449212871469	1.09542	0.00341551	0.333916	2	8.25108	8.95472	9.24846	8.61736	8.74071	8.98735	8.00126	8.56852	9.12944	8.74383	8.86382	8.92127	9.0763	9.45632	9.54488	9.65583	9.51165	9.23375	8.9583	10.0743	9.37618	9.42519	9.45481	9.26097	8.75232	9.41904	-0.666718
ETHR_4877	-	SACE_4974	262.404388018371	0.733361	0.0575954	0.427181	3	10.0619	10.2498	10.6486	9.80889	9.83129	10.526	9.24734	10.5684	10.3265	9.69977	9.90363	9.9174	10.3959	10.5207	10.0099	10.1334	10.1353	10.0242	10.2051	9.79646	10.0702	10.7281	9.9576	10.0492	10.0658	10.1688	-0.103048
ETHR_0860	-	SACE_0893	262.015764206773	0.592181	0.138227	0.135245	1	8.72742	8.73077	8.7392	9.27166	8.99882	8.84682	8.81868	8.48934	8.75026	9.27388	8.99346	8.9701	7.99574	8.70479	8.27936	8.31403	8.32424	8.24239	8.08155	8.57864	8.16408	8.17516	8.24509	8.30592	8.8842	8.28425	0.599951
ETHR_3374	-	SACE_3463	261.817093765376	1.05111	0.00519671	0.502406	3	9.61535	10.8979	11.1207	9.93306	10.1094	10.5997	9.3521	9.65385	11.3087	10.0229	10.1028	10.0319	9.10517	11.3252	9.87639	10.0714	10.0778	10.261	9.88905	9.57763	9.74704	9.81123	10.0504	10.1922	10.229	9.99869	0.230343
ETHR_2792	gdmM	SACE_2877	261.637803190166	0.367637	0.479916	0.464657	1	9.11895	10.0543	9.76425	10.1475	10.8132	10.5027	9.21641	10.4263	9.49847	10.0477	10.5735	10.5314	9.03009	9.48339	9.51829	9.59048	9.50361	9.42693	9.08061	9.31411	9.5154	9.3215	9.63694	9.50787	10.0579	9.41077	0.647111
ETHR_5679	-	SACE_5857	261.626459652979	0.507178	0.225423	0.426986	1	10.2794	9.19357	8.20189	8.81469	8.60772	9.04597	10.4192	9.59502	8.12001	8.80574	8.82799	9.68002	8.77383	8.74242	8.24005	8.19654	8.30382	8.32035	9.00941	8.67579	8.22331	8.11001	8.24673	8.24778	9.1326	8.42417	0.708431
ETHR_2552	ehpF	SACE_2632	261.374004110107	0.593392	0.137419	0.354217	3	9.80216	9.87118	10.4674	9.5017	9.48859	10.0779	9.36144	9.89834	10.1797	9.51696	9.5319	9.46708	10.4033	10.9392	10.5186	10.2521	10.098	9.63796	10.4588	11.0404	10.3072	9.91369	9.59366	9.42421	9.7637	10.2156	-0.451905
ETHR_3609	-	SACE_3698	261.276512791204	0.700229	0.0714135	0.0873984	2	8.53023	8.66063	8.58141	8.51959	8.31395	8.5811	8.43463	8.62182	8.75609	8.53692	8.16502	8.39043	9.39485	8.81943	9.09493	9.0456	9.3557	9.09702	9.35131	9.20349	9.01569	9.40236	9.50114	9.25242	8.50765	9.21116	-0.703509
ETHR_3325	-	SACE_3413	261.173154015136	1.14129	0.00196483	0.324028	1	10.0349	11.6405	13.0636	12.7504	11.8658	12.1258	9.87168	11.0826	13.1423	12.9702	11.8854	11.5124	10.801	11.7698	12.3456	11.7699	10.9606	11.178	10.8866	12.4479	12.255	11.4927	10.7651	10.9509	11.8288	11.4686	0.360212
ETHR_2549	-	SACE_2629	260.881529011697	0.753507	0.0505165	0.464657	3	9.39299	10.1765	10.2429	9.36594	9.24649	9.99759	8.7231	9.68385	10.2168	9.27666	9.18853	9.25293	9.47038	10.406	9.34035	9.398	9.34255	9.25239	9.3633	9.95124	9.18377	9.22951	9.10624	8.92658	9.56368	9.41419	0.14949
ETHR_3375	-	SACE_3464	260.562711912141	0.531684	0.196217	0.382607	2	7.95564	7.67438	7.90169	7.78954	7.80685	7.69611	7.89105	7.6635	7.66475	7.82976	7.77338	7.79947	8.9605	8.10496	8.64599	8.88929	8.83307	9.47053	9.23047	9.1061	8.98035	9.46028	9.70311	9.85744	7.78718	9.10351	-1.31633
ETHR_6192	-	SACE_6384	260.474907005473	0.65398	0.0955332	0.447474	2	10.2391	9.80771	9.93744	10.2105	10.2373	10.1175	10.3053	9.97819	9.74843	10.3244	10.1674	10.2291	10.4676	9.93529	10.9249	11.0354	10.8194	11.0177	10.4443	10.7052	11.0465	11.1498	11.0732	11.2226	10.1085	10.8202	-0.711642
ETHR_0875	-	SACE_0908	260.443983630223	0.560975	0.166295	0.464657	2	10.2052	10.6833	10.8668	11.3213	10.9136	10.8038	10.3463	10.8369	10.6935	11.5076	10.9307	11.0025	10.508	10.3207	11.6199	11.8862	11.7739	12.0613	10.3739	11.3838	11.7839	11.8681	12.1657	12.2788	10.8426	11.502	-0.659401
ETHR_0752	-	SACE_0777	260.270883894823	0.503179	0.230391	0.447977	1	11.7124	11.2227	11.657	11.9144	11.4644	11.1358	11.7106	11.3688	11.2124	11.8471	11.3664	11.2827	12.3896	11.157	11.8193	11.1262	10.8247	10.9588	12.3943	12.1798	11.9519	11.1761	11.0714	11.0984	11.4912	11.5123	-0.0210648
ETHR_0487	thiG	SACE_0508	260.113828405434	0.560122	0.167149	0.464657	1	9.2939	8.2976	8.67988	9.10296	8.91152	8.90905	9.60345	8.78726	8.36802	9.18216	8.81501	8.81693	9.26642	7.88544	8.05695	7.96481	8.0463	8.06151	9.37513	8.38671	8.22565	8.23161	8.0111	8.02482	8.89731	8.2947	0.602607
ETHR_2524	-	SACE_2597	259.753050050091	0.501021	0.232796	0.266839	3	8.7892	9.41601	9.82955	8.91861	8.8108	9.39191	8.67932	9.03929	9.57833	8.75392	8.81913	8.85213	9.62772	9.52998	8.66043	8.75435	8.69896	8.68887	9.99124	8.40074	8.70474	8.63265	8.67216	8.77535	9.07318	8.9281	0.145085
ETHR_0976	dapC	SACE_1011	259.568491121251	0.839989	0.0283891	0.464657	1	10.313	9.69953	9.43688	10.137	9.7894	9.47397	10.4612	9.75275	9.85242	10.1256	9.75165	9.49645	9.60119	9.10391	8.91762	9.23026	8.81084	9.37666	9.50621	9.83283	9.23357	9.32421	9.2133	9.24608	9.85749	9.28306	0.574429
ETHR_5888	-	SACE_6075	259.398481299228	0.508597	0.223505	0.476539	1	10.346	9.16945	8.983	9.69418	9.60195	9.29597	10.3905	9.31459	9.40277	9.61804	9.84938	9.87542	8.87258	8.93914	9.80712	9.76519	9.66748	9.82789	9.00278	9.36172	9.75055	9.49685	9.7235	9.85844	9.62843	9.5061	0.122331
ETHR_5941	-	SACE_6128	259.12628777596	0.626483	0.113125	0.480393	2	12.9238	12.942	12.6668	12.3267	12.0785	11.8254	13.064	12.8171	13.0415	12.5673	11.9939	11.9824	13.3138	13.5002	13.4745	13.4217	12.9138	12.8677	13.4652	13.407	13.8122	13.4233	13.0325	13.0533	12.5191	13.3071	-0.788
ETHR_2425	-	SACE_2496	258.584817920748	0.408122	0.387577	0.188811	2	8.81878	8.87185	9.27624	8.68458	8.60905	9.14828	8.23496	9.12409	8.98094	8.68	8.63442	8.753	9.10289	9.28484	9.0546	9.42453	9.60255	9.70814	9.0034	8.83486	9.25802	9.72549	9.96825	10.351	8.81802	9.44321	-0.625196
ETHR_6079	-	SACE_6268	257.394774550216	0.963749	0.0111555	0.464657	2	9.07806	9.19323	9.18094	9.47226	9.41801	9.34563	9.00874	9.41483	9.29419	9.48952	9.62464	9.63671	9.76442	9.70704	10.6068	10.4009	10.5053	10.7643	9.76108	10.2327	10.8698	10.7519	11.1632	11.2567	9.3464	10.482	-1.13561
ETHR_7006	dnaJ	SACE_7208	257.028304297132	0.503072	0.230473	0.476539	1	10.0191	10.2268	9.5798	11.1205	10.828	10.141	10.0935	10.4456	9.57416	10.7355	11.0037	10.4539	10.2185	9.8525	10.5862	10.5275	11.0895	11.2432	10.2991	10.8586	10.7046	10.8641	10.5765	10.7354	10.3518	10.6296	-0.277859
ETHR_6632	rpmC	SACE_6828	256.599452553155	0.39971	0.405628	0.464657	1	12.0219	13.4399	13.1333	14.4339	13.5936	13.5153	12.2583	13.5177	12.9695	14.2532	13.6861	13.7913	11.8395	11.5506	13.4293	13.494	13.3489	13.8939	11.6441	13.5723	13.4896	13.485	13.5737	13.7405	13.3845	13.0885	0.296051
ETHR_5289	-	SACE_5413	256.586898107595	0.480603	0.259845	0.131586	2	8.91923	9.2346	9.43761	8.92477	9.05756	9.31533	8.43037	9.11552	9.232	8.89916	8.98542	9.03532	9.93823	9.67512	9.09996	9.03551	9.37481	9.16654	9.90612	9.35789	9.05731	9.09723	9.22587	9.03072	9.04891	9.33044	-0.281535
ETHR_3291	-	SACE_3379	256.564069095422	1.06243	0.00466419	0.510434	3	8.12057	9.60275	9.78839	8.65841	8.78356	9.20643	7.95049	8.68711	9.86947	8.64175	8.67584	8.77198	8.17579	9.81924	8.53386	8.60034	8.70289	8.75107	8.10604	8.40642	8.55063	8.58543	8.57771	8.76724	8.8964	8.63139	0.265008
ETHR_6143	-	SACE_6334	256.451166599301	0.361364	0.495882	0.269777	2	10.3633	10.3154	10.05	10.2996	10.3916	10.475	10.2093	10.3167	10.0337	10.1596	10.5236	10.4808	11.5772	10.996	11.0525	11.0381	10.9899	11.1188	11.5971	11.2768	10.8541	10.5917	10.9653	10.9028	10.3015	11.08	-0.778482
ETHR_1488	-	SACE_1531	256.214227069496	0.834245	0.0294633	0.464657	1	10.7479	9.36875	9.55804	9.09086	8.89021	8.79494	10.9524	9.66154	9.16919	9.25666	8.83273	8.68293	10.2944	9.21485	8.4097	8.21479	7.97188	7.95278	10.6972	9.15006	8.87205	8.42809	7.91968	7.82361	9.41718	8.74576	0.671418
ETHR_0317	-	SACE_0335	256.020928200914	0.457353	0.296442	0.442907	2	11.0631	10.8241	11.4711	11.3477	10.9483	10.8062	11.2393	11.072	11.3262	11.6782	10.8884	10.9316	11.8166	11.2312	12.5027	12.0003	11.2739	11.8796	11.7341	12.7262	12.7146	12.2594	12.1428	11.9238	11.133	12.0171	-0.884059
ETHR_0353	-	SACE_0372	255.704838586377	0.571202	0.156865	0.433565	1	12.7831	11.6821	11.7972	12.7418	12.9626	13.6005	12.8901	11.8861	11.6781	12.7942	12.7978	13.6707	12.3611	11.4323	12.049	12.0628	12.3163	12.367	12.4265	11.8972	11.921	11.9388	12.6811	11.9041	12.607	12.1131	0.493937
ETHR_4850	-	SACE_4945	255.200802205887	0.583329	0.145719	0.465593	3	9.539	8.93893	9.8317	8.23524	8.53364	9.37832	8.93246	9.4246	9.3216	8.10934	8.03752	8.02859	9.63644	9.57374	8.98639	7.99025	8.79544	7.91342	9.54698	9.0889	8.15384	8.65457	7.90217	7.99024	8.85924	8.68603	0.173213
ETHR_6777	-	SACE_6975	254.939918249444	0.444758	0.318166	0.465593	1	11.185	10.7574	11.0671	12.1898	11.3637	10.9969	11.065	10.9735	10.8874	11.9928	11.3738	11.3856	10.5674	10.072	10.9912	10.9648	10.8822	10.9318	10.4915	11.0836	10.9918	11.0807	10.6791	10.7728	11.2698	10.7924	0.477423
ETHR_0370	-	SACE_0389	254.784839977658	0.436254	0.333021	0.235549	1	9.24376	9.42175	9.2305	9.92404	9.16953	9.66435	9.2031	9.48466	9.0953	9.44311	8.91867	9.32187	7.9976	9.2772	8.16468	8.18809	8.40092	8.34634	8.06547	8.74788	8.1636	8.18267	8.35207	8.28009	9.34339	8.34722	0.99617
ETHR_1071	ftsE	SACE_1106	254.779327604117	0.87724	0.0214479	0.443875	3	9.94557	10.9796	10.6732	10.405	10.1194	10.2158	9.01301	10.4328	10.9374	10.2438	10.1929	9.99615	9.87441	10.8392	9.8154	9.54929	9.47419	9.71275	9.63163	10.105	9.84976	9.51251	9.40555	9.49482	10.2629	9.77204	0.490861
ETHR_4955	-	SACE_5056	254.504485011718	0.570602	0.157481	0.484652	3	9.21904	10.1435	10.694	9.05108	9.18616	9.98886	8.41952	9.54017	10.3038	8.94341	8.97648	9.07844	8.56378	10.6997	8.87186	8.98926	9.07117	9.18039	8.51395	8.87607	8.98793	9.04384	8.91525	9.10771	9.46204	9.06841	0.393631
ETHR_5850	pyrH	SACE_6036	254.400251838669	0.386993	0.433724	0.464688	1	11.3736	10.9437	10.3234	12.1925	11.4889	10.9734	11.3785	11.2924	10.1808	11.8417	11.6616	11.5675	11.4776	10.5047	11.1835	11.5029	11.7228	12.1782	11.1934	11.5391	11.3837	11.4522	11.9901	12.1839	11.2682	11.526	-0.257845
ETHR_1839	-	SACE_1892	253.979880879787	0.43293	0.339301	0.47054	3	8.95778	9.84045	10.4615	8.52466	8.87148	9.55208	8.53264	9.15326	10.039	8.60075	8.77687	8.71738	9.07702	10.3668	8.74592	8.75297	8.76287	8.85402	9.02159	8.67785	8.80257	8.69162	8.90344	8.85294	9.16898	8.95913	0.209853
ETHR_0706	eryBI	SACE_0732	253.250227465809	0.406847	0.390167	0.460493	1	10.3814	9.59178	9.55799	10.1367	10.3876	9.6946	10.5979	9.8667	9.43532	10.0147	10.2653	10.214	9.64202	9.30294	9.46359	9.46291	9.4509	9.31094	9.80886	9.39944	9.47453	9.33102	9.45183	9.42504	10.012	9.46034	0.551662
ETHR_4153	-	SACE_4246	253.121937758541	0.544415	0.182904	0.464657	1	8.26227	8.8033	9.23143	10.065	8.89124	8.91062	8.26294	8.78239	9.00259	9.94816	8.85015	8.93276	8.13198	8.85386	8.62579	8.70292	9.03461	8.95534	8.19706	8.56492	8.63275	8.69576	8.76402	8.7385	8.99524	8.65813	0.337113
ETHR_5865	-	SACE_6052	253.110482612778	0.523921	0.20471	0.465593	1	10.1974	10.2147	9.83597	11.3653	10.1487	10.1733	10.2035	10.4293	9.58898	11.3371	10.1955	10.3305	10.0697	9.12356	10.3256	10.4644	10.3239	10.5455	9.81126	10.8165	10.2981	10.6598	10.4057	10.871	10.335	10.3096	0.0254336
ETHR_2835	-	SACE_2920	252.895016929544	0.820158	0.0322912	0.464657	1	8.93283	9.93022	10.0414	10.4277	9.87141	9.78409	8.95905	9.36516	9.94385	10.2792	9.5973	9.5343	9.01803	9.8436	9.38065	9.41967	9.89431	10.1642	8.94353	9.11338	9.22386	9.64162	10.1422	10.5305	9.72222	9.60963	0.112582
ETHR_5452	-	SACE_5627	252.736247391592	0.51855	0.210935	0.121753	2	8.57111	8.85642	8.94819	8.53515	8.59642	8.79659	8.42555	8.62991	8.84277	8.54235	8.66346	8.70562	10.0349	9.23979	8.64613	8.62906	8.66782	8.76354	10.2907	8.66941	8.53934	8.59088	8.62176	8.6678	8.67613	8.94676	-0.270635
ETHR_5158	rplT	SACE_5279	252.71906308208	1.09066	0.00357159	0.476539	1	10.6813	10.8113	10.3163	12.2407	11.295	11.0732	10.8337	11.1023	10.1867	11.8505	11.3277	11.3973	10.3059	9.64576	10.6942	10.8105	11.3286	11.418	10.3086	11.1099	10.8347	11.0525	11.0187	11.1593	11.093	10.8072	0.28579
ETHR_0006	gyrB	SACE_0008	251.973112099894	0.399129	0.40684	0.319327	2	10.6487	10.1993	10.5238	10.5608	9.78938	10.1825	10.6173	10.5445	10.366	10.3911	9.97801	9.84486	11.0055	10.4876	11.5168	11.3996	10.5626	10.8904	10.9536	11.2696	12.1469	11.1442	10.984	11.0088	10.3039	11.1141	-0.810265
ETHR_5896	-	SACE_6083	251.8855852423	0.759186	0.0486802	0.0801932	1	10.7325	10.6438	10.2494	11.0642	11.4327	11.1647	10.6782	10.9317	10.3817	11.0042	11.5331	11.472	10.2696	10.1808	10.2889	10.3171	10.2788	10.2605	10.2251	10.029	10.1818	10.0093	10.1553	10.2077	10.9407	10.2003	0.740365
ETHR_0197	-	SACE_0200	251.748171160969	0.68778	0.0770234	0.399734	1	10.0617	10.4401	10.3513	10.8188	10.349	10.3186	10.0138	10.6156	10.3962	10.8846	10.1814	10.2793	9.82974	9.71794	10.0183	9.82855	9.68981	9.77532	9.46458	10.5039	9.80294	9.78517	9.6307	9.54909	10.3925	9.79968	0.59285
ETHR_2544	-	SACE_2624	251.57795883096	0.630721	0.110214	0.409762	3	11.5027	11.9474	12.3479	11.4274	11.6441	12.3034	10.7996	11.9229	12.2563	11.4556	11.648	11.6659	12.0486	12.3949	11.7466	11.7555	11.8055	11.7119	11.9733	11.4047	11.662	11.4521	11.4855	11.5891	11.7434	11.7525	-0.00901672
ETHR_4752	hutH2	SACE_4848	251.405923719503	0.620348	0.117156	0.465803	3	8.50479	9.0371	9.25681	7.82323	7.876	8.56964	8.50185	8.16524	9.06313	7.69395	7.63384	7.8124	8.35194	9.20712	7.74538	7.82502	7.92867	7.68885	8.53231	7.73883	7.77034	7.68964	7.69067	7.699	8.32817	7.98898	0.339185
ETHR_4224	-	SACE_4317	251.285335803762	0.420617	0.362283	0.42552	2	8.59428	9.01033	9.11732	9.23411	9.23402	9.14027	8.61727	9.0131	9.5201	9.23713	9.25477	9.22726	9.41832	9.23251	10.0061	10.1248	10.0998	9.9659	9.31122	9.53798	10.1359	9.98557	10.1386	10.2071	9.1	9.84698	-0.74698
ETHR_3952	-	SACE_4043	251.164947568172	0.598065	0.133728	0.465593	1	9.18656	8.67962	9.10666	8.88259	8.61073	8.63438	9.52239	9.03607	8.66476	9.06928	8.59982	8.62838	8.51639	8.20778	8.25876	8.09111	7.7481	7.81125	8.68862	8.88208	8.47361	8.07254	7.86136	7.88322	8.8851	8.2079	0.677201
[truncated: 5,785 more rows]
