# Supplementary material for: Systems perspectives on erythromycin biosynthesis by comparative genomic and transcriptomic analyses of S. erythraea E3 and NRRL23338 strains
Source: BMC Genomics. 2013 Jul 31;14:523. doi: 10.1186/1471-2164-14-523 (PMC3733707; doi:10.1186/1471-2164-14-523)
Supplement: Additional file 9: Table S8 — Regulators involving amino acid variation. [file 1471-2164-14-523-S9.xls]

## Sheet: Sheet1
Regulator	Synonym	Gene	Description	polymorphism	domain	reference	comments
ETHR_0099	SACE_0101	cgtR1	two component system response regulator	SNP004	no	mutation in E3	position:125, E-K
ETHR_0858	SACE_0891	-	TetR family transcriptional regulator	IN007	no	no reference	insertion results in the change in the amino acid sequence after position 254
ETHR_1005	SACE_1040	-	MarR family transcriptional regulator	SNP019	no	mutation in E3	position:30, R-C
ETHR_1781	SACE_1833	WhiI	two-component system response regulator	DEL006	no	mutation in NRRL23338	two amino acids are lost in NRRL23338
ETHR_1841	SACE_1895	-	XRE family transcriptional regulator	IN014	no	no reference	insertion results in the change in the amino acid sequence after position 300
ETHR_2283	SACE_2347	rubS	transcriptional regulator	SNP040	no	mutation in E3	position:26, K-E
ETHR_2842	SACE_2927	afsR	SARP family transcriptional regulator	SNP056	no	no reference	position:52, P-L
ETHR_3260	SACE_3348	-	XRE family transcriptional regulator	SNP063	no	uncertain	position:60, E-A
ETHR_3703	SACE_3795	-	MoxR family transcriptional regulator	SNP075	yes	mutation in E3	position:133, N-D
ETHR_4283	SACE_4376	-	LuxR family transcriptional regulator fragment	IN020	no	no reference	insertion results in protein cleaves as two fragments
ETHR_4284		-	LuxR family transcriptional regulator fragment	IN021	no	no reference
ETHR_4682	SACE_4775	-	MerR family transcriptional regulator	SNP093	yes	mutation in E3	position:96, A-V
ETHR_4945	SACE_5046	ydhC	GntR family transcription regulator	SNP097	no	no reference	position:132, I-V
ETHR_5286	SACE_5410	-	XRE family transcriptional regulator	SNP111	no	no reference	position:140, P-F
ETHR_5435	SACE_5610	-	putative transcriptional regulator	SNP116	no	no reference	position:206, K-T
ETHR_5459	SACE_5634	-	putative regulatory protein	IN027	yes	mutation in NRRL23338	insertion results protein cleaves as two fragments
	SACE_5635		regulatory protein	IN027
ETHR_5562	SACE_5739	-	XRE family transcriptional regulator	SNP117	no	no reference	position:211, V-F
ETHR_6125	SACE_6315	-	DeoR family transcriptional regulator and sugar isomerase (SIS) fusion protein	DEL019	no	mutation in E3	deletion results two proteins fuse as one
	SACE_6316		sugar isomerase (SIS)	DEL019
ETHR_6255	SACE_6447	mtrA	two-component response regulator	DEL020	yes	mutation in E3	two amino acids are lost in E3
